# Supplementary material for: Examining Social Capital, Social Support, and Language Use in an Online Depression Forum: Social Network and Content Analysis
Source: J Med Internet Res. 2020 Jun 24;22(6):e17365. doi: 10.2196/17365 (PMC7381041; doi:10.2196/17365)
Supplement: Multimedia Appendix 1 [file jmir_v22i6e17365_app1.zip]

Archive with 422 entries (334 files):
- web_crawler/
- __MACOSX/._web_crawler
- web_crawler/get-pip.py
- __MACOSX/web_crawler/._get-pip.py
- web_crawler/forum.loginfo
- __MACOSX/web_crawler/._forum.loginfo
- web_crawler/README.md
- __MACOSX/web_crawler/._README.md
- web_crawler/.gitignore
- __MACOSX/web_crawler/._.gitignore
- web_crawler/scrapy.cfg
- __MACOSX/web_crawler/._scrapy.cfg
- web_crawler/zhua/
- __MACOSX/web_crawler/._zhua
- web_crawler/.git/
- __MACOSX/web_crawler/._.git
- web_crawler/zhua/settings.pyc
- __MACOSX/web_crawler/zhua/._settings.pyc
- web_crawler/zhua/items.pyc
- __MACOSX/web_crawler/zhua/._items.pyc
- web_crawler/zhua/spiders/
- __MACOSX/web_crawler/zhua/._spiders
- web_crawler/zhua/__init__.py
- __MACOSX/web_crawler/zhua/.___init__.py
- web_crawler/zhua/settings.py
- __MACOSX/web_crawler/zhua/._settings.py
- web_crawler/zhua/__init__.pyc
- __MACOSX/web_crawler/zhua/.___init__.pyc
- web_crawler/zhua/pipelines.pyc
- __MACOSX/web_crawler/zhua/._pipelines.pyc
- web_crawler/zhua/items.py
- __MACOSX/web_crawler/zhua/._items.py
- web_crawler/zhua/pipelines.py
- __MACOSX/web_crawler/zhua/._pipelines.py
- web_crawler/.git/ORIG_HEAD
- __MACOSX/web_crawler/.git/._ORIG_HEAD
- web_crawler/.git/config
- __MACOSX/web_crawler/.git/._config
- web_crawler/.git/objects/
- __MACOSX/web_crawler/.git/._objects
- web_crawler/.git/HEAD
- __MACOSX/web_crawler/.git/._HEAD
- web_crawler/.git/info/
- __MACOSX/web_crawler/.git/._info
- web_crawler/.git/logs/
- __MACOSX/web_crawler/.git/._logs
- web_crawler/.git/description
- __MACOSX/web_crawler/.git/._description
- web_crawler/.git/hooks/
- __MACOSX/web_crawler/.git/._hooks
- web_crawler/.git/refs/
- __MACOSX/web_crawler/.git/._refs
- web_crawler/.git/index
- __MACOSX/web_crawler/.git/._index
- web_crawler/.git/branches/
- __MACOSX/web_crawler/.git/._branches
- web_crawler/.git/packed-refs
- __MACOSX/web_crawler/.git/._packed-refs
- web_crawler/.git/COMMIT_EDITMSG
- __MACOSX/web_crawler/.git/._COMMIT_EDITMSG
- web_crawler/.git/FETCH_HEAD
- __MACOSX/web_crawler/.git/._FETCH_HEAD
- web_crawler/zhua/spiders/__init__.py
- __MACOSX/web_crawler/zhua/spiders/.___init__.py
- web_crawler/zhua/spiders/zhua_spider.pyc
- __MACOSX/web_crawler/zhua/spiders/._zhua_spider.pyc
- web_crawler/zhua/spiders/zhua_spider.py
- __MACOSX/web_crawler/zhua/spiders/._zhua_spider.py
- web_crawler/zhua/spiders/__init__.pyc
- __MACOSX/web_crawler/zhua/spiders/.___init__.pyc
- web_crawler/.git/objects/92/
- __MACOSX/web_crawler/.git/objects/._92
- web_crawler/.git/objects/0c/
- __MACOSX/web_crawler/.git/objects/._0c
- web_crawler/.git/objects/50/
- __MACOSX/web_crawler/.git/objects/._50
- web_crawler/.git/objects/9b/
- __MACOSX/web_crawler/.git/objects/._9b
- web_crawler/.git/objects/69/
- __MACOSX/web_crawler/.git/objects/._69
- web_crawler/.git/objects/56/
- __MACOSX/web_crawler/.git/objects/._56
- web_crawler/.git/objects/51/
- __MACOSX/web_crawler/.git/objects/._51
- web_crawler/.git/objects/3d/
- __MACOSX/web_crawler/.git/objects/._3d
- web_crawler/.git/objects/0b/
- __MACOSX/web_crawler/.git/objects/._0b
- web_crawler/.git/objects/60/
- __MACOSX/web_crawler/.git/objects/._60
- web_crawler/.git/objects/05/
- __MACOSX/web_crawler/.git/objects/._05
- web_crawler/.git/objects/9c/
- __MACOSX/web_crawler/.git/objects/._9c
- web_crawler/.git/objects/a3/
- __MACOSX/web_crawler/.git/objects/._a3
- web_crawler/.git/objects/da/
- __MACOSX/web_crawler/.git/objects/._da
- web_crawler/.git/objects/d1/
- __MACOSX/web_crawler/.git/objects/._d1
- web_crawler/.git/objects/ab/
- __MACOSX/web_crawler/.git/objects/._ab
- web_crawler/.git/objects/eb/
- __MACOSX/web_crawler/.git/objects/._eb
- web_crawler/.git/objects/c7/
- __MACOSX/web_crawler/.git/objects/._c7
- web_crawler/.git/objects/c0/
- __MACOSX/web_crawler/.git/objects/._c0
- web_crawler/.git/objects/f5/
- __MACOSX/web_crawler/.git/objects/._f5
- web_crawler/.git/objects/e3/
- __MACOSX/web_crawler/.git/objects/._e3
- web_crawler/.git/objects/cf/
- __MACOSX/web_crawler/.git/objects/._cf
- web_crawler/.git/objects/20/
- __MACOSX/web_crawler/.git/objects/._20
- web_crawler/.git/objects/27/
- __MACOSX/web_crawler/.git/objects/._27
- web_crawler/.git/objects/pack/
- __MACOSX/web_crawler/.git/objects/._pack
- web_crawler/.git/objects/45/
- __MACOSX/web_crawler/.git/objects/._45
- web_crawler/.git/objects/73/
- __MACOSX/web_crawler/.git/objects/._73
- web_crawler/.git/objects/7b/
- __MACOSX/web_crawler/.git/objects/._7b
- web_crawler/.git/objects/8a/
- __MACOSX/web_crawler/.git/objects/._8a
- web_crawler/.git/objects/75/
- __MACOSX/web_crawler/.git/objects/._75
- web_crawler/.git/objects/2a/
- __MACOSX/web_crawler/.git/objects/._2a
- web_crawler/.git/objects/43/
- __MACOSX/web_crawler/.git/objects/._43
- web_crawler/.git/objects/07/
- __MACOSX/web_crawler/.git/objects/._07
- web_crawler/.git/objects/31/
- __MACOSX/web_crawler/.git/objects/._31
- web_crawler/.git/objects/info/
- __MACOSX/web_crawler/.git/objects/._info
- web_crawler/.git/objects/62/
- __MACOSX/web_crawler/.git/objects/._62
- web_crawler/.git/objects/96/
- __MACOSX/web_crawler/.git/objects/._96
- web_crawler/.git/objects/98/
- __MACOSX/web_crawler/.git/objects/._98
- web_crawler/.git/objects/37/
- __MACOSX/web_crawler/.git/objects/._37
- web_crawler/.git/objects/6d/
- __MACOSX/web_crawler/.git/objects/._6d
- web_crawler/.git/objects/99/
- __MACOSX/web_crawler/.git/objects/._99
- web_crawler/.git/objects/52/
- __MACOSX/web_crawler/.git/objects/._52
- web_crawler/.git/objects/64/
- __MACOSX/web_crawler/.git/objects/._64
- web_crawler/.git/objects/90/
- __MACOSX/web_crawler/.git/objects/._90
- web_crawler/.git/objects/bf/
- __MACOSX/web_crawler/.git/objects/._bf
- web_crawler/.git/objects/a7/
- __MACOSX/web_crawler/.git/objects/._a7
- web_crawler/.git/objects/b8/
- __MACOSX/web_crawler/.git/objects/._b8
- web_crawler/.git/objects/b1/
- __MACOSX/web_crawler/.git/objects/._b1
- web_crawler/.git/objects/dc/
- __MACOSX/web_crawler/.git/objects/._dc
- web_crawler/.git/objects/a9/
- __MACOSX/web_crawler/.git/objects/._a9
- web_crawler/.git/objects/b9/
- __MACOSX/web_crawler/.git/objects/._b9
- web_crawler/.git/objects/a1/
- __MACOSX/web_crawler/.git/objects/._a1
- web_crawler/.git/objects/c4/
- __MACOSX/web_crawler/.git/objects/._c4
- web_crawler/.git/objects/e1/
- __MACOSX/web_crawler/.git/objects/._e1
- web_crawler/.git/objects/e6/
- __MACOSX/web_crawler/.git/objects/._e6
- web_crawler/.git/objects/f7/
- __MACOSX/web_crawler/.git/objects/._f7
- web_crawler/.git/objects/f6/
- __MACOSX/web_crawler/.git/objects/._f6
- web_crawler/.git/objects/e7/
- __MACOSX/web_crawler/.git/objects/._e7
- web_crawler/.git/objects/ce/
- __MACOSX/web_crawler/.git/objects/._ce
- web_crawler/.git/objects/e0/
- __MACOSX/web_crawler/.git/objects/._e0
- web_crawler/.git/objects/46/
- __MACOSX/web_crawler/.git/objects/._46
- web_crawler/.git/objects/77/
- __MACOSX/web_crawler/.git/objects/._77
- web_crawler/.git/objects/48/
- __MACOSX/web_crawler/.git/objects/._48
- web_crawler/.git/objects/24/
- __MACOSX/web_crawler/.git/objects/._24
- web_crawler/.git/objects/15/
- __MACOSX/web_crawler/.git/objects/._15
- web_crawler/.git/objects/12/
- __MACOSX/web_crawler/.git/objects/._12
- web_crawler/.git/objects/82/
- __MACOSX/web_crawler/.git/objects/._82
- web_crawler/.git/objects/49/
- __MACOSX/web_crawler/.git/objects/._49
- web_crawler/.git/objects/8b/
- __MACOSX/web_crawler/.git/objects/._8b
- web_crawler/.git/objects/14/
- __MACOSX/web_crawler/.git/objects/._14
- web_crawler/.git/info/exclude
- __MACOSX/web_crawler/.git/info/._exclude
- web_crawler/.git/logs/HEAD
- __MACOSX/web_crawler/.git/logs/._HEAD
- web_crawler/.git/logs/refs/
- __MACOSX/web_crawler/.git/logs/._refs
- web_crawler/.git/hooks/commit-msg.sample
- __MACOSX/web_crawler/.git/hooks/._commit-msg.sample
- web_crawler/.git/hooks/pre-rebase.sample
- __MACOSX/web_crawler/.git/hooks/._pre-rebase.sample
- web_crawler/.git/hooks/pre-commit.sample
- __MACOSX/web_crawler/.git/hooks/._pre-commit.sample
- web_crawler/.git/hooks/applypatch-msg.sample
- __MACOSX/web_crawler/.git/hooks/._applypatch-msg.sample
- web_crawler/.git/hooks/prepare-commit-msg.sample
- __MACOSX/web_crawler/.git/hooks/._prepare-commit-msg.sample
- web_crawler/.git/hooks/post-update.sample
- __MACOSX/web_crawler/.git/hooks/._post-update.sample
- web_crawler/.git/hooks/pre-applypatch.sample
- __MACOSX/web_crawler/.git/hooks/._pre-applypatch.sample
- web_crawler/.git/hooks/pre-push.sample
- __MACOSX/web_crawler/.git/hooks/._pre-push.sample
- web_crawler/.git/hooks/update.sample
- __MACOSX/web_crawler/.git/hooks/._update.sample
- web_crawler/.git/refs/heads/
- __MACOSX/web_crawler/.git/refs/._heads
- web_crawler/.git/refs/tags/
- __MACOSX/web_crawler/.git/refs/._tags
- web_crawler/.git/refs/remotes/
- __MACOSX/web_crawler/.git/refs/._remotes
- web_crawler/.git/objects/92/12c0bc65680df4d3480ce0996d4846271ffef0
- __MACOSX/web_crawler/.git/objects/92/._12c0bc65680df4d3480ce0996d4846271ffef0
- web_crawler/.git/objects/0c/92badaacdbb79eecff304fc466a340b54558da
- __MACOSX/web_crawler/.git/objects/0c/._92badaacdbb79eecff304fc466a340b54558da
- web_crawler/.git/objects/50/c91d6f2cb8110f6da76f3b60949fdfe3c0351e
- __MACOSX/web_crawler/.git/objects/50/._c91d6f2cb8110f6da76f3b60949fdfe3c0351e
- web_crawler/.git/objects/9b/07a695d48802a1cbbffe0de3a23adf6c47358d
- __MACOSX/web_crawler/.git/objects/9b/._07a695d48802a1cbbffe0de3a23adf6c47358d
- web_crawler/.git/objects/9b/c2679b7d9d16e5f0b9c459c923a5cc9ff061fd
- __MACOSX/web_crawler/.git/objects/9b/._c2679b7d9d16e5f0b9c459c923a5cc9ff061fd
- web_crawler/.git/objects/69/d9d4beeeff0a82d6fe881abfc2fbbbba263110
- __MACOSX/web_crawler/.git/objects/69/._d9d4beeeff0a82d6fe881abfc2fbbbba263110
- web_crawler/.git/objects/56/0f02b0f24657fc0db59d358bd6cdda1deae625
- __MACOSX/web_crawler/.git/objects/56/._0f02b0f24657fc0db59d358bd6cdda1deae625
- web_crawler/.git/objects/51/cbe85254929af8fd49313f8a53a5e2fdab1347
- __MACOSX/web_crawler/.git/objects/51/._cbe85254929af8fd49313f8a53a5e2fdab1347
- web_crawler/.git/objects/51/93ed07e150be196576844aaac7a8d9a9955d84
- __MACOSX/web_crawler/.git/objects/51/._93ed07e150be196576844aaac7a8d9a9955d84
- web_crawler/.git/objects/3d/6fafe6f47783b3cdbfe55002f329f1c870da26
- __MACOSX/web_crawler/.git/objects/3d/._6fafe6f47783b3cdbfe55002f329f1c870da26
- web_crawler/.git/objects/0b/2b052d5fb3b58c2b6b302b6f0e70a5ba1441e5
- __MACOSX/web_crawler/.git/objects/0b/._2b052d5fb3b58c2b6b302b6f0e70a5ba1441e5
- web_crawler/.git/objects/0b/b5bc45511d08952de4566dd2a277bebaf63bac
- __MACOSX/web_crawler/.git/objects/0b/._b5bc45511d08952de4566dd2a277bebaf63bac
- web_crawler/.git/objects/60/1eebe238744f28ef58817da4651cfeec9c5537
- __MACOSX/web_crawler/.git/objects/60/._1eebe238744f28ef58817da4651cfeec9c5537
- web_crawler/.git/objects/05/94c972fe2b5308ea03cbe484e309ac2c505f47
- __MACOSX/web_crawler/.git/objects/05/._94c972fe2b5308ea03cbe484e309ac2c505f47
- web_crawler/.git/objects/9c/31b9868fa3b791c53c4f02f6ef5273eb76b706
- __MACOSX/web_crawler/.git/objects/9c/._31b9868fa3b791c53c4f02f6ef5273eb76b706
- web_crawler/.git/objects/a3/7509ec09bd250adda8cbd0f0b491eff0f18f2c
- __MACOSX/web_crawler/.git/objects/a3/._7509ec09bd250adda8cbd0f0b491eff0f18f2c
- web_crawler/.git/objects/da/8176cd614b76ef899b0cec61d11418c6f6e431
- __MACOSX/web_crawler/.git/objects/da/._8176cd614b76ef899b0cec61d11418c6f6e431
- web_crawler/.git/objects/d1/7962e4260e6961f6414b09a3fcf82e81b81f9c
- __MACOSX/web_crawler/.git/objects/d1/._7962e4260e6961f6414b09a3fcf82e81b81f9c
- web_crawler/.git/objects/ab/7d0b57ba8d178d82e8e637bb1490ff2f6457fc
- __MACOSX/web_crawler/.git/objects/ab/._7d0b57ba8d178d82e8e637bb1490ff2f6457fc
- web_crawler/.git/objects/eb/d689ac51d69c5e1dbbe80083c2b20a39f8bb79
- __MACOSX/web_crawler/.git/objects/eb/._d689ac51d69c5e1dbbe80083c2b20a39f8bb79
- web_crawler/.git/objects/c7/06e55f54d156b1c8c05945ae6ca576b4b4aef6
- __MACOSX/web_crawler/.git/objects/c7/._06e55f54d156b1c8c05945ae6ca576b4b4aef6
- web_crawler/.git/objects/c0/b8e296482e58ffdc15801de44596a425291529
- __MACOSX/web_crawler/.git/objects/c0/._b8e296482e58ffdc15801de44596a425291529
- web_crawler/.git/objects/f5/e57281308a06f3cab90359bbb3f515747c380d
- __MACOSX/web_crawler/.git/objects/f5/._e57281308a06f3cab90359bbb3f515747c380d
- web_crawler/.git/objects/e3/d44b63a24237c9ea27b1e76a128fe490e2bee6
- __MACOSX/web_crawler/.git/objects/e3/._d44b63a24237c9ea27b1e76a128fe490e2bee6
- web_crawler/.git/objects/e3/599934fd809a2baaf12a59803f3aefac3faf74
- __MACOSX/web_crawler/.git/objects/e3/._599934fd809a2baaf12a59803f3aefac3faf74
- web_crawler/.git/objects/cf/1680cd9128ad1519fce6dcb9327a3adb3caa25
- __MACOSX/web_crawler/.git/objects/cf/._1680cd9128ad1519fce6dcb9327a3adb3caa25
- web_crawler/.git/objects/20/3a7d238850208c65f48d00a38af4428aed23ec
- __MACOSX/web_crawler/.git/objects/20/._3a7d238850208c65f48d00a38af4428aed23ec
- web_crawler/.git/objects/27/4949e9e662d2ab0d8c49e09e482274e1e900d8
- __MACOSX/web_crawler/.git/objects/27/._4949e9e662d2ab0d8c49e09e482274e1e900d8
- web_crawler/.git/objects/45/e6fc45c617750b397c8fe63aadf240710f9016
- __MACOSX/web_crawler/.git/objects/45/._e6fc45c617750b397c8fe63aadf240710f9016
- web_crawler/.git/objects/73/076485f3336a5f6936b4cf4c6337c34c418df9
- __MACOSX/web_crawler/.git/objects/73/._076485f3336a5f6936b4cf4c6337c34c418df9
[truncated: 122 more entries]
