# Supplementary material for: Examining Social Capital, Social Support, and Language Use in an Online Depression Forum: Social Network and Content Analysis
Source: J Med Internet Res. 2020 Jun 24;22(6):e17365. doi: 10.2196/17365 (PMC7381041; doi:10.2196/17365)
Supplement: Multimedia Appendix 1 [file jmir_v22i6e17365_app1.zip › web_crawler/get-pip.py]

#!/usr/bin/env python
#
# Hi There!
# You may be wondering what this giant blob of binary data here is, you might
# even be worried that we're up to something nefarious (good for you for being
# paranoid!). This is a base85 encoding of a zip file, this zip file contains
# an entire copy of pip.
#
# Pip is a thing that installs packages, pip itself is a package that someone
# might want to install, especially if they're looking to run this get-pip.py
# script. Pip has a lot of code to deal with the security of installing
# packages, various edge cases on various platforms, and other such sort of
# "tribal knowledge" that has been encoded in its code base. Because of this
# we basically include an entire copy of pip inside this blob. We do this
# because the alternatives are attempt to implement a "minipip" that probably
# doesn't do things correctly and has weird edge cases, or compress pip itself
# down into a single file.
#
# If you're wondering how this is created, it is using an invoke task located
# in tasks/generate.py called "installer". It can be invoked by using
# ``invoke generate.installer``.

import os.path
import pkgutil
import shutil
import sys
import struct
import tempfile

# Useful for very coarse version differentiation.
PY2 = sys.version_info[0] == 2
PY3 = sys.version_info[0] == 3

if PY3:
    iterbytes = iter
else:
    def iterbytes(buf):
        return (ord(byte) for byte in buf)

try:
    from base64 import b85decode
except ImportError:
    _b85alphabet = (b"0123456789ABCDEFGHIJKLMNOPQRSTUVWXYZ"
                    b"abcdefghijklmnopqrstuvwxyz!#$%&()*+-;<=>?@^_`{|}~")

    def b85decode(b):
        _b85dec = [None] * 256
        for i, c in enumerate(iterbytes(_b85alphabet)):
            _b85dec[c] = i

        padding = (-len(b)) % 5
        b = b + b'~' * padding
        out = []
        packI = struct.Struct('!I').pack
        for i in range(0, len(b), 5):
            chunk = b[i:i + 5]
            acc = 0
            try:
                for c in iterbytes(chunk):
                    acc = acc * 85 + _b85dec[c]
            except TypeError:
                for j, c in enumerate(iterbytes(chunk)):
                    if _b85dec[c] is None:
                        raise ValueError(
                            'bad base85 character at position %d' % (i + j)
                        )
                raise
            try:
                out.append(packI(acc))
            except struct.error:
                raise ValueError('base85 overflow in hunk starting at byte %d'
                                 % i)

        result = b''.join(out)
        if padding:
            result = result[:-padding]
        return result


def bootstrap(tmpdir=None):
    # Import pip so we can use it to install pip and maybe setuptools too
    import pip
    from pip.commands.install import InstallCommand

    # Wrapper to provide default certificate with the lowest priority
    class CertInstallCommand(InstallCommand):
        def parse_args(self, args):
            # If cert isn't specified in config or environment, we provide our
            # own certificate through defaults.
            # This allows user to specify custom cert anywhere one likes:
            # config, environment variable or argv.
            if not self.parser.get_default_values().cert:
                self.parser.defaults["cert"] = cert_path  # calculated below
            return super(CertInstallCommand, self).parse_args(args)

    pip.commands_dict["install"] = CertInstallCommand

    # We always want to install pip
    packages = ["pip"]

    # Check if the user has requested us not to install setuptools
    if "--no-setuptools" in sys.argv or os.environ.get("PIP_NO_SETUPTOOLS"):
        args = [x for x in sys.argv[1:] if x != "--no-setuptools"]
    else:
        args = sys.argv[1:]

        # We want to see if setuptools is available before attempting to
        # install it
        try:
            import setuptools  # noqa
        except ImportError:
            packages += ["setuptools"]

    # Check if the user has requested us not to install wheel
    if "--no-wheel" in args or os.environ.get("PIP_NO_WHEEL"):
        args = [x for x in args if x != "--no-wheel"]
    else:
        # We want to see if wheel is available before attempting to install it.
        try:
            import wheel  # noqa
        except ImportError:
            args += ["wheel"]

    delete_tmpdir = False
    try:
        # Create a temporary directory to act as a working directory if we were
        # not given one.
        if tmpdir is None:
            tmpdir = tempfile.mkdtemp()
            delete_tmpdir = True

        # We need to extract the SSL certificates from requests so that they
        # can be passed to --cert
        cert_path = os.path.join(tmpdir, "cacert.pem")
        with open(cert_path, "wb") as cert:
            cert.write(pkgutil.get_data("pip._vendor.requests", "cacert.pem"))

        # Execute the included pip and use it to install the latest pip and
        # setuptools from PyPI
        sys.exit(pip.main(["install", "--upgrade"] + packages + args))
    finally:
        # Remove our temporary directory
        if delete_tmpdir and tmpdir:
            shutil.rmtree(tmpdir, ignore_errors=True)


def main():
    tmpdir = None
    try:
        # Create a temporary working directory
        tmpdir = tempfile.mkdtemp()

        # Unpack the zipfile into the temporary directory
        pip_zip = os.path.join(tmpdir, "pip.zip")
        with open(pip_zip, "wb") as fp:
            fp.write(b85decode(DATA.replace(b"\n", b"")))

        # Add the zipfile to sys.path so that we can import it
        sys.path.insert(0, pip_zip)

        # Run the bootstrap
        bootstrap(tmpdir=tmpdir)
    finally:
        # Clean up our temporary working directory
        if tmpdir:
            shutil.rmtree(tmpdir, ignore_errors=True)


DATA = b"""
P)h>@6aWAK2mtey7Dt5400EW_006Ei000jF003}la4%n9X>MtBUtcb8d7WBuZ`-yK|KFd2brwikWo_B
;u!rn<*pQ}JfvyeG_Vod&A;=bObCD&Dl#;mHzWcj7k|JfvSvC!;CGmK7Jl_3ycgo4LuUaL)T8i>3Uf!
{K-)yULvX<43rRlnDTFKLtiCtaEhGk1t6>Y;){XChN_eHhYh;m~eE7jfAO`S=_?el#mOCVI;OttT5C7
)=ywWt&Ru;O(is#00muS(TqMUmmlODQWEvx{oC%gWq5U5T3R9Fw*YMK^!Ln^b5XJWq3>8Yz}7iHK>im
euCS+?>~vuSm3`xLY~iqKVm#%T+5yR>VxT%R4R=kjHG9ea<q;*a<7E-!eCSnJG@Tk(SFvRj$S6EiL<s
Mq>7%&OvOsdBN9NTQurtUeqruxyzb{dn;XOOY|12T6iY~H_KCECyGp_mh|{!`wT`}HI6L3<7HmSMDpK
St{Rop+3GgiaFw*OD8%yHkxdIH3@+F@4yNJPdge#%1o0%AOeQBRQ%Y>g9WNWUt|VI**)9J!Ybv(nY@5
~f9*N#>g<@;*z!l3_4crO=YisuGe#=WE4S2FUk%8apXYkt@aA)_NW#C*VOq8O5{SgW&n=Qv>v0at71&
`U(F0?blF0b@zrVNBjT!IpJ$Ox>%Kr;@T1iRXxviFs|W#B?Jm&G0=0sjo#TQn`XO=7*A4Bl~`xLY<q9
HV7(W;_X3(kh;7-kd4kv~^PNNf~^RSKyE<@F93PNmDZoj4)@@?~=3Rn<<zZBNaSuZbLQ!*LY3u!Za<j
9Rz!Xf`1k{C$5Kk_Y>_MBV(C;pV+8Q)}jEnw2$Ew_O+6H8Z(F;zNzGXKJE(W2svM~tZgdrzPjKI52JH
(p6PUI;+$5hjl&ET-lEf>rn?L*V}?y&g>Ht5h#S5Tjlu}++`dPZOo;BX%$5ab%RN(7D_6MWs^qL%lPF
KR+VY}cY9&PtY(t3ZEdzx<t1YlH`qS?Tdr_4^W9M=v*0`S%d|cssk^|d|98!OIqTrenObD)CU8O&Lc>
gxNc>BxM>&y3-0XZP9TqOYDLRO`=8(tE8M3(fp0td~}$sFBHfK1YlZ?9jx3l@p03(<tp&Dr_F&43A_Y
{J2$3!D`!v{4(mcQRpjCC2jHh`iB!X6#I})gS?WmGcL}>#?apptr%_ra8NT;Gpe>Uj$jiH;T0$+=Y=A
<l^dPVRpc=8|v-GC=PJiJqf!<3C4V|1@!3YwYd5EFBdlC{RX^AFVVOvm`ieqk`&!I)i1+nptoI>b%+D
bP9#hMm;|(g*i-zR1>mQ3;Bx}M1K;T}9B0brb2Htsr&aC2D;~gS&Z47Y0c<fnSiz}_J7tbvhR3fW>$a
tN%lw^rM3HVnK*5aOZ~P{K*RoOfqS=PQEQtErI^mr|*sEBf`3;kzy6-G+FH{s&w!U^Gj|gd@X;l{c`F
q*&0}afga7uE^_rAKtDx%fcF&oq-gdik`ta^(|@Hi^-&@$-je}ZxWxFnr~xa)cYy6G`n;}$I8M90Hy0
J42cuHD3;TE49wA;YVdh%HDQ4aR-v8i^y^Fh5PXIdGMQw}Tc4p2Nn6@PKDt3co3CUAYOP7)g>clN&Wu
#I6ZQ`jMaLAWby;6g@qK#g6aOnnYj_v1juxEl%EjxVpN&eD^N>`SSJEV&a97K1x~DLdqcdov2y`5k$e
Y7QDj&eGq4N8RT|&U>!y?&c(G73_ci)59UDxs71?q=((B0>czl(XuXG+-9<Fd+;&GUVdI1K+fM9aWJ!
h|&Q=TfqO99yRN!qV5bqAe-TEP9ctuX4*){ZJH?QxB=mlUnUa+|#uxReo){(`)Xf8A$soaXymSHX|D5
^H<Fh&f&vysqsV!<bYagRVpMMt7Nk{7BE?%V2KXFTTouzDf*=%l#hE3OorkUpXwfl5qSMu!G4YJExge
ov+rtkcGhZDiHfYB6A7(P|h$(U`EX(gGT@kNV`O2w@rz9`N!rhUcW`VYEACk=1CpdIl3u4_du(0Sl5}
D^Z3w4=%ubtuRhT9XHa8?;#(h#bcSlxtBboxA$PB-#bNuRzY1Bz@h)CJjJq>{l`fEf!!EKSp>18&+<I
QWu|%%X1>h8;XI19tvO-r(V7&{)XhR9Mm07?waf}%B5DOAw(hpG{yfNuh9z<M<(J)}Bab+NV+0Wp&Su
a8a1vhTDaK`JJOrw%w7%WIaUpdYTxZP|rb*N?JocO|75+kXgo!v*M^R6zEzTf}v2;8&fDFH(Zl%C&6t
GiM3FGCJX0fkSOgnGJZqC157`*|3a$VtVc*!NCRzAqXJB#nGbWC<oL#KWahTfoIqX%NMlHRJ&A9}N`l
*r$ogz#t1Fx4SUsz^(Um(E|<ZCTwbyAtim_UNYUkg7?{8MrQ@Y_?%f^DeIkNe6j8(RuR_mx5ryp2N@S
?3?ct7@uq}V)m<vd$^+$?~wbV=Sw}F5Je`Wz4yivy23K^Ot{hmS}UZC;=J$DqiMb|&zq`&oY|0K&aBu
YZXH{TORgXeb#W?`H8m!5LgAT3r#?}d4hWrBSlCr#e#Mp?Ohx7Yu>QdRIXEdeH|`vsONpTZ41gji!<_
Nlydpv8upP5mBX%6Jnfbqhm<2Y4huhf<t6;o)_2$+4swz}q%QdT5YR~Q-BjB{~#iVpb0?AXDA8?Kx2k
gUWFQ6Z7Yn>VzX|tILQd@)_Ftai2)qfD!s>wm?<X(z~hkf*jjuQe56{6&d*L@;7AUcf@dj9x>ekl58K
j_1VK;6U%=!wahTPG%Q-4mvRU71IlT=3EjM>u%qr2^JOhf>D%qkfh1Ap}?*<GZdP_BEMUg}ZTE4*4m+
Q)bgbqGRFVpv@Ut9$ucXQyYScwnT91*s|%Vnj&7<DK2rrO-3R8TnPBsOeWZ6`z2@ls%1N#K}u_R(KJu
C%mmop?_5L1Fta%WaEu)6Lja@YC|EI7z+#|p%Fc>Jqpf&j`#0uwBKfYm<A;VY$YtNg9lcFDwtRJ)3RM
*VSGf;m_8rKhG@;wB>1<}lrnp@c{LY4M8lD(EE$o<)jo?TU=h!E)V%G+?6m?G=W3zU2JGi~029`0QY2
#I`WG`F~pMA8SA&^QRKHXqy+LyQh?{)Ix5|X})pWeTE`{tdK-L*c!?*R97i4#t9of=K!G0xov>+GhLT
0xJpV{6*r3X7y>3rF#0%XAA@nZwU1XkgDuNj04f!hUOYGSasjID$n&ca-^kF8jF!`_k}g0CrqTgJILl
>+84I=WrNLAs~QufOn4eQM|LQfMY#?E^b5XPxAvWwo5ZfoQ(lf(39JBB=m9O<ey(Sn|*{;>3%uqpE)&
iA;4Be27vWaR-bu!txHJ!{t;HoU-_y5e>a=E#%~#LWT$DUc(IO|-XN$tW5#pQpmWEhKFn70F!B%@CnN
@3JHYJ*fCapVfBUa3Qy8<ieF7`X*dA}SvME;lk`q&;s$r#}3}!O?ls}KY2(-b|9CM!$vhbU)KjrQ}nm
{vtBwOt`pkLlu1#@g_y@jg+&ThP;NCPD1<!TR=WO)nk*8(!UCIc8Dobrr=jXIOv*+jpDj1_y9gUp{=Y
IZ{8+|o0J*H0Y#JP5bu8=PFF((Si@yZ{YVs@Q_#rim4HQv2tQw@ZYi{#Y-j?WK2nM1xS9&dTvj)-S}n
-uA&a*g^0+10(n(28+VMI9^lDf|?beHhq+<P)p`%NbvmMi+6|u4adqVX47$Y*uq36wu{-8ouPC&0&on
<4kizKe%fBtqxWCKHsQ$N0Qx(N4lb&;&~57+pjhqz?SN}tDbZAN?>rN-d8l68-aJ8V>yb7o8CT%sggt
x4o~TCfWNT5FWUA*~Lt4*ub?(p&^cq}`lKvf;*f3QZ=@Po{jRLZ8{PP7!b!kwixs?9WGvuO}7(*s-Go
8=Dec<2ubP=;pgM|f`4=@AMn=_hA2^+El_k~H{cbc5a?{$A1Z!tq0^3uv^T<b5#wHrG9&K8FhP+K;uE
h2QG5`)W$;+b4+!$HM?SFQ_EZ<2xOM`s~ub;2-*>bMLeL*11Y*+9er)`bBK2SZ=M4?u3-_$LG;@W9-o
4<nLc2giefR*w*PeDv^C8KoRm9)ru*Z+rz$0S&wYleC^gWnUs|glgpPAOoS2Fax}O{6of*5Q3xuO1ym
azh5pvT!$2$#1Gf6O?uq34I83G$4`Hy2k10^HF7>qJAxPkVE6}%u_qTE4|rr*Xu;+P*iNnYy))-jokL
_E<>#kOk1LOtA1C7r(LC=kGAv=D`)+6BERWm7u?l`aRevJBxVZcarjKM5jy1w=aH@VhRVRG2nVSaNQC
)ohKOSVD@$o?fBoL)DqVbP~c)7PWt1pz!-D+83TAe<cJlk{=+@uk!gM70u-dWzH*CeH*af(<-bwCQ4Z
oP*DH~Ex*5$JT@k&87OaS|_uzd6_2NFNVE?@O0iF{Sxl>7W{EDhE$zy@j?2@P+p(fW8uD-)G!(RQ;Jo
xa*Q)S2yfc3lX+tL7NbPX@O5j4F#4!HT9nzQTr*?ebLnXr9oHuQDp|X_x}M<O9KQH000080P~d=M@vb
hWitT)07wD=01p5F0B~t=FJE76VQFq(UoLQYU6D^u!!QiR@BI{(c4&u2#~En{j$9G<D748MktQK_Rrc
+%vy=^T%Afb1?O$w;Gbm*jTC!0J+?--2&>tB6LPlNBO;hh9ZachS)9m2Y!fHTg19=I-g)>-5)UZy*_y
g#11e(nC2o%NFCruN3-zSHly^kvv&4T)DAYEvR0g_9P5B)m%Bk#ZkBv#&T8)v!gq=!%TaNnmBwC!^Py
mm5=^JN<Rn{!lZ)-EX3r%TmZmyuv}Iq2EIAVrX}O9;_Idv9nDfM$qcya`0Xv2D$IGq`vX2r{8mm$6DP
huttZLgQ^Uy%a*4?%@DN!8+)$eF#@6`to|>e<-@X_TBwIZv^)H;@Wb1=4di?Plpn;|NU2C%)Ny8rJE~
SiK$#S29>XbnQuoOn|gWaxXKSuO9KQH000080P~d=N1nacs-_D70C_0@01^NI0B~t=FJfVHWn*t`ZDD
R?E^v9x8f$OcIP!ab1))V?Y2mutI~;HbVC=O?x@&Ce1bMW32ns^BXq#JE^pcbl-=hEhX86#PN?P1LP9
GA9oEZ-1J*1;3dXp+fPQ`Yc78zOQsZwKtuaf1dX7FE>niot(QFOGDVoNApmAaISQo^@8AvH-CO5~+x)
P5fwx$#`A*SuK!PoeyqI#jP>r+2AT%zr<mvH%=)WEb1<onK|S%>bB-LRC|fTr5*F<bh;aAUZ9Jj7hrZ
QkQAYihYfeiH9N=Y34Dm`0j=&1w?8X_PAub7Tx$wnmHkj$*fR1&2zKzxs*bV$sMfP9XujWJdT({zmja
vMXBDDJkQR!G{Z^F&{Ax7sU~f?(u^<lsVG)_T|+KFokpP2LtBVTv!5$71MKcHV6<4Du~k~;TK&lK-CH
5Isn$%^#3cLGQ*nE~X1|tPvMnq0n3#2_tcMz!0cc$+x)d3!g=i#lb9Z`reseP>=hxSl*TBpCr}^cFId
z}!XV<rPuP@H$@9F&VmcG5bo1a-xUR|HRpIzSF&^LFpi!*vQyLLE74M~Bq=GB60rs+<K^_Ud6xt#xpQ
IO-N13t;vPBLpr9`%}S#hzue0_@|TAFNS!(VQM?5oI6)7zjwxB7iGp#;F_z%+NiPXnb_JVarcPM@N)`
n8CNE<bLFgWb_fnaWPQp)N6kNo4YV$F{MSi1%FHc%y_W3u2?L7VN0Ey82KR(;Lk<D%y+5Mb!%Y5GuQ!
)yiIduhhQ<Pv}Ea4!FU|8M}6}0CHOBWID_p(W6~aDQbxcB;%00G!GafDQyMFluf~K!pg;jk%?ge$e5}
dRPY<xlZ!O0e88$~J1Sw3+N87VTs9~5N9V>FIM&y{pUhi=-wrIHZq=UBdS_0fB{UPpRrddWe06}d$0(
`Tb4iv8G*~a(IH2B3*a!<fOQJRS*r5!*oGl251HN@wm>eY~Nu0IWUef;gWm6Vej?Hg|_il~h!^Nhguh
>NsD3!*n%xo@(DY_O|PVbBavXIZELyP{D;we!g`-EnQ)FHYM0LQqF3qH+05FtH?lK+17rQ{(n}tu4F;
mi2~#!xv1Zxo5wEfN{S}okk|x^b>PBq=s<Zl6(Ww(X~)*{WLkOCX$d=CTKUU<vd$Whgo0>pvtBs=QfU
wF(hRzIa5<~*)h?4%fJWCSHqVaF6_0=ZJnK^5N)P$FG01VWGvJK|4)7qyokLh3@)S|&_}e<dKV>0j}B
jv9ynp(B6X~(B-NIt-=O=Cl&V(+{AokM((+3<fHomW$83pJ%0?)yrXE(yQh@{6(Wbr{#`GgNL(a$&AR
&4$(-(^p2NW^U9L=l*ZB_`)%`&M^I@V#tKY=LER|jk56=-15o0|(L!Z_p+f)ISgAuX}sS_X;^FNrhF1
#9@gy3UkTXeBpCg!EwH1wGu9^exNJ0om$xNS_X%Z6+ZFnGgp$&IkniM=*g9_c(P3GwiT>DF+{G+b3-@
{gTdrsi)ySH+er}kWsc!P$Q2Iu!*!l?zcN#Sr&oJMA8yIp_*`235<ZSx-LFJsEI|#LS$+r>RBlSB;Q@
xP&ar=DGQHX2OV3;rE;xYz`@r>MEQoS(xnzCY1AC@rx{du3!Za*=##HQUW2lsS+BWGc@bW%igq{-d#d
U62z7J~g(&M7XLpuNr{vX1Pmej<vmDlnKD@r3&*ncw&l36D6GTi|+9rV({shM9_3U<b`ud_qVtHd#2p
<d4B~T%soxi#Jp@}&NIh((|jB3&K8;Q8>36ZN#!N6a&jXKJ>N*6h!?2#)pK57e8^o2k*6s>r!?QFo;p
x?^Nj8WhG1)&UNoWNYvE5Rr4(#H$j<Xf{$6z;tuBL^Vhv7EB|(4RXV+}(^X4F~qaO(*coF8b}l0M~Xk
!03n73g$T8f>T3noTz9J3Jj_lAF#G(kGq^Np+YyJQG=)^Ku7n-v4J!7m-<MaT{Zb?(QZs^9}+Btd?<n
0uw*L@<NpD9nieT+MyDbd66&Aq#`HWk(F~fCZHyvUy*FB=`|myu>9TTz`@Yo=B6$Nrrk!m)E7+#ID8u
uFC)~=5tqOmCo#<Zu{!+lCis9)C_HRS!*YExfL(Z;+Hf<zCA@+;_zz`U^QKNJKTA1gfml@l?EXq6|!p
&Ho9su!HmhATwR@WD$5aA&9oSQYhIEVBQTeFXC+j2i3UFX|F!f%`M092*wX3j>zR^3M*@ne!aDF-OpY
_20|aqzi=ESTbWw&gsAlm)a13QM|8x@W`~l9f+~m?r@02b$T0+-{gMl^<CMy)nl{bkB+mtH8qcwTo0T
bAF>b#7rr+!7>uiA2tlYlz{RX>dUh5eTyh1s9_;fY?CH!9oJbKi-3NH3Fn;td4_+&4rZ5fMl+no3|O!
N>pq}eTh#CZBB?2B#=h?Q_#~#yWSx?!`vme9K7ruUZ+=lF=0L=-*3c$$2vw5?Rp2Y0n?ez-@V%5djQ+
jDdV`D4;et1i!rPUf&n**t=?gx3@d8M^@FZSX5@5j!?3)$DAB;lbkEZy*^Bg9i&^L#pefdSW>6F+D0^
*9tNx)e{$E$6qR>yaHd3Je1v^?N})S8)I3DmfQc#N)uXZm$_zO?6A-#75BEV$la`y!bV()3F}OsEMf_
FO`b1z#JHXO{LPC~x0VwS`>MxF223uIT)d&gNHlx1*1EDE4X;BxUMmMWL^P&!_2~|2(_7y`is9Z)cZt
OO%Y-r!p;SVOw$M^k|IxlTH|!tw3uyfnB)+%!oOXMiN|`J{1ylo*&QvRsupxw?)F*a_IggP6Ex32|bg
g<k;rs;jl0|HD{7Ydj)w6%#h$F_r@k``Xu&TCzH_^I4Pc1gUoasx^8I54@|Cec3|!`d{+wFja%(%(h=
<2+0XCJPYB4(n`L#(>bhmv5HjKjchHT~ZNL$^IWNgf{^ZKsH5E(d&rk}+GUK9$Ei~y}z0~lrT?9xJI-
n5WzqdKDmto;6DguE5<~!YHN3T%X#Q@YfCv;F5Ta@c~bnb85fHhmYpjV8>NS)%)6pNjPVjBDo-3xVh5
P#vl9jWj7lK+bh26xlEK>Q*uM~2J^-jSG9|5R>&VuyuDB?Nq^17*3>&+vM=W73{{EzxjuD3r+JV2;N|
e<tJ4iPSImg-f*VIx7GOY#3O(LHX2&-v>65SRk5|1qlxCfRy&>m57zOCQtV%&#|QJ`hVPP`u(v@@9NR
Sn&uf}^MRBL-Gr=TU1Tz0#vY-1v3Gfac!CMn-E6gQH3sW0Pk#`=-w%8@4B~G^wvZnGG47r!C&r~6BYl
?f>4_$G;7RW!)!k)R_pXiWaeoEtBgu(H{uf49zT7gXMQjE&2e4vSqE?%i=^!l~cfM_sX<P_lP8>QoYC
UcXV_UjoQeinYmop8;;cq<r`@2-CO`78^7&H&iPngqKNE`x6g$7$dSx<r#un_ibF4l$BO$7YWG6hndV
igh0PY#N}PYc3E<LQSbP_JZs(u-^Aq~<xAK52GNa??tJ4cSe@a`aC}d*%YLF^1Z0*i>WtDC?7>uOZc2
yZ?iY30BAybs3f=kQ>_;xxT0OI`ac`E3yG$4~XTNVl2G>s;tep#&GpV3B%JL7D#X+vp*A{`(=Hz*cb~
V{Y5f`N*rYa(VC*Ow0_-TA;MnT^u0gWO`q|~o(F!7r~+OYk_m=~|IvM22V}0N@Eosa!#LPmyThORk-~
5O*CY7vb2p)T$|x}O=TEA?$*sccz<Bg;QIc&5)xw(ZA%<&`vlPDYfT$V7A*%P=CijevV|(CF;%$0>?(
cv!Sqf-)yg{nzrzjXU6BT`*jL7j2oH>F*5sZm}pZ5CPddo?t+zwx`eWe(NcK`ya#h@6oTgP7kRpSwEj
o9CFG;v+k=#FAyU@1BJFHlPZ1QY-O00;o{l@>?ZFvLBk3;+P(C;$Kv0001RX>c!MVRL10VRCb2axQRr
omy>g+_(|`?q5Ny5lBkc>LrJMG3rCpyxbWmF2SMc7snO25_gxiBnl+8>%F4?y)%4~NJ(ouX9Ui!G#t(
h=jEB9SF6?EsbWNQnv0fnR4OKkV!H2EtJTF;iiQ-$w%5I6ML~Ge38@L)C{g#C754kZg?p|}%6|lghS~
6acq4~rnmy{Hq@CTS;!5|L*DA-~ek-M=78@bz3rp4UE-wzOt%S@Ke+<ZYyDRjmV``BwZ^VHqPhN_4%X
e1Wk-QcqMKcU!=>>tGn(b(LD(sqK%WJlF42liduB8n;kbT>t1btgESsb|3J*`=LSQ{3KgRuez>LMGrH
A)Yr?YfFfwI(~J3(aK1TUr;2|IRKhE(&1CrD%&zvMqlsBqKLq&%6{(2V7IR`uCUHFU4w&4{tMAQPxx`
@<lSOPrtCb`y^yTHSkUS0p+(KajRJsz0R(U+~5Q6NQbLAlYa)e6*(}u5#TX<ASYW-kDrD!&(U?v`igD
AeR#`tQKX91+ckMj<qp(){rcgEpWH_Hb7^^Y0<4A3*z`)14I{MXyOvet$n}2UmYbbmN0nDhm696=9(Y
;icS%DZ3*=gOuE{-^?8hHwgxpvGn3s|@@X64<nUNiNrT6CD?0nMf?uUDFMcxjJo;Gp*jA2F#S}PYeMh
ole%B`{w11rK|^|B@SHZPV}+OKPpkiWiCKPB)1{ssG;Sr%@%Ce4A$ZKH1nCU_RCyD_{*anKd~=ijVo6
r!hT=oL^?Nx>|nhR`Qs>$8yCkkGaw4bv2MQu)Qe<{FnZj`*4o$W=AN<*C}c)UzhFXm|K2TN9S=u1T6)
ZBewVE2|vnJK^UPy7pT-vpZ?vVA+Azy^)tHPfcEV@&)lgK@iWWDdeI}kPN)(?tavddqd=fQ3%gLjTZH
*a!3`B-qJZO_+hrh4Q=v5W&`Pz7vwY~QW^P)yjkGGTS%!oedGNhThdF@2c`-%Cqzxm#2f#{)A|QCzu*
&ycMZAv2uUnEtH|tp{E9#z7b;1T|3`4A)-3Awj8<^|&imcBKxoj)JtQ|bB>8M)R7tGWu+wyJzw}Qex&
GEBv)y||cg*c=KA#D#kFA0VP4u3@Z?1@F>l6H9q-DpN!~YwmkBqgJiHR(rC0i&p+6xh?G%#uf3G!>cx
Ot;McanT-zasN%@=Ad!V0n{+Tw+BbRO%}}oFP6<tx9XM0*2YtHo$gfk3be@mEcKKOKL_BpkQCuSgf@a
H30-5LwceG*dtUsco`oco-$RCx24(ERv!uZq@lb`CO(WmHQlfpt@0joU0bOnB4M>+Pb~T{$`P--BuX@
lRH7WR<R10JO2TRFj~nWUqiYi#F$mSaiH^2LhFuEBm}D>7bBm>K*wOfu>S+0gHkWqu>BiPg*65BcxP|
qlCs;o3aiP0R{cg@Ld8HsMy+5bsd}5bd3iBmEGC%M!Crq830hkj$<Jd1Ra&1dG_iFomad-Rb`=pHQYl
TEBuicA4RPYT;h851fg-mDi5#mMjfwyLLuDY6Q>wWjrOtAXau56ATIF8`<YgYkkZ+9QqmiDz)G0a_nz
9Y7M4+s-L_yUyem67bdf$TP?e=#BNaL7ORkQ?D&kDG&jm`p1t0OVR=!3cZoASN)o!`o&JI2KBf&$IXl
PYSB`5xBrXO36wMSsM+qcla8C5v<6)z~doU=7rny92kVd57L#*=bHQqg&{uWfG97lPM)<26JG8g&XV;
rSobM$hm*9&5n6lfQo^TBLF<bMH#}0^Nzr$XIj<g{YBs=_w`MKmEn=DfjH?MCK1y~RI>(_C$-`o2_VB
5OR#m+BGKe2c9MY=16Jf?%AaG#HsA3+?!HaoppZ=|rq67NVU>(N|y{G{1GnR>M@H0boJ^lt7w?<(!mv
!&lSJ-fH_}obsT1A=|4^=>(ch_SmV^ncuGS_pOaTK_VMi9qCW^>(va`c^9q^5Isnniv*_Bif&xgSEBL
nMzOeIn(al@BhO4IA6f_tMM^h-vFh5p+#Dc9BpY0eW(}fp<grawTfhM%<836cX+qXqAl(?f$?eoMz;|
(WAA6v%<u|a9RONEJx#k2|h|DWPywU>B>J|t*z*jRn`X153oTFM;>W5OH1bYLMF1yatXLJ9SO(vaNro
ZgF^F;J4)FvZnS42PXgxBfo9aw`XE>cTtj0ufIed{a7qC|v|-k#DibxbLg&Kig?Amx%%X404m}*1G4w
F3=8{*CNRc~QTskt09}P}MWfd?A51eeN+K0#^Pzbv!2rlcNctB}_^P=~kfBkg(bMfi+A0Lz1!NOTZ91
M$!9a?}Ni%=nKWiK(EqRntnMvlw^N7|muMC|IwD;9^*m@b?vp<UA1_$&*zfSh;Lqvmlywva?ZEwJ)Mz
CA<up`IAXplC<+9<mV#q0->>0^m1t`R+3$eF5&j9Pk9%%FY{|G{nvukH$`lqbG5VzySwi#PqZa>^jMX
<QhGbS~vl~$*>}R$eBN_!F=c$*nC-T+~Ord@A+>3LaCi8kli!#&femWKR^Q=7b)<^ja+l|A+InzNLL;
2R@wUOy6FsfkuaM*jeOViPyqVIf$^-YV2;qTZ#t71urZIo{kg&Obg%+|=1|OX!4u|DCwOh<%yZ42R6U
!<)g+Flk~|koGx`}2up{*$jhjlnh&9*bft}V+lj~qpEl-Py%#E8YH#@8vR*xOiW63%_Ej<51>W@+a=A
jB{;tjyjp%q=dgZ|6Vh_dVf{#T^x&8#tU0i36-p!)<av1Rdqz@$3;F`V5lq4)IwWMcI9HRxU}<Q)KyD
OW~mMa)eF(ge|Mpw4JQc<IXu`5^EuWNxj&%~Z!qoJ>GSS2Ze!K(K`JO|j9z`x-!=VF5Q6Fe&DJl|>j6
vki#26DB#=LOd8=xVH%lqC_uC!*622Ni77||L^|-wr}!Cvk0;(Xv#1SLD)3e)nY?ysF4HmnE0*(F7^x
-Ldq<|rl{t>vjV)ybyorKa2uxX|13KbTbJZ*ehzAWN7;)deo{bx`Gn*6G|NI!-hl%*J+jByepj<c?@0
((bdbCaH|JM3W7wF0aeK{sOk`Z(_}ySjon}*?fQQx(oclPig>8%7D>_pj#dxSre*hSbnx@Q4!gsCd<e
Ltv(u7lBUwAXmVK|!MZO`JeDWXvon$<qR)H0oZ-P+x~Qn(W&WQ9`{GbDhz>p(yGnD25RXs@h`!i!!{b
pdE*-`*pt#A=6;4*=~*TRjXUAn8Iq!ViFB@e41}rzXrwH`UCi=5YFfX!9w<d8>?912hOXXwf7qp!PAm
xv}52h)(fqDf(6~O<tXw_<Q3tO4s<q>e+TUxwq9OImZxwyBXEIq+5zR+q*=?CoVggalZp<2TSf>B2@{
;u%YF{f?PvX;26T++~DQNTtIk<*LdTtigP@7w|7=0UjjvYz%h$0f^OZU5c;1>^2wA7`oIdS$BYEKu7J
7IurQCoJ`2*=PHkb0djYG0j2>tm5)X$FDqwT@LQ@!@%@S(&`RJKLM<YdReSW(Oj_lrg*u^wYp{oq%e7
(#D$lQhWct2rtl@TF3lY22fr$EZ{9Pz|LF<29mEn_GV-0hl5T5)ssRGw@y9{5x!6SmJg=wZ!Y6a?k}x
M!x4V=gyjN4$nI5Ms-1HyxC`vEZQt49Pt1AwvWa2oXVmX;Cox#n#5NxWV7KWL-^5mL`R{PfliV7xOd{
LgkZMq4sHVb+weLEK_*-O5yzieuelkcXx=q!4Uo$J1#q;9{%vrcP3{!5-komMx22sI>9o-WYEJO91g~
yDzvMg=eT0Jr)pro0FuJLP>9N}p`EJX#|d8i2!+fCn$`~yf9_bz%)PsHKrCl7xa5$6ZF7kE+nGSEsap
iIlSRA$W|;qlPOcc0<=)iyxd)s$t1FT&E$cVwYGotX-(82<#M{G#tj*0!7WwRkNoI5@NCS!4&N$sHbH
w~~i-RWK;)F?a>JB~v`SHNC6H4(7w)(TSBO{gY_ae}fLKYD6A)h$SfK59o0Jy7(GE+46xvtiDR#(_$J
pgR~3)!$eJ#fJN`I3u0122aqg9ThVU%mqI-@s|R698ZntG$e|rN=-1FL3aP!1Wx;o4Jff$v1-xW-NEM
n1j){vL^&7$gNpNfBv@MW#3=^&()}fo_MIHZq50tA$JOs12DH)*ao{))TrHb(rx->|F;m(^(tM#ib-K
Jt?=75S>bgpHq6NA;{Q-f0|XQR000O8^OY7yRWz-g0}ucJZ8-n{5dZ)HaA|NaV{K$_aCB*JZgVbhdCe
RBZyUGucl{N_1;a^&bm=w}!;E^EYr9FXG%;eQE0zWa>O@JLPj}bjogHo1|GxJ@-jOF+a^e<ffYuWE`1
rp09{ChS(a5Z2trnuJ8eJAf$YLQ@b=g*CG`d+UQPsN0bd@WyR<#n^h^7<^wbX^`)|5r2refYU;;W);z
7o1HjVu~18zq{x+Kg6tIhT39O~hMRRx4@BLd=yeRxmG{4$-}C)<S0Z<usO6rHVx?GFiZXb-fjUwNazF
YVMUPL?vsZOd={>+0SC73RTOz!`IyF3}`MIRTsGbl-M)tvdtGo+>9z|ka|X(h?^3K5*e)2rcp%$;Cb#
52Va(Do|pGPH3(v%j9wMVXcU1Mmvy-jX}WBiwpM8>^rkB7M##A-^R`hbe;+a2vMsWvEOX<)fPN5H&a<
!~@#7}n5&<tzDN}L%{_5)8<@I&?^78f7)Xt48<h`s55UR1;fMgO~EYv55X*?3}?`nJXYAU`j>y2#A%c
7~vd@7ckCe4~WU4w*jm2Q9!nWySgmbVMlPZwo6*M+RNQ$pnpw??J+Yo+o@zj<C}l7(jpI6q6jd;jL*^
<{c>cJp#7-d|t7OV7{FUtXpcuij0Csk5}I!MZ+;MkBB?v5~hbWeuccmg5!6fh1H<PKXRt0RDZaK>7tJ
*_W9p=l@n&Ljbf`h}lel=GzU}eM355=&WJuiwn6?G1*CMH6M#xwKcS!cct}3ucs>-4Jh$R7N<TrW5zL
MT0Zc8A15r%vbHP1XdQr~;v@4q#Gc5-!b)gt|4bNL&C>9JtyF6TR(WUj<&?*IwK$BGtX>LmY3Bn;r{t
cNj4cS5bU;h8tkh0)fctD^Y=I`0uxzce+mzx*o~QFx=Zlnshoft1VeHq_H)WxEE4a``&LLJ2a)Z=Ys-
77TM3q!q2qT_9L)a5A1OAJPPe3hl<0el8#y-{>YqyUnrD&@K#tVO4Koqa`7SQa}3DdMym20p);8?bKg
CGOdnk29$y$m<NFpP|QS_q~)T`+Gb*_CS0(#FN4Ut|pgrexF9;{eB06jR!RZ3)*R-VYHg#X?0>5wU*!
5vM;l^wBXPi|u$L!H1ccDWjcCo@Pzfa640SATAmv_+i`)<G+{<1rH!J39v^|E}hjZT7^o3lgmxaX2kW
($u|y>JqG}mLI;6ERt#<|iKlqbWVgAxQ~Bwi(B_}@|3=R`i+L7|kJc)$Qjmx}B$yMnO^(9xYz?^M*$g
4$snxk@PGfJt9jo3Demsq@*KnZW$0P=lG(-k4?nSyO7wXWa5in?BBX7$nKoA9cN2V#^aBS*UbxX(tPQ
RDAQ65pfwxV}!K}Wo%xbCnE#10;{D#{wQsERvXm&FE7ZE+`SjZuJ;nHHTl>hXb@EcL3b>0nBDVlo{8>
$Uo&)j%I$!ov?x9^(I*K+4J@-=bxMt~JO@iheO<L{jJ0=@YA{ncZa8!?EhRaT@Vd*iqF_I92xIj1P-5
NE(3CJ5|q1b5OnU%o1i{1De7yM^09@MKhq}Yv0md=sN|9gScC^P1QDu-4VkXoMO6xc}~$V=bMxJfdVV
^#y^WjL##;R5z}vQ-9h?)?C3|>A^qOigW~l3!|jN~sZY8gUjfCa<}eYzFcAb9kl>Geo&dqHjT0bJk(a
9@ehLs6mg&Q6sdMGN!FkA&p8xjWH*hY1FP%n}Y}S!SM|1@Ps1zxjC2_Kjo(Su~tC%jxAK|3SbdyrdGl
%`@pS5nlX)*31Pj-nzp}^5>REF8u`4h6_KxVuokn<iYel0J8qemB@g~ME3fSo}dU~Vb9qXmxkqMXt9f
MAF9*P^nj%TL?GMmi&yfC_)4*;Wb(s0Ta8zMDkXmCE#T3pT+!LcB&@;qfg#U=TjRYU_US_m4E6z{njA
LRpYR6n&dotAi#&VUnN*5z-%HYW0pIed81RgZ!j7?M4*sW{$ZXro_CxlGz%wkV28*ZLugIK~kHl@eUF
ZjV)^N2ls(O)P&f<kL6+80Cp@C2MLR%9}K)OHYy9)4#Al1WnRi5<A3xykFOzOp<Yax-72OS$=u}ywkw
MTaDy?%4yJe65g*3H*I{rm)8%w#3sv=o+(1FFrz3hQRI*A$Z0?HArJWpLvw&fbh|jUip+lHkU8VL^#e
BiQmlf2=2l+Y^48-LkolEc$Q3)TFV*w{-{=|%y2kbmR$5U9N8VZgl1IRdVjBRdhQ+;Nt&#s=i6Btroy
ivjHm%LVTv1K$JAn?R^XN=cU(Q^~*>di7A*}Bx3@`ic9oPLN68o$Q>-Q)k}@kbvuGyTCE8(a_d6P=^%
(7--_Va<}KnPa(!XDHviba8AZ_qxf}Q!&;P%r+rI8Q)KIg@5N0NavxnM28<`sy^oK2ol(UH}H_c2UjL
xOhD>`DBPXQIo)|RN}QjGd5d>CL}dnrX91PdBWNYaJtX%Sj!=%(<74T)zJ4tjvp~#xsWTuRl0ji0sep
<e(-w*(QWt!0sDfZz)%p(Ey;WOE(s16xgvZg<<qv|ZNfHI!jHPXz9~Ok>;7rgnfab5&w$l8~6HSM47`
orTdp(d1-oYhCZ>n730zX23Cn2AL6?iILZJRaN>J^xoTq*I2F7tL`HOFY{{7o&>j*uhnPhJfReC~GqI
zVXlIb6@)K?mLE&CK#8Zh|};WV*84(x!@UTnuTDiv$n|40$R^_~<|xQ1-Mq9L-(kwHO3sxAsdjulN<k
hmd|TrV=qP%Uil_Xn^n~%*=9K+#2Q?FA5<3cxpt5lpv03aLESQ<J?hUkL*je)M+}j5O(2LOYl;3BRJP
97k&z{ZZ<i2?G$~{Uf0v%&zu94=fC8`vd-2};h01aPO48BC9FbJC(obLPWWgLL(M1_aCT;(pY3#ri}p
mR)0Pgi%SyX-K#XZXF&x5C^b#-lp=97UgCpXHDvID|4n7(PKMK)BI|_(c0ny_W5M7;}|Kse%Wi(X6nS
GW}!rnU3^#*#A?CcSWpMvfx8Z5XSNno5q*{w^{-|C=Tm<hbnbE}S2oGcW){2FlX3&qFxr58nq7|(OZy
5VOgyz%we?$~syhy8FQ#fjsJx6m_$-ch@c$~;EvorYh&y}o&K_QT~7i*R*JeanwgxDiyDj)y608%~dQ
wMLCEN{|BHKCk7S5_dA!iyghAqZC{5^5*91I`P#1OuSQ@5|+s&2v7Va`5NPFXxT>$0s`({NBJy!SfcW
e7)1C!HVVjhb_tfEvbOg5={>(Kj9jY6`h8nKl><2j+EG91Hh3T!_=|ow@qoR-Pkrr;YbPwcOtqBrBa7
VjMsmnTSfr1&kb&@q7BZNAqJ@lhN&jQ=4PKf+bz;(mLS?8T+wuW=ga^B9)-U5DIbh`>++Q35FAGvfL$
CFO8#4`1b-x3jxrrC+@Rb{qE)8|((G(-&6r*3VlVW(-o}6RgK|f3~;&ZowyHzld6S_KJrO}c-8Yo#vy
l0yD24kdsTJ<lNH$Vn;H`v?dN%un9*X2j$QwLZ0xMoK{KEB^ZLa*4*1wFp^Qt>x_x>(%3%~6pk7Kwx3
Ei2pw(36FM`Qh_DdFi;52;E3x3jk(+Zew~tf|@=7fzbOf_hW=Fd%#Jwz&qozBKT;+;_Y%%i`V6-Qv7&
+EvO=ybdk~2*^z1lAXr?cZ0k(<pJ$M%4!?8e8r~(<SxS&$-PsR05%vuhe&KS_rNi#A8Xp*XSy?_YeQr
u;K(T+<hi8TN_Js#Z^esMFk!=3<9QKX&F2wAd-%j00Wq2{f_!_SRfCsxg=3xEPPd}YtXakZZWjZxSZy
@2XaO!lu1xJJqa5I7n1lg^AY!P?^LkH83qXhf?5XZ~bFCm*w#lv)u<BO8g!|$P3q@y0K1WrRHtE->r*
32mS4$;?@=+rLbxlZhrxLp%aA}%gLIOk_Kmlw$VQr>}0^ZPn*#?ScVIWF9!E7hc71Hc$k*B0-MIcoK-
A1@T-zaj*-tv`wDqZl+igs2h}Ww*2KgX-H07>IyVIA^AURu3AH=mHT1bJ}gf^U2=5aLK{Ot3IUK-P{I
A--y+Z;Z1`b9rEE#{oXk7NZZGs<D}Qb(bT*%CdkP-=L*dNhFzA09YJ%*hrI;a4V~`Tz?82#AvLS_<mW
*{-5Ac4@nkCK&t&H+ntcs#wHR|(s3zi^kKwLKC_IY!d3;#7(W4d4;|-Z{&!n9SN#cn(%Q96#5LX&zYj
Fa6p6t7ZS=c5jJUa*EO~pxpeMh(q-@~^2mZX{~9)BhFgw{LwHvXj;Hxf~+T~=;3P_epxPV5v-#G8_uM
xk0a<wot`>I!<S<(pb(w|r)mn+h+8Q8*j9h0vmN9JfabhppW!qCWZ2h7+IC($QT9`Hpkc@DTV{HNC($
etqNPoZ@$Dd;{`+d*i!u)`cLL0S&QPcK{;6_U5hM7`)Ho1{OBNwrg=2$Wmb@ccjoHILrlu%CcKMs2B%
bwn2^<_2Bj$A5#W?K0$P1AsdOO^|zRaac2hvM4mfZ(LavPhiiCivDPL!qHH0%DDR8Bl#Aok;H$C)W}3
o><p9rvuUHQ?fk0|^tZe~Afl!>u^B1nnhrJBc(5BKo^Pl}35pm~<Gf3wHK58;LZs<H>bMb7>#1pjlu`
f`%uY2l~ZjXm6ls%P5TOiT>B`#JU6oLpHeC3j0&~AD}6=7HA;QcN@G!T4HmUaw;u=YZRp0i}VYPsy@r
hzV~+6dWoB|8oI&zTgSfYULC>0IBcoqp2OpQC=rWVMFqdiuOI^>eCCpZnM#Z2cTf67e38bs>F-&~I3#
A4YVLJ}M7r$N)XtY|EC;X1<+~4y*lXM}Vq-guxnd$}*~zd+&2UouFB=)Uea|h@OLn+(6ACnkQ=6)~=p
d4yig&G38fk>B6lu1FL%C7$a@2<dIHCinIv!#8AOowUzZRrymz6?9rT7x=QUWT*{XPhtC1KZU*aIH|C
7i1&6|e*uVH*l$okjt;>bZ=*fr4#m9I48B?R`4gQh|PHRd_q$pJ1>>1eolDm*0^Spzjp3Wn@yKrX*82
^TKPL|$3F_Y+?i3_j(x7W?s$Xt(PelNEsZHxct>ad#s#c`Gw%xFPi*FL64wYKhiEAji$`FCJJJ32Ta|
Hi8OY0H0^I{F#QiHKj=pJ2TWJf?G?6Y(KPN7Ft#4I0P$;oYw6e$IBE1_P#(82+O++x}}_u7WSa*3f>^
wPE%n)VAo;MGb@ffNiDQ$<47}tsi`#>#GL{8mT<&-h-l7FsR!9*0<*PHHA&K0^VrUBlRKYV~~%d|G9p
d2h<*Rs60aXT}O$}dC+Py(8a<RQs2_xT^|SUk;8HSaWTMrco{!k?O8CKc<5E97vTQ^P)h>@6aWAK2mt
ey7DocJ&cxFq006*z000jF003}la4%$UcW!KNVPr0FdF?&@bK5qSzx%JiD&ry5%8b)?Z)V-`?xktE^<
A1|;`C$3^)a*vNvtVSOOUqJH21gP`v5=yq-3W%H#@U;noc8;z{A7C!}|ujXzH~{(?!>IjZ9NftT%Pji
tI|&W!K7-e;*v^=ksM@zRGo0lu6eXr819JnOc>_mHD}p?Iu(9?JugX%=fZhE{keuey)qPY_}U}+t&8m
rp($!-K@>;Mw)MGg@fB)Tid0T>&>Dl<-tMQY)=jZd`u%%3h_u(_1`mk{O!~8^zDmtaVp+6ojj0tbGd2
788v?1G<9<lH2Wqi6~J8})i%W@NpED8*G-~|yJTJ8NR@O=2_!HBZn8#6ktxBCQ~Lez?v4C=CspeJ&`<
1w02Buuo<LDo%0M`)RGXDRLwHCtnu%{=mA)&~I&0^vzU#WqWof&;-o8HT-_atQSFzfZMJw;xnP}E+Bj
rrs`ebdYieKSJUO<Cv3sY@ZGa}!}=PH|DcbhaX0G~`<Q{z<L6{=M;(N!CGo#GPi1Tcq5rK-EyH1%96=
=Ai>vv1FSc%DB0>Fx8E=Vz~8o=<}bBnS}L1lYsOWxkSgJ$QXv$tLWf+0-;Is$5oW3Qxm^U18dM4S>oz
%U?J3vH{G#%3zA&!}Cp1dBc_UJoDD=wgDQaup|=xS!d0)Y=|Izmz%k53||L46|fLc2$*chdFFMJ<=Li
{jfMGDrsPw81}yXT?Q8vGABe79neI>FJA&Z8@U58RqdmQS27Dvc2FNk8S8NB>Hr*V>mhJQm1_Xwel`7
ieMt)t)+dch}$+BhNn|Ijf!yfYt`J}GerY`%T;Mp^Nwv#e$NB&_4`v%sMU<`W!FI?kNo2D<|H*MWLa>
KN}TbIpdp3chx81>-bAWd<fq#(I2A`r*KLMdVduOn}BMTJU%0?|xF@K4&-v@P%_Z4dZOZ^JHGGhYFz2
{85Ly$c+fmPK_PbZ~aI84O@x<NjCwa;)pBZ8sKAeuTd+VXnAYWdl>yyEcIdzo2JvnpW8w)Y}xA<#Hi9
1=|VMzG~wsi}=Z8LjS&zz)_XR1aKGb{6=no!Jr}jXjhWD3hJ789rLWsVC?r6=}Ez&S2mLq@qU5`z?TU
u-()5xH?Y-Uzrzz+&s6_T(+~Z$C!1}%;x<|dCj7*-j;Bsz;DA!D0WT6HIHo5%4FVx3zncqDWAfpEHRy
t-coB|sdBKn`#p$Vtp1mfh(TRn!tCJxB^xHi>f+EX@jSV_$>kJH?K-dGw&DK)4s1`K{fKq~>DCLbTsp
F!kveM~^pFuZ3a}?ag$>*20CkQb4JK=m3!6wNh`K2zZ*c<Btcs9P9qB<6Lpsa?2_n3YhY5yZ!)kor4j
U8Gk{tD7m{S%h^tf{L3xBV~SWp)6qoM{ESyJ^*J(XQeN$hz)sGIiJ<Oqm83I|n5cgG>Vj;jdPit*`P-
+?|NKizk=9q4R68iS=Y1Spi>*d~!MK5v5^M8mqYKcmq2-csjLTL9@;OF>C;Wi;R!P)f}m{YjB_(Ht}}
`Q;6WsiTwD*?ZOR$PPB~thC1=r`xhwBn%kn9Ohs1ZJ>u(3<9%^_8Hy}tkY0MfIu}0$;(H8MFEe{&$nc
D({xFG>Ehwa{E8BR&O#uA+57VC2haiT)wMhF2=(>kLfCV!g0cN)<s=){slli9ef!LM|q+x|Rc~8x)PQ
1Lp`CWc^Jb122d-*}UN00HtBw_a=_69!1|Mkp<El=@(N#3nDDyFwWN$|I_wr<pEJelFTolK_i7%ZjqT
5i=TdVQK@(KMKs;I4}AfLz7bHMqBxwOeCj&%*p!-Gdd8f=n&iG>t)-EMPl;b+$n}fx-5K!q<s?i?lM|
gC;QgZQbMwS?+^74tYCf957%V;N(%}(8KjG(T$`pF*L>>dNJ_xNc>f{WXe>s1zS_#2B|x6GOH~(^;a^
_0p7fk=<5{V@7kWa{iz-^;onI^4q-g`cOdYS>BZ5LOLwqyJs2P%>IHo@UTs_3H!coiL+fdbOcRYjoG9
aTaq{F+d@5o_Z8nAP`o(7_mmU$mN533KQ@|end;zHp955+X*^MM++O7(vXKx{(9f&Lp>#mm#HM_TrXn
-0_MEtU@pfUb`>LK#{u5Ge;>tSG*0hG8Q5$r~TQw2aY;;z6nC<(w8$MHqyK7@fnsWX1;EwF>FI|$Il0
P+WdHAmE}wM?x^?CR!TYoBBnJR}N~c!;oriD51Pi{o73Miu0MA}jHVnOKS22c7|J&nJ!DDNQC0edzZT
_mH<@Pumt`9QX*Uy1qs(Ucv0ZU;E<t3BYH+)o0yCE<u}s&w)MSiD@*M@$|WW3jLjNwBUs9y(H)xT3Mh
rGx5nM*SA@-R8!Xw`Vr<+m9U*MSc~imcbA9Y4A~#(1QH3&R%EW*tfF1{OXpDSkq|@?plMTg%N5ZZ7`D
qw3(RE@e1@vG?G$*LxfFjm#eq+PWzdsTn*$$b#I~w20tplaTv%52u9vEXA~VjwV2Lus1A+LG_W>x}D@
|c;p*VdVV2BbU195SC5BJ-*r=pMl71gE#S^B*Jbg01U5Qiezkv+b4E9+=$qW_I2ug&fh6A#~hckaXy2
@fv_0}c(_IMT<-f?#)hv$%hgqcvZt4hGO63qn#`DKvw+DVFHHVS`G}(E>)?L0#6jqV5`;qQ}XO?rCJF
p(vU|B@<`!!9wdn{fA9<YwRQpq*(8O2Y8z2X4u`7b#$OBC4ProLVOsIzrrXM4I1G{@GQliFr1mCrW}}
yRgTimktl<12}o98ply<EHr!lohEmJ4?nT#7$*=^|9PRn-U`n9o<5xp1rrqdq^W*r^Ymd-Q2%72X!*g
&p4H6CTgaD4o4AYX;c{ul8(OZ-9MGY3*H|IJ~7(205*PbNuTN@7-ZH8eenXOM5W?QT!$Z`D(4CP|6)j
#I4(a-(qf$+O4q@q`z)!44I>~W%fu^u)Mahh99NH(7OJHnOqr{c5YWB)aqZ4TrfuuadH4}wDLw^jr-H
fZ)E>J-hZbBc&!Vg#Oqf_;G07sp==o4`(nSI~V=_-0+_#iAgM;N-isM*>cUj0t5JE?wj5%#b&h>y}*r
50sWBDdxEVoK1NpOAJ)d<9@!t#<a^Z&+-^tD{x(h6IjVC$B6yuSl~N;Kj8DpGe+U)EsO=OtBcVv(PCS
_kkztXL3=w@O7sjnyvS60^qr;{v^T`_n|=taIA<+tkSLZ0;H@=RlW_l`z$$Acjr2lsOb<p3Cs+JX8`@
mnE>Ozu(erE}ZB#zC--7t?Q$eA5us6|Zzy{)WRe&`J_ND>|Msvy=S-~60_DKt}6#SsPXh70}@D%H8OW
@E*xk7UalUN0sJh1AR`$6-k4>0d?IX^)eJ!=1{ZUchGn-d$G)5O9EdwYr(Gh;Xz;Hi$xg^W#{eh$b!z
?f)2qOM_L*w+p$APr{Ma&fiot)zL^G^o+#ot$^%7h@n?oGnBFgsP<?+E7Z+0fk0tQI?#zBVeFc5KNC&
2kNE7hKmBVV5M;<kOVGq;PG$;4>m;7Lk=HT7K6M{xJC{v?8QVtg<sZ7umXXwNT7a5ZJ36MM_SLsPGag
yA<k?h8dyBsd2hXii4IkSd{lre9gruS>tqOxCZd;z(;eE&;@Pc0=w3-6g(g9sh}Ue9jlgmiN;d04DN1
r8K$<s)1TqIfVu2Ar{!);Wr@9<e@V4%7JF)YEk0K?Gz7>lyTPBmCl=2DfzaQ~0TjK4We6S;45>M4;`Z
PIC<?S8^#1$I^_zE{Nh6e82!^EDzZ+TrsEqnf1kIIbsv0oRps=G2LaRN(xRBt@43-B2Y5wPUkqo1{C-
6LFZUIV#ex@+Yf+l=PSDDs&&dqrQSVJrb$!h-Y=Fb<gYTkw@iS<NN8_>wzwY-FAxomiIkbP3>@O$?36
&lTz#_-Rf-%O#uYTvFhLs(|H-MF7e4xy=-gD=Xd%UMtoxX3^EZ=%TCtU-aFJ&NUqWlIyOg_Ww&CEWNf
U(IN*uDxK<?*!k|de(1iX?9gdWLAQK{&Y5xa*vE6|g)I{52w0;R5IuYT=56}&)ywBm&?rl>ow8a;Blx
=5oJ&&4v8{^H4-9hJ<s9g*2OFZmMGZKh0Dxa5n|gy0P<jd;_HoZH%-McJdN$E<^Pa^uWz$uy+7Pz?68
c`ak$-0Ae&!!#73;_^ngkS~dx~`+yFxk~+GQW@f+BiH)Sl91ZUxGY5ikaX`+zIMbnLe=qbWw;AB_Uwr
{ftc-@I=mIIlE}E_+Jez>;hQCE{?qu~$Q;E=SWkg+tF_3)O4z{~TZ|cuT1Xih}E<O-4At8!8UAmq`@0
b(@u<>eg3m9-8iCCT3{R0!g|uYwTu)tsTHZ@#$|&f_kc9%|bixsrcjZ=PX<V6<J~ZqX56Sn3D`z%dAq
p5A+Q<y72Vq&*BxuA45UW$0C<?OX95QV8>HBN7ZW#w1b`N4hk=T7i5!_0W6StJsJR56~ImaDFb;8I2G
hV5eQYoB1EuU%UWc}b|~BeXbrD%>(fTZN)~l9mnAqzrx$?O<&a1@4y)D~vc$RuKMR)!D>>m`_#)d|^a
>Uk2<+U(i^YIEb(1q2ZyNNHQQ586vM~i#urY3md9Zvq3Jj7iGSq0N$H`}ZbSe#k6oN@(q?rFmwOFxv4
{!+u3kaa-LbmWS*KuT(VE4Rsz>(IulJl(N6bb8`o2)D_`r{=ZkQ$(5jQHuHJK%Vn8R;FX?AdbxzR->Z
Ds_|ns0&qBzH8}#Ln4Eg2mhzSbd0<)!h)E%?*)(+#hthCphD?g7_TSEsf$4=vNWi39QvOG=+qCO%-K)
?vSF2PibaiXy50S(v%6I9%zlTu4IGPN5TP4j>}uN)$R4x20{LgOwA<16c8VUJoAt&Rxj5^?6AmO$D_l
{mjReq(ly$q2(|%_n4;3vZh~OvIGM+qsEWUs90$gI{K)aQ=#}p-~v6aGRsLo7oI=aC{Z>~`iz!qCpHS
HfPQYUHP0)ye4Wv>PV8#7b(6OMEZNq~4_(4$<Y3wgS;Ikyfm@sr|YTv4nIrw)okje^q+09+7apY9S0x
CUr4S4U=1(G1kYpp^ldTj9l8Fl$_OmrJ=OS<d+Pw8h@ENJSM`C?iR+fPC+dKRmXTF4$+flR{{IX#}<P
wU+Iw&b76;&&7C3njG9Up0&`$LDtHvsq!_jEVOOq))MLVCV#DedL;k4P#Zj9;HQhjq?hAi3{5gK$-UF
l6}@3`b4-orAXGuIfiTo*5<NFJ9Wt3r{wiDTK<G3hN^)YpFLA$Obcq}-e8Qn=;yc{9GZ5(nh8P>4B&L
X1iP)6&&kW=#yw!1aRP9|=V1^<w(PeVo2*aVz)?@{+E{5*Oaq^|`WHA4!plBN`^An>ca&axUlt2W^by
x;@A|gFr)Q8;kGSc}F5D%#WLB5tC4uA!)+&iZ1kVcnUIbmmNi|Gw~o-CWX+r&?%39ub*N>}^DrY%+Am
NFux*ss{Ye8Eru+O6)3koeIw@FkgGg99)_^%cEg`XEIV$M+AhdSn5X7MQ{cR~4Sj`ba;nYZ(my9g4U|
koeUvf(&OIlnQ5LyhAUYfs9TfN@+g19BYUFz!uq**<8la&p%^D{Nu>am)JGLB%cDGZ<Xc^mg~b}(mTq
w_<e?p8Vu|&t@u;`o>XTA_-Mp`+lRPcT2cMIt6Mpa2ZMCh8RoYWEqH0LD6t-P6A#G2sYq<H$Dnv5zB&
8pyXPmM%8__vuLn96KRPL@w-3cV?Y?l^B*cbjT&HYj$3c`C`J%W>UjOa$otbHqN9B5-1e1bZ)8Qm`cX
o>!ypRut)F}gp^FXs=;lnh-@l-5;@3P#~YwJUEuf{X7588#%Gm2(WVgfKQ0;}JUCjxUChnNnJ0enwp{
$}#>Ec1DS2M4|6qHG~deZ2u#aTEPlj1uEFQog?-{3&iVXmU0^7}+af_s5^a7unITm(!nrv)xz?@gbU+
a=2E#7<JHs`HRa<r8k&-FYEdmgh_FY$_0dsqXuwKRpdNUQ!k!^Q{{t*_`r%>Y!^t5<4aHS8hy(>0Q3b
*PLLc#3jAUY@+{yvmQvo#RYGU&sFN}WXq=(}WEVe43L5T4;wjQzPf}G5?@q62rj+EfSKdaaei7I}J)c
beR(BM|qpCKV2t!BX5S{GW>SxfrNV~&kiltM1F+*y~O=g723?HN;#a>LrzTYFa_!3s?<ulzMJXkD(p(
kpkOV^0W%{qoPEVhOgBsR!wAh510r53(~bZRC(Gg)z6PpT!Ix2z=BczK*7TP#_3tq%=IOJi3GER?sDS
8a9p=L%hoT-r0iq^FS-1dGIX&do74qx|*NGpg~p9jrb0DQjXH^8kR-Z^DwNGhXLQ$6YjE%t8to>U?G=
9Lj}$f4V2uMmH**1;({|hi~7ZzR$eS3;Jb3gCV+E`wav$>I8j2mZ5_d^fn;?#%8elhDTNh+nkOi54OG
DgZ@#w82>jD#^ltq!nYVaK`sS50L?`3fb!INP93LV>x98u6V^z$Js@~Q^n%QYFiDgj`lsUt(TR}iI_X
7`8CJ^~U-kI2a0g9BlrB-q>C&&gK56KptD9fdbs6uOn<L=O0mTt01|zfJV=~RqkxKyZ$b6jZ<H7W6CL
FkU490z#<i%3z3LGq~)hF(gO5QR#@BtlmoVrbWYU)ygc~f9uxeUArJQ^;zpP(Uh#lAi&D-LrJAF3$@K
rnK(wjQ3Jv7gAhjhv%gKzvx)9jZSB>G+*9V-oQH`x&_bKfBmuUAQOO<LFyE<XS%?p0slyL!#&T0f|@g
j&T7W>JO(q5+6mxkZ@`j;e1LBiNuuHiJ?QJ2hztkyuQkEM2-d@QYql6nL{=n$B_xt3LPJotX%TMhxlE
N_H0gXT4FCdyS8ThLsoWDClakkJRL01Xu-_n`$`Av0`?5%KN;{Juf-UZ`@&Dw<Gn5Iks)fXBDSnIj@`
XNhZ6;TU~aFv>Kcvh4O`n^9RKOx1|AaE5<$bE`F{nyuJ`P>ZbS8p)Z5dRUNf`88+~&@T2wg(nZbew9o
Jx#Zdb@jgEP$xBnuuzD4$<o9yjHPY>yv|@rNz9HTr{|Q@NG5R6R8YS?!NyIfw0fuKURHtOs-4pzD4P#
E&*ny?IiyD=n#R6Q&5ZaqJe1UPPMIN8BX3+`YU0Q*QU{vtXcO#)U%vxhXOS_Rm^y+jyxbBq2;zm&}>|
w4o*>^mx8lU<U0*zQ9x3Ac+5LPxYU@{N|Mta9Y*3mO1SOEi{|bq&OIr2lw$N^=APaPkbVt93LM~cZ0B
Y8bQEa=|Xu>Ki7pH$MC?uViTDyDE-@w4XaH`B7^oeY1HYS9q~w<g9<9}5JjfXe3(S7*A8E>P%5gv_?8
RQhfGh5V8<W7$Atp(7?95;hCxm2@|314R$y(rsW&Gt=L4b8zD60HnKcqk9|MyDON+0zEjWb$16XSZ5S
uZ>{39@-DaVoM_R}&H<N<(Y-vPm5&{v!wBXIQwhnLahQ{8$805ey&sdd4$L1D0w!`P^v2l^x6!C~4GH
2{hhf<bO`J)d`tjzR1I!1EVbo}=Gmiol;&utFG3W*MSmp*uk2<P}q<6>9@}s$%U7%K1gH?7)>8DlP7R
B+fDF#(fl{52P&SP8~AekV3{(wgZf?)GACei4(5~uaxM_TS!^yp5zGOaIY3sjgae2yB*NwAD_wY!Aso
CTW9Ha&0-G-OfB198D;XrDV&Jquf=933|{yL&Xe-mdZPB2A=Yo;=p%7`GYFyAX4fX$LR5;Br2*9)-@6
BdNhRow3*#;`5L)<Dahb`^p5s*6JNq55zS`PM8y_Ght)OKco>i^EAlH>0x4RHpffY$*_+_y!Dl9nwwE
*0_b|jp_JBD(S-pMGKG4VPQNZ%H+%vorMrq9!sZ<rV}fAB;hP&R9FTCyXGXVzE0fCBf?*=6bC$5^}08
9QHr4SMXie(^K3fWujGh-zTkVx(mFv^P^w@0vi~Db)%kVVsXOv{lYTN>9Z*Djb8U`T#sQP}y=#;cGpZ
X9}EXoym10_{w6B!j`R_ku%7FRWoY7;(@ji+tplMhHR|8*ojWXI@i9%F8JxL>W!V$9=SAah{`&<J9UQ
%MoG}o==pY#5^<*)%!()UJMh%^xW&%kyUk7yf$u3bs~612z(@T7XdgK3a(UG)<H&7DmJO#cBjdr_NS!
t4MjX7}kR;!8Cg>k8i06A#TF4D+jqme3@#DIG30;5Zws^3^cVArXUQc&kZ?+u5=+pg!JU*Y9bK@G=%{
AyPY}40?f>SKJhe=a0gW2ht#(XPcJb>rb*y;+j)9^CIAlmcRm>Y-sER;$_TuiZi2xb%CP79n>d^M%(8
AT)x{bh8nb{s(ndPW82j&AXPSCOCm?vXqd&@9X?67_md%x)#G+ikSh^Nzm8f^^;-(d<5S{rwK)ZX}+;
A8EM<qpJX;9AlV7;#236%Y86M<}na`(N_Qp=LL&$NOib4!9lb8*5{rM2KBx2n{QoB#wj)H=WqEKm)7-
csXIP&_SYWrxbiPL2WvNf;Np5o5_4@}kR)+NhE>{KBlP?0a>DWd;j$dO+!m1q{xbL6ChO}QzsJ!L4@b
8)7Mr8U<}c5%pvlY?kCo7QRdoC5fG(98_pT7z+NQar!+(wZ3&GNF)BbI$b9`=a&LwM4s@;9H)ONeYLF
5}A^^u|-kouu0%%p+uXgtt7`%Y$Cc=m<?Urj#(R}38$OJho^w(AWNdx+I69JHT$z^cmB#F>S+YszcQ^
>sQKsm}&nbw$amY#2Rp4kS|`Any$X4Nk*Qbku0exo$2-=7A*5i7zx}2VYk6LK~UR#h$S<$-R2h%wrE@
eyOQS>cN{RGUOPuk!?Wt$K1yuuA=WTc46(oT00;24gy-Gt0+6$GZ0%Kbais<EUGK6ycFYJan&cUzh`#
99$XD!*PdFO1#|*3gUNSO<T{){{Wf5jw5l%%n1RtvzBtl~!00d(wdTMDN5x#&i9NE8&CD)zOGb9OJ+8
ni$nhsfi4dZqyWoJiV<#2L2#wS!c^GdrG@+a|8R{TMX>kiPh`TguyT<1#xcXtIFeLi8%IyWMobr$T+0
t$oNED`?oH7+!89bt$32pW29aJrfX3gcScq%~+%xcHyF!M7>lCcDzO9U?~=vv@Dq+sL!9;HMZpBR?Px
Bn$|lCN3ZUY49X(elxX>;I1G2o-^2&is?~hT~r1-J-meJef79-T^`S3{{_d!z=9v%tnZJw&Odb?>p1^
UBdJ^t8QwfJuMww<Y3P=Ky!WN=1{OE;(4-6PMk~8ij8fZj6VJE$GN<Dye!(IMs8~Lm@m*h;+xlw+PW^
U3mww3y5SLQ&Q_jqssjGgH%<V9{qX$F-^BTgS3lw+;q?x>?yjt<GM{eR=8F+EAV*%B916%epfsKv1nz
Bg0GcAE?*eK5F40ha#DIL!nxoag1|@MjBFEbztAxU(AZ9Uh#|X6naW17juLIOrbyrw53gp;ikAYr~!S
o0EKmP2=pZ;jY#=WX(pqBJtK2G#dfi~Er<Vr{MJ=tuzOr6@Kn4QPF;PIMVzEA@*^Or#jbG27=G}oGD_
|9TCF@IVEhr^XdDFAF&6~D?aQ?_K%)5GS=-jkubJYrK$Yx2XU6ZkGzIRQQl{xgjYjHxa<cHp?>@6FFY
W1k5Bna+gi1y69aXiBA^hCaJy715)?q{XLrfBw-CJ~%@C+i%oMH~7YS{7qNUr8s5*G|%vDemVlDEkWu
`T-pC=3HOTK;ICZ7JxU;BZu3(|a!{ODwK?7o=BCxHuxBjDGVCQqKhfRcDR_*hLOt#TT{0ccoJ~-gJAp
jZb-6TcdgMsBf$$F+_)=8+<~U)td)-6qKha-3c#8*Okr!j{uOKA$c`sC7v*imi<sG-h3J}}wo$&7o7d
J(QP5To{OgA^jVgC%k@N7IT?OjR{bL-5}vB<2IcyelxkJ*8K62Ns~xJTo0G^)hid5xvTC^(~++FEi4i
mu2ETk3F#Jpr-nY#N?ro0-Gw_F}vAs?N7`v%yuZh7>U9$1Yj}Sp7wN;r#&jUKQLrw^R%YBKmvP-be10
Y0-&@=t4GFpy-3|I`k1(k3I=#Lwy#FZmssFKM2R|{%Dj=^}qIBz~MD>29vRKCvH1JQ_~-?*53k9d|aT
vBiI0sol$NFbyD^&2|Q7{`<}kNRh0OdV1IqO{ZQ%j;ZmnmN6V#PjKremTmi@lt36RoB9`xiKP*}pqCi
K^O*7`}U8fEmhuvCLXWD@yH}HpN=k&`V8`=x*2s5l7<v&e?spZh1CGSz%2{_2omA_guc+mpW2Gv!K-j
*Pj0u8SKm!rM?@qJ)p&-yry4jlwI2YrK?;(2E~4B<!j&zLcd1b#$^du7gd=wTgre|)&uRRxZpd+O<pI
wjOCM9K*4C<=FgJ}97Lhd>k39l~`7_l2VI(+g(jb{FT!Ss0M^x8$I_&|>O6^;UIk_^?VgTurC^b;lpN
8Xi1&c!bn$F_Q-6O+~k;BhT3wdPk9X8wb;n3@7Q@T|ZNAPFOvP-0NmN9Wrt>(4$cg*QcE=hkH6lIqH<
46m)5ByY*}023ImO5PeFU!*~RVQq6t!kgX4J>%>Mb>d3@R))W$kh0TAPZIyQ3>Bh%FX;<M^b|nF*kFD
tPDz^ey;sKRh!-}l|ki8XLABC}r84QNFzhY~&GV5Mcch@9+bR||_aWxqAK^0izl~zMoedX0h%_gj&qH
DYP)*n6w2=MIYkfuiQM;SHYd{*^_ptz+}bluRZXmstA_!d0QMOT(4%s9B`gF#W|oGwb>nnu1U34<)l0
z+k*a4yTxC8Oc?8n5dk?%LK}WG=#2<WbSp6afUMr@tkr1l28F#am_<XbLFazX2c{HCdSD=DTC?<gP9@
LdLnqn0#4MNCo-?K)}@HLQ5>c#k2vf*lpch`_jPJvhOE>oWnn`V-|DrA<!$my*qvaWBjBwzI(V;de6C
@d#uqt*5}THBW!l!*C3Yb*6Wi7u{HbH00SL5N@0@dMn&1*XsW;_$07u6R(xy1X!W(o{Jn^`b<}uyG|F
`vRsR`-E0`esSlU0PW$?_M9{bRB+C@%HzyOF-piV(k{L4LS^ugxKLVF(!KOX7aQ`G9vckk-v-Mf(@a(
m;FxeTTf6Veb9Oeu8kO)s`4+!B?ra&CO-iO=}*+|A=?ir4U(Uz!=c6QZ{2$J~{m6N~V!CkXcmqx<j_@
B0Sp&Sf1h@#I1A@ck4oK5v5&`?@MLdH!%}uMP-NF@YjG4f}U7+$$d*iU8Th!8u_HK^Ze`X1h)MfEk^x
vR$$0NT028>&Tp_{lktO9k4L5r^`o@_5S(I`?5pU6xBCsdoCIs|7qk+QFp5J3NEw)fqBmB27}v_%(Jt
h%$a#(tdK?B(O<{Vr>+#Ay(UM`ron8O%Aheuci(6GxazbZ^~y=UK?Y{Vsuhu>3?ro^{}Re!4k~^_q{!
4*T?$tMd1JfmH<H@)Cch`U=>ZKhocI|;jfl%0QheC&CDKdo;mje#`zpim6TP-PbQJOspY0S^S+3K;!&
_?zL?dliJY+ReT;@^EtDiBSVU2cQ{;*?_%*Q=J89W<~={Ei!P)h>@6aWAK2mtey7Dw4?P5ssZ008L(0
00pH003}la4%(eV`Xr3X>V?GE^v9JludKfFc60C{uMjEv>cKjz>UxrIKX5&0~|9OYaQ<(OJ-LJ<liIt
gDB93&fuHneV=!~<hri!e>OA(_D&%x83>*Dc<6i#Fktfy4^-E6)r#+7w`*gFLc1MsKX?g%d-XO3+D-3
ORW%k>Vavn4h?m>n^jEJdNKayIPzeSefR=CBU{QW>8qiwI=M!RKoeA&Ak)S;Tz(iqp04~HO^t0pt!AA
ES_>MIQ?_)my<imrH&fNZ0!r9^xIrsQSM-C87p@s&X^8xk*ZKgo*pb4SvDMbo>k1W)a3#I+z`B)#=(i
TN&D(}Tf9G0qc5csBvqG|G?x$+BVg*JJBWk>5Wiw$Y`LP_A=8!Lq7G@FxoqRXXw=m>hR0phR<eq}Ha9
48X^Ho4Cm2&{k;dc^R;zsv*8Ti^HS{$+b)2@x&1BczfMnn{&i@(9NMm*AQD+}`|Akxc2jxufhB{wjA4
P!4hIX6djMI<k+tiEPas%ZsgUG<RuMCnMKdZbBa2KBLl#2{pmXsdRgf+I?j0F*Mz^MJcy?nthj)a6}t
P!FYEQV1%qMZ*U4=^R*+gc_|(Cbj@Xs&qa|PZL(s0d4Dwy`3FN2_8P8;osc8x7f?$B1QY-O00;o{l@>
>WU|OI>F#rJPx&QzS0001RX>c!TZe(S6E^v9pegAvgHj?-6{wrAdvXUB!iM`vqJ>R;$Y?@sCylI*zPT
PB*tWQTvkj0Hesw5Rh`|WRk=Q9I<00_#?Cht@3T`H5n02mAg^9_T+VDP%!HF=@xq*CjwQH!K0lUMs!7
n39}7V3kl2ZO=UvMM*pY_{AryGqSwNxs>ZRg+}bb-CU(Y9@al9qIS$^5!NlZp@$an_M8w%k^5#o4hP)
1ER<_YSHYrYh_C3jjEcmT-WABy|+J0`>V3$H~B_2`>nE{wq>1v*k;YjytvJ(g1S>5NiVkfHl4j!#iFc
IDw%G|_o_~J)q0&@n{I8hs#Zx>C-Qp6f8W1)rGD9|x^V#LH%=Gk<%T+GYUJB&v8YsCw*_ck))r5rqlB
J|VmV3X*?grIvu#yw2~+z?Qk2yuTjzgKGhlO))Y~;7@k8T&0X`-S<H_r%-(CFlZ1(KG-#mMHdGW)`%S
m$i<EvLcyngfSTj%XK=t;Uz+e*zdOrPo1YlYD-E{a$A_V+&vn!{?E80<ias)}YtZ`*?E!(44WvXJ3^o
7YX1U+?hgW!XG0cg13o{E_hZld5WZ`D9(GY_Y#6>Lw%7qK_BFdm8ZK=ao|H=lNPOMi|(SMZMbsxRS4v
BWHw*^0ru)*}}B{-IL4Nn-_!`n!Z_63i=ZKi@)e)TXj<|R69>tI_<YxG-N(Ws|mlG(e$*%wrcyk)32K
B#)7e3o#E{y_<L5ASv98)-Kb`^rDeOMdG1iBfwgKj>#v9gCx$Eu-uB%Mkz`%&s<{IA{6m+xx7qw%hN(
;63${CpgMZBQ*De6lTx5PPFJC;Xs<JvdI-1RB>WHVDCvS((L9flzvS_MuJ)9)N<))d<oAqp!6^pf+ZH
NJ7K;C@4TPPHG#hp~oK~~l9ir^h5Z?bo)NVq#sSM;wM*2$VkDJhppt>(nSlCsKaWOXvSRO*Z{)NIclJ
-W`DbiIFc@=LY9{69~}N0-l@{`mUY?1$GE|8?>55*=hhI!<WmH6<~#NwO;IMiw12Kztqz0InWPlEIhq
&v>Fg@Zallo~=<Y_VMKO-_pnU-=p8hKA)YPJUTfIKP`#QO>-~HLeU2x0t-)7)NQ>2Q=*m^{BAU3PBEK
}sn~p-)peqm5U=j1gzS7lo585O{xk9G@!1i#v`|ah1o9$pX0uVP*2Iel6DToBG!aY^3=cr4QlcLeO?6
4?j{fC;HY9fL6V*unckGuojqu>)r(a<9PVMRA$ZdM!wKVY|jol$u#Od@9oncgpcE2JS{2`93zdrt=`u
imL>xum5l>RgRdXO%eq(>G?h>(N5n%HVy|5jPO>g^vsjw}+qdh2%L%4VgiZe^**TT?~Tk3ux1+2(qYC
B!Gnv!qV`kd!`D^;w{v2Vm7Np9Ac92=?Z)^!Dox*w2F6uLG#XXX)%0L1#^A2k;~zA!=1FoCfkGi4U}2
*Ez_&m|N&k@^>may`xS0VnedshPHgQI0`#2ZMMX!J7Wk}vnG$lw=4;8NH%@5%IjoF->@BV!8(<O_zV5
tMrB0<v6j~1e3huI-p_Iw18oeAny-qSHmZbHDshwY9fTG7%`gneNpihUAZy^`7H<+7xm!HRwvfoGoRC
4gP4SMpp}W}2J<;tMm(|iXB#V0DVUi!}YIzHpK~+VzJ|B%I`qi!=#*r^`wZO~1ir8Rn<>%SDRukt7Np
&Rq6IxWQKX&0X)vkv0fqkn!$0ozPpM-~cMslHoP&ePpSbBj_1K@GGx-do}M&9iCr9(u7wx@(|!e!<YK
-yB#8BuYz2>_iXPZCdzNQ7c&%jeB8O@6FJ%h46QeiHd%Nr{re@&b!UmJX6f$#q_2)xLd0@>~H}^={oj
{0+hJ#0s^vRADH?{LYsKJD^zfGgwbqP9oPEQgc{r8g-C6@K?#0)FJ{$q<O+pUtZCeX;s~p)gsBNn;ll
<Su*It8R~uv{cqzI?Z?R<clmnZP;Z)CENO%ma6*f#Y6vxXvr7I!v`t!Cwok5=10&;|d!0ad5#2L?uP`
kc2~``FEU3%#rmXg9a#<4n?X5E7BKa7wfm=c#{Zb!t7H@ZiEa2YiKMNzEq)t`CAV_}CuT@3Fw%+qhs_
MOTXUbjAZ&nR;9s^d%pJ^dbHytq7goDMp?H`eBv2RvDKH~vD7!z6Yk2GyNz-+HYBIL^}`;nOuy(aQ;5
bYBMjTvuK!8V#04gWC=I5D0=-Ew_u!q*5#csuTtC%|Q$qChGb9T^A_;CKvhU8*bWIJ821lGufA*+)jp
0|{9BhhHdUH-a~BS{2k2lJc)f%qQeav1Ucu_9~-U%|vUYDW#RmQu2b<`9`hE+dycQkG7p!HKVZ4KKG$
Q!3&y4j~$H|$V6aytLob_xmCiKNpQ`UiV0izdv?86<HYcAA~rB$wcyoLf8+Pa-z;>ueH+237&C<xATP
hX*QK9VIqjIJQ8PlhsBllcgW|uUQlYbEJ3@C4^sU{sbniTZxwETn^-w&PUOzF*kEfg#xaqdjF2Aiy`^
gOdAS(ZM9v?;DECN5DK9lb5P5A1*^qb#gP;7bV)R9}_<ir;@d20q^bn>nR`EJL%#CLDryt?!omua0DP
1$I_<`In)ofl=)`-m3s33E2`WC!pT|Aiu9fmUz}z+23hv;`=xMT5z2h&BjU#9u82_3EanG((<e1yg6W
bCk?u`hNuqCFWjJ-)>zRrmbQl@-A&Vt;tE#{QE3lW7d516pBUwl)7`nlFz-mzblw7e)Z0KOR>{^A?8~
xKMPSa>5=fKrbcS)rCLX_^a$5^-)&8cl}XFz1xrCIebT2G7^0toO(MC}64$L75*}G*fRgY|SwmU4B5G
};(7#-O7d*uaUT(b0ym@g+lLp)`CYYom`T5D~mzXJ<|Lr;>sgfF|Inqjm1B;N86UwM50@4Z$S|ii8$+
OOiGxCD9pr`W{F@sUCw@$(>IkKs<5e6jT+P`7s<{$lHgVamwIT59T@~w?wJz@h}qf*V7x<aja2HSiKj
!k>&GQZhj4Y5FF%p{uKX+bw4)mlJ=w?~(kFTl8N6;Zwj{PjB7l#AUO!g}(GHV+ZQf$RgY?Al7>g}MmB
b4{|xyH+F27K;v@YV9zbn`8Rl^Nauf{@EGznz~o7%H4VadL!BNW?f!0GlX<XUs>pu5=2Mqy$6LvFxq&
C*fqu=v)9mefDNtK2uka%nu9w4!^(rvS$FTV^-je)i+y&2#i6^?RMY~^B?%QXHqwsrRHY)czwii)wW0
%S-KQ$EzcD>UG^B4^hVp`YtifXcTV=I~gT~3hY#L-noZ&h~QiDo-A1sz6;u%XcS4#(7?KkEs@k{yi5|
wpR>@`|=uC>hbpR^4$`CM!%t)-zZD|lJ-0vXv~6WTeqG_)BhSfZ)>TDSduDV{vD!t#RXg-y-%AQ{2^K
nhYlW-JZBR!ADaZ!zsyC>haHUV*kinsqW_2oqEoN1NsEzAmH{0$<AC?iwaad}Z#3-#65!LR3m<FVbmz
@QpKdyR`yWj4D=#@K3-E0sh?e{79it5wl*%^kxTA#qSZ7CT2@p^1RWge*5?eTyY5Z+#@(<hF#8x;TkQ
8e)~;9TIyC|q<M8bMG|Aki*_>4j{NS|Oekx{0Sz|L{W^W1@@Q}-sG)y74HTcwhU23ULw+l8PqkpWBMK
|THxS)n_~XJ)aYXr*jAySqMBN30iM*!O5~B{MY`d)DMVzJ$SlSBKE#39j!W7b;zQG()RnYGp-7!x~*`
~=qmn0B~HxnSo@m5LxSRS4q^Bg2r3#!E<ARg*@uomw@`<)(yR%YQiT+TIu8_TtD%6Dq7x7~Tfr0p`O=
et6zgF9_Uyio-kk3{|gG+5eNiHxHg9J?Px&l|RF3e(cv<o%N+MG{6T$iZr<D#$uHl-RcZg@}QW-`KPS
e{!uw%$l9VFjgCf8a98gZnPeYK^$RGEfkif144?ph(Afi(#CFmQA29y^J%Jq3p5zt@=V;{sdi+~L>%1
^F}id7+te6b%?4vXzAPJcmarPjf?%BsXqo`ExyBF3L?lt>^Oo(u2#rxmBF>Mz25PpLx3YqDf7b{i7Wt
B}&NfVFQzC=~AXxTfjAbO`S}fhNbi=YgHBUl=(@T=G9NU6RP6i>xZUb+oB5~dG^?TBgrA@~JdY)Xoyn
OTI#fxX(&VG9K8nGMxBB5=MAfMQGydt}hXmQSX+WgwbtdffTITl>ui(nk@a4vH_inOuRwL1GJDEii=5
VaUZScLQ=4CRPx4uc1^k>ay9fI|0CBnJ9y!Y9(?qEFf%&_G1WmgSWWk_Wo8%NQ2$j3ZMp9o_b=fw40?
#N>c>roSi@hh)YfvvZJc36tu%?my;t`lHb`pb_MAC^Pm;5BvLLC6+Z}chm^25W{FjEHCrAA18YKk$7J
;vbtcFYUuwxMZ$6sW)%2Ai@R2|a26R`{*~DA7v&scl=ig!FAKw#Z~w0+>ns$tLOX(3_m_rQv!%b32sa
cXF+C?nw=0OFU>Jyxh>q9zS%oCM`G_FRm*}Z;=h{Kr*=_ui6_n9hoxiCZ9m<_FUU*#JHOm=Ik@e_k?8
R~Nt)h))1J?yiZ$Jv<Hr~846AnWvSy4+gotm$*BCj_V!X2gnnis2FIAkpSLkNav5||hZffG0*FVMPg4
tM)an}Pue%dH>AgT2alVw+V}?rv77;J{jC)nZ;Q)S@R2Xac&sRix`>HJj&1EzdC`QmM<r*@cc>8$?+M
K0Vi4V%+7aN0#2Su~{^TE_xWVx{gC${B)&Acc#@<D?OjeMk9%TTh$?J6<E+bzBu>$fp=K7otIQ_@MXk
k1E)q_?36FuH`Tsd^f>uhC9pH1w~JCRwNRLaWC8r}&P|NGQr7q>-kAs}TBcl4T)CveLd`3!t>!fSkal
Vzo)T^(6Ihw%+nN3u-!Js=Pp+b036cE<DmO^NK;fvm6p9`zgX5&Edh6Rt#{2sb1|_ziTL7t`cr@5G%i
j;WHM(yK)!dfVyAW0Sb$rY|!SrLy!An>rL{I<N!kQm9M2S62eu8w(zVjYZbu72nB|B@G<t7>>P*}|?j
T#z38G$9%<hd+V5WQaW*$o^sjSU&ByCmB#)|1F$J&7&Wlm5ku$1d0qt36nd6&MU1tvX|Nd5;NN?gA5Y
Ep~iut(C3c0E!Ntmn;Vz6{g%B!@3W9l#taZYc#9%G=lC^M)y6)|I|#u{mW~yG>Cb*Yjo^l7}5mYlubh
na7C(x)!$k|)7t<Kp4x>n69DpePnO%Pbymweo*;t9eSg&7r$%%7ZJ9&zv&yC2ys^q0kMXT*GG=Ql%j<
Jqv^hu68*;QN56>?Y#1tgUm9#nEfkiSA)zmg&yTiaI#%?%PU7MB)54j=+Z&*vmxdH^FNJk((HHoWYXt
!o!cYASxvVqix2lZNU55yzL@iUAzrxnOK#>2o0H2Y|QlP<K1IO1jlQ!#J1u%zqK#Bo%%(1CTgP@eYXj
-zpEs4nx+v_0T%7__19;`QS&oBeIJ*HJyg=~Rz*%A<Tx4@0YWDCynrW7mG;cqLgBM$mif&2ntqUPv+r
5BNIFYlbHaqcv<VajJk39QeuFjxbxX)@Ft*!k=Qb21e~loZSqXM9gs;_SKrPIVefwZ-GHmMZI0@<{U8
4_Q_L3JX7`N9V&14+ni0&uy^_VgJ8g1ZH~Z*y^rnC1}~=daljOw6WwmI5BX-d5hF>HU+3$**~^5xVUv
?qa1%p&07@Ymll>y3SP%?ELano!)@$-)O%fXf^hScOzz#It;A;v1u}+C26>Nl%LjY_8$^oU3YJfcE03
M-oL45!zH({uH)^$)9oN;=i*o)hh#d<$RGyrw2XqU{(Dh+oNumQq<is6eb{820#OQs0_K1`@YjLXu;c
HYB@3stdSc4ebRF4?DuX{o&MBI8PH$-76ja7A&C;OAw9h`jY46NSSzXW{<zLxK1?2E)rjmH@;+{_*4M
7hr1aqw#8@aJ!;ucre>_1<!!?gW-_c5($9SJc{+|(AyU9qZ^gz@E+zccro&O)-hUfB`vWhhE!9MTrjy
>j)8t0fa#LN9j;3}gXgr8guTOpn>?sw|6#ioyumx#z-oPfZ@0avvPGXKe6WW)Et7)1RLn_ku%wRo5|+
oaPb298_NeBy_2{oC_jk69dBivg<~J6moZQDh8kseox$g3iS>yl*^EQrDCbTXgO+32k>2TO?q_YqO!e
ZW%?DX9c45I<{ZzCIk>*5Q>(kf=A{*|+lGJ+6~6Bq;gcTku(c&l<G6J3{k;nr*i%9gmf?4fQLiWB>a#
nTDbG4-ENgHAKpuCvPcP2A`^m<z==sDl`0UhlMN5Dfm70~^KH%yCjIa5@2nUT`+|xs@1PHW3v>JOl<{
*ri5AorwRL><9uh@Y@G%x6qbr2NeBr2ON)>g7_aVB!DU2kvX<bGx+O{cA{Ymt~*)-v#9iY#tSke>M)+
Et2zdl^>E`3p&ghX=Bi}D!>&Y<H=5;rkoUiuBnpIwNNmB51O7$K5MPwPpCMEavgCBiotgp`jbu6nx~D
!}bHjxCbw1CruP#bn{L&RCXn79Kz>zY&ON2q0I6WFIe2Wl}V9S(PSfThusf5F5Mc>l|TY*MTvYjM9^p
m}shXT$z6ErgO8gN!`mfhtL;koyL(XN9-0K6&=O^*-7;}`*|&k}EK@LmLy6SAT;%!Rt%-He70T77mT{
t{7Xxoehdl}p;;&xY|0h@FMrOpOEH?MH!F{h3DXRSPu;x1V1^vvWKPEl85c%OXd7hTe6(GsP*wTV?0<
x@1ICw`ZHI0g;)rzWU855?((ET6K?wGWO1C55SM8I2_hCXOLX3YMElYbr?<;?kPT*cescgU|CD_Dy#+
K(e@8?cpw}KA5NFU19Tn+a83gDj<#Z~ZtLxdodYK#&lZ6cT>C`UD<5=;=Sh*R_kU@RV8{t^G{QuMUuj
3KW^J?05)ktOd&4j>aXpr|=*)4;dhZi##mva=E@;^9M^Z(c=fpS3Nq6GRFJeBCJ{&-OXEei3ye11$XF
L<#(nNt`I(QpJt2s<%{rV;d&t?iJVjb?lx*7)@*OwFSMz$|bbSE=k`jCR4Y4=kKNoM3aV#gnY-xu~Y+
oz${4NHpzP()*_cr1i{TV9xqGq{hye0wgAk0Q|8(vHw=mD66=?5(ptR4zvS$W0zbS?j}qBR%vW9HJn{
H_m{aNM^0Y(3^=-gncdMO|`dbG>tKOo|*AUAX>aU`>-XZR}0*>+UvGqIRYguQjz4EL?V^7vZ1j*_O_{
ysM-qOXL}v-63c{w;s<h}L{%AA+w&D=PY<Lqrhx=;oILl$%229=Ax{oi!?<AL##@WL-)wN?3+>q|smQ
P0H6~juC=G(S4RDj=y&UtE!Q8@rk>py<Ggw@$;X4A34?)Qx3@mF{7Z)6?LLJ;~S)vsa<-~ZJ+1XI57_
d&dlvGbl)Gc%zh)camS6V1_8=MvaC&9<Ec5jJp+CwdZ6n3P*OF*EA*fL()6@oo(VxtksDAmVW>ZaW4l
VWW0b-NC6;C&9yLwC|!c<i}El&}WF0Ufu+#GH9rRMY}{tTH}d%XYJI*Gu>o?>`vi$gcW99}To5cGYFO
?jiRBqC)(PQmnYq2jZul*l`_o<o7BW?XO5&QAY<mPM*M@Jb|;23ULsXV2$G~6!B{oq%>W7;Z1lx#4*R
i@-a*$y6pGLGh^}cC0<tJ9NFx8-*3hO7m;I+*<!&&U_-!c7u?t}Xh0}sH)#)A1W_r@qgG9KiXV4rBA&
-3I@^XJ#x=2U{5JG1TDlXi88dVC|78$1Ye!Gi;rVO34*qzh;Jja)?i@3Z-5+A%f*wWi$x>~E#?p_p-#
N=30s8jwRU7F_M0H1`E1tt*8lK^^Aa=RU4v>r<kTQ;(A@FJLw$rAZ^3IGg4CBzu#Mka=sved7{)BR$$
oJ1M)M)4XMmh?yVx|3>WZm&6j~P##2;QDXSh|lQn{lR49ZHM<jp|Nw5^rH0h=})3IXJ?^-6JMJk6n(*
Su{#Oe~Zcobp)Hk5o^M>FFn|Uq<KJpi0@*NI92aEiC$pvxxa<x;YQHo^uU9tRxe3cyy#tlS=|#tJ?E-
>3IE`^(ZMAg!ae8gN$RMa^Vl`p|7+fQdc0hG%36|`B)bBhV&<VE2w2l83jtGm5d6U*NL+RtJ0gguf1|
k*U+q!uPr=w7`5ZjV^^DNRigUtT@bZ}u(61OpmhVfQ{RynlJteQ*Nmv4;ttSsy<?CtmvusgLlwHx0ed
GjXt`9a|JJIzYV~M!9_pUbDW^EJ1h9aD*mowdyr?>2?m+M4udUAFZjh7u1#NG#o%=AJPhty(sK4C$R$
uh~;$;n4q*M6*>X#|}kV~&zg^Sju54^e$yl=kvo$#zAv*k)k7gUUS&j>7t>!!aB+K!QliuI756e%!X)
%fs|}pKZw|E9UvV%#65C52xwIpM^aPJ?J*XK<rM|k2SHeGkqrsIcpu3dPCAX$Hz!$*^-Y<v#E0;MvC@
uvknu0xrL;RrWN{ie2#n0P|SF{ddJ8x=M`-z6m)Gh1&)fE1fTbLv+vDLCebW<WUxXWigG$me#&lk$fm
W0#;+3#a2(f@R~KoT(k_x$Vrs$A)1bCa9B`d+e>deKU$Pt1$pOOMa{H4!Joloh;sHI8Se_t`=dfTnBt
4OZKm|*egwR}PwM-s6HF~0jf@ATBwK0CPAm33pKF@Wvww?>WqudEM@DDE-9;XPC<Hp$cwme^v^LMsGo
gM*HG>+{~_2V_{5Qe4$v6z*HVY^5sJchf({1%s7JY1`-_-{i+#f4=KO5Nqea>@Sx=4wp~l)Xjbt(u7^
2f};1B3<{xyL`KKE#pCk65jX~P9fB?*W;WKL=v5T`Vms!F*W+$!O(>3`sNXCI*J5{)JSJxa+aBwPK;M
)ntNQww=1Mm@LKJJoSJ03Ua53jZby$hl;*mj(Z>Vv@9s+!O$lA2h$|XTe7(1YgI@G6d9MfFmp$l#Yx?
gy>yy+2oylb!1WD@FM{ca0juVXJ8|&LMTbx9bg!LV*?@e3P3HCS7-Af$LfCO*tc>^&&kZ3DW7mOL+ws
s()4(ItmG!{wdIxkzFmcX4O4BuDv#1o%XJeUz?lO}}!K7xze4O_AA1PGpkbKYu6eJK_{VJaltE^o9`@
6Z$!W+Y6|82emyJQJwSY0C)a0U)8y_&F!>Q2Mf7GVY&wpJ8=VQ_i;5_c*J-Un<2HHz12eHJonuqqirg
zrFfX`pw(N(|^DEX8bS1&Qa?_Ih|a_Zrp=v-6mubS3UB6z~_n!9g3;CvGEi*b}&io3y1gP2=zqsZne%
gd6BWEx!AF6->CTJLZE82GQ$rJ5Sh3^BGEm?Wq<uyN?V$bvHX_1_hlC2Wk$W4EvxK?v)4wa8vXX?u~V
WqF^nE|yt)=J3~C;7OU_hxLKB<`w{Zz>`flV4?$7z^23Iou#4@$Lw;NtG=#}fl16&B9@B6(pZ3hi5-g
gio-yH-HgPO7YqZ6h&2!O7Y)!w=E4pju%Ru6?0U1}*yAUvr5L&vDOEd{be0No)qX8=(gx})gKqCHe}r
%&HqWG3YV&7OOKhnrfqRmMFh;@#^2U-DvEvS1jL^b3AyY?%-3r-<uFL!7u(%oQ`Eh$4YB%#qcp2{oh=
!R%0u&|$k6_6hu9OX!X!pV<91_wGS_yOnP3+Ds!hfKOcGXWC#$y|{0O2a-B`&=Nf#Vl)wu;wNjMfZ01
@KFc6pmXfp_{)sJeDl{ewh73XX10%%&sCy4*lg-Qe!^z`;;ry&-y5kt8f62Fz6laHN!N5i8g^!|!!<d
VvDZt}rt>J;h^VHzc=gDKKa1Mywy<^P<j>$@+Aw@>rGjcupQD5+_WSsFrZ<8<14`>uj3N}vmkScLcBE
+Kyds~&bK0)6E!*+oY)&lIJ_o2hXIJjpDp-<?)NYH4<9FSZqlMM=aKsZL|<L1tZwnM~lvrkr;9AV!g6
tQTG=N9|jALZ(SpC!2#%n%WHY-ZaPYxuLY$e;Y27mM<ilNfxT%{@4&=|BV&Qa74ht63tkLgs!rR?@Dy
TO?AJ*`hXC7$bm?C@W2VC^+Y>IeTDJ%}7F?LPImh(UuYW|FOA!!Q>ZXzO(xv))hp()NOXIyjV#lFCsX
as7-8yBw}lbo>z#c6Jbf$@aFQtv~DPplfjfX@~lBB9Hx{(`_0_R6kWBw1lRus59?zlZ<U*S@ir&&yHj
Ju6Rj?c_ah-NpP#Suc+dcz@j<oNL1UnH_g0B#B0AXHwv{xNEz)*XpWbY(+s={Baewm181F&$w)5!4Z3
nV8ek^Cg)2~CDXJ8ls4h~MWCtMSLzaq~ynMouZ#hAF#keU7ix_y5}%N}OfO1*+h&*6ecb4#770<QQil
0V6<ExdV@?`C>jeBf}R!#QE=t9L3n{kO-Dy@c8W*)s2v$-d~7EbcpDtt@8aCO=jb(^zx6k6vpm1*)M%
rIFufIxonm73hQ3!oy4X(v9%xs)-*t^iSFSBSRNKjiXp$SG<qO&acr|Dlm(O{py@xvVHnEBkui-w{BJ
*$tLP#GT|HyG;mXwv-7m6TrevEummE377jEJ?gBPm1Es#tBzqE3C(33R(ZBC!dG4L)k8~@Cb^6MM7o*
&Jw!1U#m~cOO5+w>+uV#2V5d;ECy}^l#NoN*2^L$`l^;Hv*M6CkLrowa_bm^xobZcln97}YVNDf<eLo
$(*2lkkdYqU*eO1n2nB5OCQ^)XKU>+Knr5<zJ+_H&)JEl~w2cT<(S?dYWIacYYq*VMjFZ3Dl(`Yd|BK
BM69?7YxX0e7p>zKKl^m}vW&z1{Q7HMCiLhL*v2SaoNwu`y4f9nL!MTGLzi-ox+SeE;GVd~L0(Pn+oE
jyd<j4qPP&$eo?gHG6woqIO98g4N8{uhhBc2N=E0rhj=n{r6dV^>93G|N7$LlwJ&BluR!SQy2^euXb{
8i=8S7lh`#9`XQ-K^+k93k~`D(8K;ld$xxvsvJ9L&OK(zI$mR4jJ#ni!!;zZC8SmfpzzM0=B`ybQ%2Y
V3bH^DqtaDZKaazvBY);6FqQvpu^zk~s*_FFmB0p-=(U#||^LI-6IX%^fhuZ7aO2R+h!+D4z^jGQ*2G
b#<&`i`K!k&<y=#$QJ<uu~^vV2V(sJ)93|25pgol(Ok%qv+iTEq(YguhnW&|n#}nN(J3q|bKQbj;}1y
vy;NcCxwx*OF*vW;*V2n#UcOZPB;wPss{08cv7fGvQ%6{KSXl?RO+@n_Dx1>;d+Xfz;#K_s;>%Ij6a{
+?&`I&`YKGx|`8(hS0U?&;a*DL489OV{U^})JV6iF!4H}d6q1)S`Nn|*(;8TGsCwyv-Yir$zVFL(}yp
Pl56UAS&EN{w}=gF3k%A8>$n$lqAx2oe5rF!>1$jpQj1@&P>IBpWLR_h#4~;P@%4*C*M-83sgPBVgUe
PbTM)kVZJOq&c#u*sNTX|wFStO9_J)NV4G?Wd$7JBRjfUOwM^m=zkI+RW&D~S!;S?8DvQ=1r^|v=Y4$
k|@`G2zwe2w#)Je9a|sWsA--}+#$x`EJx`3m)#fka>cUUx%v#vn!B4t2HRl@|`VOmzp*C;8=nwi%Jl&
FX2y0O11i<u}ujbMwRh%(<6{H7k(PGwllw?^F%$!?rhZ_^-{}oOdRaKO0y7xuG7H@`$tcUNLRj)ECe&
<p=lA*ll@^&;z|Uze5UMo!DPeawYDau)cfn6YoQ{9k}OJsCVCcDoAF<!o{?63ksZKqv0`exf9&<;@T}
FyBc`bPfsrsNrtV1!gSgfWA_Bl*=;2u^|jnJ?4*+B3<~)+eLt@e$cYL+&Ff34+ZIC(O1XoJRzzDsXW{
O8=+S-6K3!%h#l;>-MVKe*cUOQse0Ub|?gZPTNCy~}&X{RqB~4E7xT8LLqNn4;0j0Qf6~7!uZ%3YQr(
2M)cAYJtpJH%NUO)Zr;-_Z^U5dH~24rhC)Nl@1`dlsuPP48hZq0pv*zPCS3t54;?mvrzr{5Zf>mZy)V
}#&bSaipgGjhLK-`D=&3-jDB&dEG&EPzfc(w_TXChoS;lZ~O%`kkg!Jl+O&uyjAt@q}6|_rO~`|D~G7
8J&d71{)wrX>b{_e3xR1NWhRRQ0nZ_Bdj*fXgDV?9}m`dE9b%4=8;*DV(*?La#4_Mmy_g|ovQXEVe4>
$F;VTGI^&Dm=406tN9`?vd}-9M*XHkE!=zi#cQm4nQ+$;eR$Lksv(q2*fnz@%sgdrrU<RWK0mI1(o6&
&Oi<pmXi9^h^^txdcdTgu@9S)Lr5EjO+yPvxEF0?6KhwYq46nvkOgdR*1PJ6rd1Uq#jv4T<RBHV1-8!
w@5cUL7k(|Kv+)4xVXJ$S+y_XcOlz_OMeSHj?FMuale_a~#qCi^g@1#$kbj~_?s{QcnhAR11}(gWoB8
Sc*8)uZl;LM8&cWt+Vv$*#-yimy~kkes|WImR(job(oR9WmBHII?M|u@ly!3G<!l3_DG}vo}&^*3F!C
V7Wo`C11J@GE086ra$p>WXX5Wo_uTWG3AuDNJ`ZKhmN<l$9DxTEyl#Li6Gxd8Wb@zFP(AZqUdzMm7Ko
49g9xxAehXS4ZlLRa1-#(w_Ewf#$aFM3DdO1)Hih5`jBIE(C^Uit{3558=FIY|J)IW&#(dYZ#suJnqH
fpj|f~k!16_R1dLp(R`OrWSX`v{C)IT$pZnIF4wo?(>ZV9b&LTSmT>2Qq`4QEC<(*1I&pbs(%A#fso)
+qiZvmkV<9CmLCpk7weA<B!C268(u>5GFAVJbfGdFO~|MvHhrmawXZBTztds-UIZCyF%foUIbnAlu%*
S=QY&~htx&Hb9e+C=`0W)O#ZdHJHh?-C-3+?&X35AOpfhtXjYa>ETw1~>M0+&MCgEIDrYtk+>Yup=Gc
XAIH{Z(dF(2{_ETUUsb+jz`uJ9kqf00zY^a>b=@N(QS7XQM`_8q5S3C;}VWbLV>+Fc?0;!nCL#Bieze
!3k|~H)kCA{=m@SF;K!zt^vF}_@*!jV)#*(6m?CS({+8igQ5Tg818FcKsE9rs9=6j`pZ2$phPWUaY@9
EO?w%ynX8}3AySbJCdy?6Uz6r`_HS)jM_4iGTVunN4Y2nE?V0wa4aq3k{M5Q{&2zRF((S}L;+m~<5qN
O}A(>;fnvzXzcS{lLL&Um)Xjprz|#}E#(Zf+naw~u45;(U=bsL>#O^avFPoelGY^bnG?^vs%6ag#UoW
2*bn(#BP=QnEk+j|N@Zh1-m{3QiYu%X|l>iI|Gs<1?~0pNVs)Pc%nlU3X@qwI%do8>b3wet8G(wZ6sv
qfw2Dy{KMQYB?CY9_=`0rFEEL_?JbP)Q_^oSi!rQX<*vxpr<{|;<FlkR+6u=FlSc8$8_VxzOy)8%vU(
7-jA~^920UcaIOAf<H36zL+ljoQLV&CizIyqysJ_Di)$KMnQ+4gQ;3=;b|0Ud`4E3U;v)2QFfa{reh3
yPB9Ia%@!mUlOGr=>yz9%CNVL^g@Z6dUu23=x3N8Vsxyb!Yg^k*XCN{GP(OPz;@2d)4eogXSTou+=NH
~RSE^T5boc@uR-P|hGMT;4a7k^{>-c7n286NUB_M4tu;;Iy>4F^LN2L>+tCOUPs%{Xo*ija>SL2dH{o
0J36#<}_7xYOISs3tAux<02}S06OS&TEvh;rNa<Z9{8Ccpy-6aL&Ikb8S*Q;%AV9`qP)bMftrL0;hMG
IeqG#f$kKzOI6~D8>EKy$S=9YGG+Lj7)Reu5KZ`)goWh}D3}8z1~9gyoB{lXtHxK({TUygk6?bf_&>=
2@x<T83E60t?Cml~Fr|y#)0c1mN8&90<u?x}kIw$%{G0zwj~~qb^ryc~uT02Ay9}IhN>lztEJVTI6KA
Z&){$A34F9=ymExMN<c%0-CQOydkp5S%5Lmz45_wo?jSf+m$X!LWemIW&w#v;NX%9{xCnGtXiH*M`b~
nX6K5p)S2at2+Mk6>XvpL9boW?Gvl{;oNp3-`E?N8=9+gvX)9mS9gA3S()`eDfM7bD;6JvJsl?at;2v
aak_3Gp4%JcDh7wRTBct`zl9+YTNxIqG2hEcx-}Q$m>>SEy;&p0gPxzc^1WiluQ$c}|Ky(GzMALhDdj
kXG5;nG!gBd;F(fgn#>oU&z@w%um0-$Gch0R@ychmDPsGGsL~qA+#eim`PawK9XNk+4^oc7E#o;-xWO
k!wU%#`&wdn*Gspm`o+=+6S6->Rso%xQ&D2VBo~)xUzW{<$z9{*Hx49M=qe1V6=S6{h58jb^F>c**3G
ZbnLqUO<<~&WA9@gT^J^gH>z=;+8i@J22QjOxUiB_Rd<<7_S9vpT>JZ2*wC&J~S+7B-ZN}6$7l3q=4|
Vbmv5SD)3Tyj~6>_Vce+E-*JBb8mj)rVYt4wAJSlQYGl$sg&{WNFz?d?=u6p3}J2g`Th!-jlx!OD>TN
w6oqVELAS`vBGGysM?tD~I#jGu}NxK<0B~+O=>W%zZCi9%zKac<o{H1E@e6DSa)ZJ@6g^{WL>nFFl3D
cZF2wai{C{w2ez-T=$rMMASW|@8_ep|MQ!xFUP}vG&(>!mO?K;K4{LwzII0#kAHQ>?wJB2fs`j^gv`F
ek+n64BNFyb{zm_tp8gL1`R(udKc`>)EB^D<$?4xVi?7D#2(Dft)yl)M_{)2-VOe4?7Ic>mj=q27?kG
>=alHq6HjDA$|6koZ`KazeqlsBSb=AJ*9*cl8FTOD^dS|OW8xk=t+TSKc4s7wh`Aq8%_RNSln~h~-BB
{>#F48t$L%iOSh>b(uB|=s^!xu*RkLN^erFu`ur|r!g1r9`Tc<rQ6=SVO{(vx{gzYo14Z=8Xf%i-D^s
3jtsZwCExlkLB3F~f&%u6N;u;EALX!su}V$GbrtDK&MnG|ZW#5!w|Cb0R?9c7Q#3bz!dv@;*kr0j_QE
`~dcxa=nMDeOPcXIB(((h1QEOX#+|lrX(M<AC;&l(Jf-Gg@w_}c}-&PNf)*|p*T;Mv(|51>wu9rv6=4
r=7D~F8G6#DD~L^;GfBxQkxblT#mm81m|-KHud{r^kubYP*3+=INx@<#?4mIVTEPX2JB*Ef^47VM`EJ
IHd8$7C7##?Qp_E0PF9b2@ao5J}UUKigkB2SZub&g=;uKmez<acZK@RB7RgEjYKwB>Refh&1XF>N3L#
}sd#}H>T_hKzL`yD}l%Pr;RyWF4t?gj2$#-G<SK3RQ801R`x9DtP}P$8Rl<R6!HTeEK6ayW!WN_O%hq
3Sz04m7A_q;R^5<~6IXv-O&Fn0(oC@5Zk_$gWA~rHTW6^`?Y+vGm96fJ4CTjb70%#^Su`XZJquHp-hm
;~?rR8sgoZ3Fj@7`_a*H^2FYzL?fxpffYIX1Bw`!6d#f6B>3c-cY^ddk*wHkt*dRE+=lI}Sb`YTD!+l
Qd(=srZmt2R+Av2x=OZdQ22dX?S~NRSr*T-(`8MQaQYHxiLiO}-lACe&7iL=z5}c#Ch0+K=2dBN$)j-
=$)%57-V#(>LV6=u=nDDsQ85O}DYb94D3CI2G@QiSCHvBu6(1&zIwxjn)`q*7<b|BJOYQ<?>u`tDLDr
R49FBPX4_7Z7di#pWi5lxeA48ipo2koUCzF6t><D6eQ=erO<%;wM^Yu)-F<PpvbO9v)8+Y51eaq^h*9
P|j$P%^&oNg>;%w&^22z{JNb&3&Fa{ARPms-opPU+)%b#IF7c))ejdzI_E;@;u=JMu42?=sq!->mj2L
RJNsbv75jS?w;6|Ci-3@6P$+UUVFR-<hN(^k2yG}%Onqz6VEk2JVR1?>Wz+Q@p>dI^=Hvb2}cE+!f)H
VdKY;;&#HxlX9~L@s^qq4zrx~*GgW?t)o5;K_nOt`-Z->ccP|Lbh~orLC;RRl*Sp5Ab(N{mqYKP94(4
^PVUJ$S{jd7(&YiC^5}QB~UcI*_wc5lc^tiGIID?C7aW$eqPMswlW@fZq9|}B89K4D41GF5ZADm@I7M
w%PpV+Yoq>t^9IYL^Me?d3_oVX|*&XEOcW=YS=;Wcl&pgTJ0c5@QLL8SFvt+d<_??AVM!apQ}tmaz;o
c>IwML8vyQ^~`I2zhLO^Gql8b-Z|-4a)H8B@K{Nbm!)bVe*RafJ@{K6auUF6j{^QI90YtY3$$X7HIeU
S-RDV^R&Cp-|3)8jQ-MGZ|v@S@)8@KIaS}1rn%Z!cD<+B7X8GrH)1bxkEI+nms9yiM`uvFkp4;~2ACY
R=KIere7zf_Zh70LRA{^4ZZ%#F-8U(3Q|(B`=QbUMX)C$3>3%Za^>`w&OBvFIRArU}eqWb-g)oPfV?X
+TP)h>@6aWAK2mtey7Dr3@xpO=U008tE000mG003}la4&3cV_|e@Z*FrgaCyC0U2o&K6@B-wU_B4Ar;
d!p0)0pk6xoSqC)msf##zi3=|DqEbj*z`YDp@NyV(8hJ@=B5B`29}i=ugnO!8jdd+rAhIUbL%OfJ1Pl
@q&-vP$ffD2=%jYhy)js<pm#GodTzWmyX6oAr7ol+VZG@n~($R%F?_@r_kkCiJ#8)(g3Erfj^*!tc>2
j^8R@OXu33ruUWB(r?<IPJ7jT@7*ZuQ)q1Nb?L-mD%f{4pXO$}l~s|pM#uH>=S(bLy;;0nWIrtaz7*n
xsLU@i?osQSq+v`e^y%{5#rsdo!}P!eS=WWOuyFK3ygC=(HC0h6(IGl|b)J3q<GYKiMfTzR`pr_DiJO
rSwCROfX<5yGTs4(%=HIKz8$+<BJU^b}bM9O@&z1FVp34*Z&}$9N3LaWNo{gfa*Qzj9&Og3cT=j(OJ3
aTMJ1AJOaYNDfwW^jsE*Hm}cB^Z(9j^XvdGUmW!*#E%Qdl>?u=3VaugiUuXq=swz^0tLjkM}unl;9sR
PM;HH)g9=R_%nT#QWt>kCc!B1|}UD@tJ~g?!DU9UU(yDu~$O&0^~OcF!DT?m7t77YG9#Nzck8uWILud
@}6W$Bo)+|wWy7AdIe!qDJM7`?xoeHag>PI&86aU9ko`*i?yx_T8!OPh4F;SN0Bza(T*&8N3+g!<`il
zo05&*VMyI8+ZiPw0_mov*^T7jj9x(5I|Ju1c42nNZ>!|?l<e4>M(niP&=e{|uGnoTk&QQn@+zkc6;O
n7+t%e?G)_U?Q-6<*DGV@}l=@CV5L+b#R*B7vJplFjMitNKYE`5h{FGbHWI7EXMN3qneK5AvjL<W>7&
k1XeVzF7Wms(}HUjv|mvr=KqEZijGI`)0_kie&<3iQzwkf6R0Xg6%57X(46;8R@&+EF>q0GgFwt&-Et
=tI3^f7yNjt-MuTz<q>u|=eS*Jil{G#P$R#^@zuQgyMoT3j!(x91;!faKf7a(Vv!0&+=`{9|-YAgncF
hyQgcb5#g#(yKi+BML6EjGF=>2&fvHqlHVXZv3dXG#!oJS9#2VTIP51mX*3D&y{oQrUdY@Lt+zN7PaN
b7vvJsccn&!Dv>;em^4)hInFbyw&p&nCS#}R2-c52Tz<%g-o3uOTD&`d%kIIZlc4N`1W$?x;y(2cJ^?
VO2C=g^3bL>)+e&)}3~7f+w|aUS`T|ZP`u~Xp7z%<X2#O#WaimITOAi|kG|(!FJ8Wz-;Af+&!;UlYyk
k>VvC|Nz&NOM2%|x<GrUGGUov4G|^w$lg?C#{rjF?75Y*SUby3NqYAak#+Z)B;e`^gayAJHppC9Z9wD
4EfIkP1<l;;aj5ZwL9Acr8nZ?gs2E8V9<|Kp%8$q?6v;3ECa}LD7|2ZPi*oB-4X4_OLIHsS=WqNW)U`
r!%4f2R-AJbSml@&w4AL(K+f3u*DIVgC|*KvfI+EWcde}pzMJFB)AJ!CiZcrA8m=aVRFRYz17wl>p0I
!bE|XGb+90<_uN_d<RQGVE{a#?B-nOByPR~pAm=&rco|J)TT@V@=%pckRdTB)?QhU5`ahxNX~uPtWz&
#?9R@snoXh<U5X!F@l}y{{Kc9FEU#nj`uFv8A&&84>mt{zZjM^i6cZgYxSAbcq*K}l|&9p1&P^Ou@u@
>}6)YecZOZzDs+1sP-BNI*WpVUpFmx0vPyP}_E_(|*PU84)a9^Z;Sr_;3FWn>8)`6@tRduQ{Q=a0hCB
|U<HWdL0vvrk((b@|iV#i_VcswO3rYx%C=46DpeOmG4sCy8=ML97R4&{6`Hup>C;?fwA4^L7O1pnEdy
4B;An$Q8KM`{jbt{-EiFxP&RF-$5L9#@<oVcMX#o2aXP$@0bT%NERDgb8)Z=7~rJ!lWv5w;2Mg9Cw$U
?HNqN|H(XZK;+cpMkE@93Rkv8UA`wI(9e28>bYyd2#9Nue6Y-PybFX6i9V%jpbgGrbp=cFuGxtnr0@4
n=6m0+o5CIZ%0&wolyx#kbspczP&C@h8vs0uit)y<rr%KT<Tl3qR0CJJr!e(0K_FFKXJ2!eVMqRyklk
66!2Q#uNK?>wKeD|Ck+}lVY9q2}cf)s-qAC0&dv_G+1cdMdY$bwH<saL2GrZC(c&sa;!WM_GKy$Dmoc
BLL_GzKoO<acD!aXA7fsQ+p$EOV=C?_wH~0I53`>CAd0@j|Q`T^6SC)HR$)pdum2KY=xw9g%SJx3*VM
(2qD@FtOLY{tcUHi|Ih%k8BPSEE15<=uG4m7kCmbvN{P1N_8vqedbVCh}RL~2hE|cLo}Ka#iIJBj)cz
Q$2-irxg+z!M88@6NBI12u%Y4q2AuT&g-+YWjm?=07|KP_yT`&uE?02xs*tugw5YX(9_ptpGj~zhdFi
O#v9{mmS9(P)e|}|d-JDg?4$MNSF~2euI+#jv6JeQqt#-<`Y0tqarH9z|=JYS0#TkHw89OQ!z8-ebyE
*+P&d--jmAajiCrTt4x|qaP(?i*H?;!)Q17SWwGenAf<2Fj%EnckpT4`Vs^Zs+>7u~y1=5YDi(%r#%K
DTGgCC->e&cp_7{fsVnGePeW;d5{rb$=Ro;>uM7(WhCa>_1qwuV-w)@VYU4x}vX^hg{&>>QzH`%#cMv
9;p5L+o+9SYs(=5xZ7Hpv6s@`63D-f9rs24Jw6pT<C7DRKJxw~U*C>D{}#D=TgT6+3CjjU2?3d$iVoD
HHEB~9FmH0CEtW+A6@51+y#+jvw6JcNG%Z<!C=;_RKKEs2_46c&P$x(roVi||5z}l>gLm(*L8P4WOdq
)SAfYJm%u)CTjf>GqAe%%mSxKbuVIfj1Y72D+zCjF#GBfTSUsH?5lHgibvef@nnW=ev(i($}uy{|eO-
UiB!k|mGG0sbRm*N)=GL3F02g~BEM5nQRww{E6HZ$n^5Kf(TgreogDLZr){9<wXigQ#0nB#vuM_+O78
J`G)J4Me3{U_EQ^JLd<umoMCy9R1B<A_|AfR$moYntsi_=j+{%Jo`<%RoOrg{8<{;Wnlzi>}08(nHmr
>DkLp319i?Eo7ool@g8f@(%3>h~%nJ^e$rPeQSl=uc#ZVXg{P>R6y+!Bhyqcr<(zRzG0w*FJ-xtd-sy
;5_0WTn<I~r`YXNknF_>mCo6vIqpdC7$Js<3ZZ%yXUvT_Erb?Y_&wP|$&<F?Q1{;5CDAQITaU!@HyJw
pTNzdGb;0uKlY(i1y{!lp6<9M|d%*!G;X9EOgEkeWL>9lK7e{?tMWk<465{q2&`PoC5S06aVU>ttrWm
Bl+XqZlk<FP<)Dd$KVqTm3>&FQzFhwBdKMgKn0)zv!GNW3=Csc|~AH25`+evQBG7yXgG$0yIDYrwJI>
CHE%N2X5)?<Mj0`4>=20|XQR000O8^OY7y?@^De^#uR`OA!D75dZ)HaA|NaaAj~bGBtEzXLBxad97G&
Z`(Ey{;pra*$70TvgX8D+8Hy3uIRRWS%bFN3S@>#%e2ExqBN39Vif)FyQ4&zvfQ94W*~{om%HbldsRl
G(QjOG#SAA*uE~9={vr3m+>oo+SLFQc2lA>cDrUq=<ihO8d$!fdXfz5osw_yFZfa92o~A?;RjCYND_!
Qb;c4?d2-<bU-ILyF_ju2g6mqMBz^L6kAn@5A%1XHr+kii0yfWm{uD@2QRC7Ycq*82KFe1yWyyMDV9h
0k_xhW<2iJT?ReQ9f<O>IQ3lTI#S+EX$(hrfd$E%ignRCbdB17rb4BpI+Fa!yr9lV?#%|6cEZ!$KGZL
9pf<vgIaatCd0?avC+p0dH?P@FfXu@jC&muMuR<3oZ??4Co~*xMkQHupu{0Gh-A5v@r>*UA0TWVhu-A
Ava~%%EnK%Ls<Yctg6ti@*E_<&7{hi*_5hCv|-9<^e_!?*&RE6|91C<`(y#TSuVn3w?wB^^JDv2yRRA
&nhlRI{EEg6`8wdJC7`3J6&QxeZ7C!zSVgr_u|@8abv-{@M!t)jSwoFwtw?7y`h<k{Le9=Ya6&F*{g6
JqxJWO~Lx*8ZK79B9ND2tZeI$`Juee-uneBX}{YXptP!h%AOU7xKptdyhRwnI=XM?UQj9$K`t*LtPM=
5y>$$_!E_?3Y>h7m||z(7iHue(nSBsT#JgtP3%kxX>OGqDjEsnQDh==6L{0=qD;m|}&ypy$4Dqaee(t
r*wL4JVe?>(OjBipgkpHd@AAynuehpOE)>PACxMpxlc*Co8B_TGs^vE**O7ub01ECeBRzcW>H)TrY#x
Pk**xNKu1q5VsX~TsBotaWvPUWQ18MzTpbI$6Y!)ONh`G=04859jnW&7VH)bS`0&Rx<4}}?^-Ju*jHg
?C~JTxBwTHanv<S%x6o0|5h00Ua?9yJ$>}mClT-Zh(%c7|unOao4pN6&;BliNiZE;1ii)XxP~Mt7wi4
PSx~u8d6D906G&D8W#(eXb-Z4ePcW=Ob5ZJbWv_=1oE%;cgxvlz_;CD{Or_<->on+TU5`3VePt(t%1f
z=?%A=UPt)&qK|EoC_4FI7J1Lxdk5&NKh>J`hZvW}Se1rsg4p3bLBG#kqsdFF0b&@M4uBk;kp<7b8hX
>Mrb_b2!hIFIUjvk?#IQdmuz{KgfosizpR+GPl%9?Ariga^L1dK0!@Q}0fL4-3p0LiAji@CSn-p_`(D
nM|#SE(q)?7dR3K45N-hS(>)+cr?McHfZ)$u4l_(hgmZP)i&(gG47JRU>UUL$>}t?m<VZjP9Q_}i$6}
9+T6Ph0bx<}ntEbaDSnN5rva4R>Lb7p_JWxB*%1?#nVRKkYp1=KY*krTnnnWw-eGR@#amboP6H5MI>Z
GH#q7le_JOL(4t;%8N$0B#GvN@>V=CGv_arUWBTv+WrhKD1FlzRd+CU3P|8_li<y+{3r-qchr45uP0j
Q<GvdxZhYnllQs$cr)^mBS5(i0uJI_QP$k#Owda2R~H#q8S)*g%_p0Cn!Lqxg3i-su@}{On%8GZO7Mf
#w4_74@<9hf4PuH^l`~*>F2otz~H1T&F*O_n5i;d>e{CJn6OTSG9tnpqoo#lC=vjuPzB))gm`;Y|5ae
?<^@ep)}3hW6rV#JqP)Ms@g|jH`|!{5{=!6;~1pji3Z;zi`bmwuGK@?hkgiJVk^uQ^Twjzp~tR-WJ+)
t($*yyj+MOD+|EJm5CZ0TEq$oD+O?WJosHV2P4qR7q4`?lzqiXVS=IQW_-`#>3bS<e$NqWOBt>TxQo|
(-gZKv9sf`{*d7K{)WXR+$jCvhPU|X6V_9J*3-okL%b2SplapuibsrAI+%-YxJoFB-bcJ92zQ52bO=E
cG6-4Em^Ilb=yXWMZPZ1H~qB5VEqKk<DS74g%l{tBs&nAyH`bwYxmdra*+&*I=kDmpljHWSU@T>FOgU
e!Db{sT};0|XQR000O8^OY7y+pKr?eE<LeoB#j-6951JaA|Nab97;Jb#q^1Z)9b2E^v80i$My)Fc3xe
bBY{6TemK16ERq4B+10(pwNO~iNxgo7R2t}f1fwyG%Jy*mYPQq^_<@+7j=Jp(yNwHejC7Z-y84MUTwf
QM{c1lFrJZaD1XyHv@UQr7>t4x<VcKqIa;_n6D_fq1KUB1wr;I<fFzeL^e5xjqG{m^P)h>@6aWAK2mt
ey7DuA+%h!}7008QB000aC003}la4&agWo2wGaCyBwX>;7hvETJ8Cd;T6u$CYtA1}q2R(wziE0(1a<=
82T55_KLmk6=I1_xK`#Q**EH3yDe(aw7hRT6Q`^z`)f^mO<1^iC#|M_27;Q&x>ymX*qix=HdpD^@BgQ
Z;Y0JjI9RR;$VOR_lDC=2?+cJGDs`cgad)wRO@&k0t<WS(R%Q$IG^9D;>uwTNC7DUYB{>=$M}$J(Bl}
a=poN4Gr2i^}V^(RaKPcVc8aorY!T?ytqy3+dP|_$Glvv08jH+*6uFaB+adPthBkSZ`&rb?Lw~`d%v@
_8@=8v0Yme=O{xN#sULAq=Si(U`^5CJt@1iq>UjRyC%Raaspdj@on$#6QPsLKMPJjCK-pxQD8AQ4T2@
h=y*Fj9nhKh_d}XNx<y?id+!lG6q^2}>GH%KkkeI2qz`?<LS3$pD=uMNAMQy5F7WYY>r9a@PzJN{^$y
(3U_eIV8p!th~ke7?310c=n28me5_2O1z<=2<5<8Lm$y?A>Ozx?veUoYOoFD}2m`0mS>7Z!{~SZ_Xg_
Gyy<F>MP3%oGS7DYzEE9C6*wH&waNbv;uW@B`jTvudW+$(@d==atR@w|hWgk!+Cp(ztHYvTbGrrCK+Y
)?u%uNVvwdm=&omni$>=2L}5J{1(-VD%&&`$t!w%33yb4I<}{GE5NTV+X{LxI^@y1yw?`yqAZr#Y9lQ
2h-O`^-#6-9O{48?K7I7)Zx?T_E?<2YfBov^>o4D4e)a7Id<>q>)M*Gcuv@@u=Vn$!E8Toc?}9kSQI2
CQw#bvZRy4?8Coq6PIsb=VG~pSM45ss!KumbA%B3PCY7!AVxs9Z#Bb@hCBh^co`&p4SaU9e-U(UEbj}
?oF7&_NfWiE|KLtj@qX|zhX8LkyQvL()d7RlNHJ5z4~tEwy;L=8og)aX^{HhHGLB)a1$zmHzfx3Bq=;
-0IfRC%_}8Vd+75_cI4&s-y~0II2?K^$oqX<_b>0#R&{hT#xd1XFPX!nK9r4eaMoWlPsX1;p0syRy(d
aNRBe%<c;}5CkfXiJ&qVAl2_?Mr;!wc%x8h7}cU%twV-hcMP~Ow0eyIs}XB(T__r3)u0E;u^s(=!}ug
1WGWb%5*8d7of>Y0=&9k!tRS{T7{W7O=|uw6#Q}oS3H*EMGjLMu6i`;xIHzZ7s}%^B`z+OdYXk^d<QV
{v*3i(57Dad{aFW(-4lHw<G#-vy{FayH9kNQh5fO$UZnLHq{C<EbRpdLILK+vDTU=7$37WG!h3o(iJ6
P!M0l^$Pl+AOk?sZjz3??{5yPm@%3_{6xKv&YTn34!-k~J`Hqdkz@thqI<NqL}6Q8K@`MfT5DN9rP4M
JhTm%lkT8-8PIxTK){u7w4Rr{Mejk#i4Nu1A$8ns#yLsI*p<T3qZF3ODx6}WGrRs<7iA%knt%HPeGSq
NvDAT>}%j95fB<grw~Z7Tt$5VCMdktX$DJ|P<mW)xM{{y8h8aT-;s3it07Bq4ZJh5hS-MsyuHm9M9>;
Yo9Bkg#A%V`X1Y1TLEk0?$(WTcbVUNMK&1g+A-h5kpf3XDPVZ)JJWb7iv~?r!Dt#<GuD*ZsE%bzW9>&
2Nu@a{Mywhu%Cs=q{C95?ob42~E7HGmYI9HN6ESpfYtVOT^DzL~_u;`tuYno<&bd1ad1!Dv6hRVXAPz
hAeX!a{04saOBGHTL(_P;neWE+c;%?9`&n4C|df0S7fTz3J_9Hg5tw1^@-&(-8eDp_!$8HWo}&4|+Qk
?2qJqP|U@J^O?h5QdUTo7FyDk;Q6Q9`d9TShZfXRo3iKfNWqY<0^qt3P64O*$lY6Vb}@0LXE0|uP|?*
@n!?x0+uFiE#Puca2TczBlVYZ3w&PDprzSz33Igo1ww`jRUd$x^BU;BBV!6U>>{GR04-IaDCFTpiUGf
$8x=a@o(Dp`h;`Q>45M59KFwCTZh~-xiwpQ5$g%Xp-q$4zIegqyI7f*K$(De3BnX;v1Kqp_wNm)btGg
v}y)`1IY6~P3)&l*nQxafNLocqlOO`viZ`WtfZf4TY>t|=5xQ9>9K64MBo!#7+eq9zdE&wvcQLk4<-K
DACS#m%Lr4^hg%x&WnGMs>;^#TMW^cQq5=ojNDi>%QDh(o<)kPWPQGE*NJo_#b}%Lgm)!L|3y%u1YTP
7L;!eT3wfB*}NE5Y4@;W}F@b4ogF)vSqSpK3Ku;!~VjHq$rCFECiM`=Uq)ZB4Z4{1Rauq)(`7mz#@Z*
hrHud!{r*N+2o?s)Ip!X-DX3B_k``@33Y&#60E)-eNtf0Kd2Y+0$A-FAhrmw@tU>D99AT#5FkV@&(@x
Lb#+lysPfdxqaz@zBQmcM&w%cti|<}teD`*y?9<zCF5h?x;#d#pU6R$>3`d%!u&&WmyfO6k(8cCF<Q?
!%_iPsd3|S|Es}tH%(!(($whIc!Eh}2>cOQp{fJWBX4SIb&QeTmhLK>qLu)vx-SoeyPq*~mb=w@-aDM
u2soCTd`W8%0NG_@d{d87%$?z}Zn4$cMBQVoEGy;00~h6f28WRjUz{`&Oh`sq#R3n(`izD17od<%3Bs
5TX7B04>PTeVifuQUo)DglaezADeByb?}fDFkVHS7$%#^QY?b&(*V2r|yfUA7Eu*d0nia1tL3PPfDO&
s|vjh5Oiqlgj;VRvmfaTLxRtz^hgUatkQ)bIIZT>5GTgc5tXn+qbfoxFR)05-qZsg<8obgk=CA^;~m!
wI|Xi|c7yaD`*yfpUW3v4XL6oT)svyK$ysZ+kzKX%F^p181*YgCDV|QlsH&SP+XU0|X=m62u4e~9#ub
T1;%QOe2dsLn0iIi1>Rla)vJVWsEP<oc=jvlepaQ4zzkYFa1~~xTnNL|(fvwvwJB6_X-qzDIHJuJBPC
Kh9j;TWnXfsDk?W2#1-1K0Xy^q;(!~E;<9#~eOG#&kpr!{lQ(eF;M*hy2K@N3^9MUKZ#qgxPkp;|3&l
VSxHhvCR0_2Z8}sy7#3zk2fxs~Tb+6dE)L(2eF=F)O5ofM$MXHA3}qJjl7+r7j;XvkDzm1ulpDop=i0
1YM>R;bJR9VA6rofvpAesiDZUCl)=zzew_0cRuR(T2^9Y33ytxO#)V{(JApQ=tI~^xCN_(-oyM3!f<a
d5EtZl1N;fEc%XjjjR8DK>P41Kx<D$PH69f_3Ji$4JwQ|eu?1aU2Nt(*e;I7reXbnm06)T7O|t|v6~G
R(a`A!(6>!jh2hU%Bj@^X$^o6<qB6{*X436;;U%yN7IeZ=t2Bv?#Be&%-w)T4fKEu}jcJbybPz$WkhS
eYj)ocSs2gp#FNVF26S8CKLW2OMA%KCj%fktO^W4pqmbqz*Oo2P13vTsA0h&mw29l0#?luQzQf{~(08
BC4=<4HWRni?6h*n+3>^f1K>w5|opeV@`1y$le5BO7#q%cAy9chRaUTM&$h2e8BWxsP8@L$M6hSzQf2
GeQ>l>W9BvTzoqXiMM*%vgLMmUpe(?SOhPb4>VUrhc%LXoE2D4*Vv5-j`ML=AIl(|;R>!N;|<~E^Q`y
GbDmiTW^xP~QMKDZ$5Brf^{Z=iIHxBJ$Doi0`d`1yaE%Zd`WB7vOdL$c2;Y@0DlVWHfT0XVHSLg~NF_
94#zSo@)U~Rb{WAh@t&>8$UgTC=Cp!gX$3KWA$YjzZ)#Z1WB--nU96w2eTR;t&&xlS_8q*)?4hv<Hn!
PfZ2N`XgL9?J%ZE#&dUaeBH``KbA!_c-Qu(-XRmSPD-I?Be83s#N<*uZQLd1LSMkzd2q65%Amp7<u*S
7`FC@Wd&7sI|TePQ?|l*Z>axPDS)4*?vvWytyTKEjA>1mzw}#n95~Qm$`OI!K%&N13JPt=-7#Cu=qi#
2&Pg&7V+9&lpL%yTQmXGBzM<Hop2v?XnhPaBh`c2DcjMWq`eu|lNo~BI&31xG{z!bEB#L=VrS^1sm^I
)&D3qV*5~LEn~`MZ+wn=d*~!8|O889i9-LIp02S0Q7_JlJm+ZJT{#NUsl*!6490~YYWU0T^*WDZ7Zc#
t*Kj{YkC*5G1!y;vFERfJ*@u2kxFZd|iDvZ(fRH{sGMzqS2(trV%=B9C-;1XiGBERAr&zcoq^SQ;x$X
_GmKqU!TK{1a;p1lDbyh>H7n*{eb#nD7uL2QyrIc0q7v>x*JMY+kex9P+yt?U-0plYC_-)ssX2vJEL0
C{HX#oOZ#%y#C{?^tp)yA66a@?B_w8E>@%hr0RBd!M$Ii4hRk2C$XIGWWc$$z*q^*4kJsev8-EMfWvx
JGs?_d@uzBCE3oHf|OpBvM9{`t{VQbv!<tC_qL4#)&=Q)WZgG$0MP=qhS)szeF#+E6a_>ZUD=}3Y*mz
%o(`987ZqVtLuA8%nUDN^3p3~c*=D*CBiyn&?ev1tH*Z$~_W+e{Sae$S>bfmLXnu`s8r0QdrZ&SBdAP
l9idr4b<8;t<PNp9Cia0*DV~%xkux7-vd<O<ww#<5B3NH{$FO!WzFAFqltSM}YJnRCL{j>hZ$lrkltx
X&tepk6=D^Z-`ski;o4pEUGp6+P6buF#jU_}PeQ81;4J)e}=j7gf>Mm*9j@^U`cZpc%z%0VikV|s?>E
J#`w^vqTC;E~S-Nf7uD=MV7GTD;jfccxjf$lFv;iEwVS9lz7ERJU`KelwY2tafjc{7%s7@j9Z$@)Q2Q
Mkk0Vb`#}8DcRLKG%53aPZf7t01u2;AqQ_ea+#>!<XO{Y%BSJ==?&P4DO<MF2<7^iRXcFr8ER19g&M<
Zh$MeJh(6GBIMc^_f%^J%N^czShxCBZF{_qwIF2;Cx3_q~61r4@ht^&bq3+;h3{AA64^%orEt-M`Kns
dCRf&NY>>Q?jstuUVy24GP=LZ@#=8xyHIA{#_+p_X&dOQWW6;JK1K)8plU~%AHJ^S`qRe*{w+q}s(uq
e6y`x{l$akEV7n-Ow@91eJINxD2vz#&>k>go<`khZ`bIn)oZ*cgwoj39>M+hDn;mwUNF<mQ0IDY9qCV
MeBXU`mYCJo17m78n+U5*}D4Pk!D}50Yggo1)YJcZh7TIjB)1@W?zwap<<wjh2F@-3}Y9|LEPLi8)1+
a0FOeSiv6+r%qSu(twV@_(AiwY`NJ{7XoA|)B$JoZiaR#-aHFMiy<G2LfB*7lfaLJLpcx-Qlqn7irdJ
6ZEr~$sM#kTCq7hTkA+5Kq4tQ_Zx6v5{i+L#n#Ew7H7LDgwHiBqE4#>RismsfSXg`u&__U72-xtVX;D
L^mZ{coBsjP;GF=|39-{;EwE;-%W!p3>CPP@X748E;`xGC5fjlFiWO1#jA~5lqCHxxiM$m0|qF@xN!F
6=C0JAk|nhI99nVPf+Y_ex212p>X=`f%SLJKir1IrOT5JKT7H7=L5zfCLy9d+K^8Am{oKLbm676_Fdf
#tb^$GQc`CJPMjbOQyievDuJbx-deMlig<_*iFkO<}9&YX2%B<iHJte^WGYbQNFz`2E!z|MAanUi*))
-u`72-Z&<J?&202@J7T#Ze$3YX*Be-3*kr;+#||88xRV4YG%LWLlkv^X8boj{ZzE$nUd{5EF%l1TP!D
!>#=2${cp>%Ez*g4j4QP<`2MUVzC<s<G)>vbr`XBICjKTKTVza=p!dNN?Yjn}=6xdum+!3s0DWJkfcA
89(1=`tSnS%M=gK@%7q4gV5BEN3!e6{TmW=@rEhsXL!R>5ZUl1SporKC5l?HZkyW!Y(Z{$gfF=~*fhe
5-A)sQ^fvM+;wuFsA?xpAgKz8{*y{Q)qao<0cZ1fV5-sr4ZgYkj!9N5D%mt39e6J5mer`*v>Nz-88t$
KGM@Jur%}1DQy$GN7&wAFRslaHJ^*xOF0UMGfn}MGJ%NhwjeCo^1tbxUZ*<wkW(}%oE%}7T4v-CWHWR
d!-{qqywXKp;O#?$`1F!SeZj}(0S^(#7(EfxPdG_R5p+4e`_D}9~nPfxv(2v@P5G7v~dm^GTnG#gQWd
{v2Uj^PG{5>&|%)_B9f9<TC3Zp+0<tzCoACic8+eGlg)0EoNThq2?+dF*C$W^aC+*niKIt>6>k%ETD6
L+7dg69_eqr{xZy!8BuLF|>@)A5B>B3uF{6bxIu^yx&C7I0ida2{`#fvr?cz>1QCY1ReK`cdT{!vp(-
W@)78~~D1yeAr!mz)c1LC~}!Jk?@DMEFd)mjN~*7|jAdqfIn;sq)X)rnt=_%k1Iz?RqjF6pnb^#-Kaj
$?k=o5>c`d)5Y%MPv7qaD_-P99#<4TUbfUtqJTzvV$N8H5udztg?$c+$~!CM(jU1`AyY6KCx?AjLRLP
8aH5F1T>q+9e`D23$D>;u3?e>S7$O#fO>7NCuh8PfuRix_WSOx#e~ncknwE`*6k7siqmEiP0&-*tA^*
kdgWb-U%crY_4|a8b-h>qp!fQ8jvmJ&b^Ot>;)sMZ)i%rHKj52@vtv7R0_<_Xoe%BloyURK)ey>Mcq)
cZ-H-^5<8_i1aV#<zV<M7jb&o+a6b=CLE~ut~tiA7Gx!nHy9j@!)^WUSh0{(e*LJLH{2P!@ekYZttj$
SYL{A!~YS(1y3CEE}uyCt#{lrE7xxLqL5dj?`>GMWQ*%iEzwlqm78)L>;`TT9+Wn2j_RqV+4lC=?sLY
xosaBs_7!hk+&*k4Z=KQ^yGNS@d5R1^n8D=Nu_`N9}zaeeAv|c$z8QEF$$4g|%y-KnEU*mN_s*N>K^|
%Wbn*GZ1=8ryCU8Pt>W>gh5E~L+x#Gptd8>67`V{ApFQb7a=%OAcc<;#S4Muzpct*MLW@!U=^y(B!$>
6Ww}cBIq2vM-L+lWfq;?{Z(*4PrkWdIb-TFrhTF%0gV)*Cr<LcHoK?_wK<uS~{wz9$#!V;hlPvdT@?{
~oz_LIjvpm8ved8^2-*rYO7w`~+Km&_f`o0fiHq&<!Y{i@Uw&xkTprKC&+@vis1eD|xb2cc*A|1_q7}
}joL0ioXmmm;Eorz&i9eL9Vd4whavKSaRhAmXg&J;5_?z0Mg8oIcj2{2gkO}H4sw8)y%CF-i2p<f1rA
j-`uK{p_bO=oCk?sx~PDHR5|<ACg;yPOZ<-Xd03A~XZ`gW41zk<~JVYmV;OnWGNJplz*j=t+O+;D)G~
F|7w&W28)}l9Y~G@o@p1EVsCB5|-pbrp<eNj~L84p%xNdYgS)N>&7BX<BR9C<V2YI>8FeDuD*YBfhSm
By?%T7>bt9-euAnnG-ZM3TLc)XImlFe_=nH^hzE;bnd$8;y+-w%hNhQ;CeM?+k+M=mfxLT#hs6N@AEU
q1zyMWu##}$fmquJTONWkHnMU`vHf)MpAu;;n>{mAwf%#!)7+#_up`UDHJh_bqn~IkQl%4~uc!PkIEh
}8`!YMtV&o>t@zWn~%w_X?Cdg|C*;{g<m9P_sgv3I76ro(<$y*9_lEoV-$jp!B}2!l3bv?({i6u!V3O
*?W_5_g?#;Z79(WYBqgdZ5JJ6=J?#C?c$`7y^sz41d%U4|b=Z9U@Q+8r)`J#RvbVCE9oTu?tSx!_DGg
1hW~aNTK>2Xi9DnCVP>4jE2DDdJ5WN;Kc`DpFO>qc_@d!8Rv(z_3@sz9?*^{3LK_$EfyCar*rZX2Vvl
qGR&cIfUa4<-1&|LjB+sni521>yi0?3(YrK!&MMwr=&W5^n?d%1x^!-!Uf)UBi^r^c_|q@aXVj7E|63
gEgBI2uY3)Deht6z0$QdK8|L?O%r`Myr(m{inrbC1ea*z)oIDVHhD={NkNFyB8Yxp2*S(mI+2`n}!Bm
eyUWmlUJD}c0Wr&ky@!|(v99;z?Y>Dhj|_xyfl5aP9Ly$07)Z<O!uxqtT_xg>Niym8bBeMHc)_n#s$@
RjYy3YxPR4MY3>g%O6+Gjc`z()sFRPq*y1KkWVH*ckD7qqQ49yjFw@8P~L7srDQQgTccH95!z^5k}4}
*h(G(7;*okQ*{t&g>j?g5re7`KLoa!?!rMatEMPF1P<(QTfHi`I1~(Y<bXrDWpmtVHYhpy^-MmGZqP|
hWIo<88Q+}2VowFqGq(Hb?9@KU+$HH*xy5pOVg)Sg4jabPRj#R#z4v}A!E#2G`iC=2Tb4Q_QEz=vE?#
PR!%mE;iJz6tTHFEeatQym`6D<%L9i^uQS~RA6evPZMU7vqi%SZBlvJx44+Gt8J@;0Pi30qHL(?sDz+
hSIsVT!u<z(GMU_%1nTMF;$9yu`AF4K8RU}P$jzm1WG{(=GY>YG<*tU9ksIatjHq~{usD%ZY?f?QCK{
v;H7B>ned<S2@-4$unj9qITxAwox$Z*{Mh#M^O1Slw{khO!ZN$C3izINIzMk348LOwWL|5o97*)C&Nq
6EK$0=fgY9=Hm<vKNeR|6G595gc3m5Z9~cM@V&wKH8gsq8=`rr8j#L4=QEI4(KrTBbhI`msNG{I<0*(
<02Dk_N~UjCE!sRWS$%ley28m6Cpx1V9UDJPOy`vXD~>~Vrp1UN$3kO=HVL9Rkv^0_J4<(8S>tmTZf|
h7jh6zfW#Ki(zF0bd)+tEAVCPWw`t11Q?q19&x&=r1fR2aFE_zX}9=bfYIYwTzCfU`A_ntq(;iLn<$A
5FKG_c`&XOU(^gR-W?DZ(zV%yz@9bD~Akk}UAN5_-GnNP{{t5MiQr*`;${ndSy)Z7I(bQr0^M(U(~P>
kv;uv(e<bcmpHp)L5p3obed&QDBY}jh8nkFF4y+-N^B%*gJZGm+?@Xd$q5p9g0qGqW;MuSF34J<yj{i
km}9Md=TE5MwY!j$>yi6;gj2g%?AHy5lqv?U5wGs!0_`7;O+teF;m{2yJZYKgkIy>^|Gqb5r|>dHK$a
v&RAp-^dd6QyvIYrAg{rslXGj8UeZpQ^BW{RwnO*E6rFJE<R7>Pr!j7dz$CYrCW;bgCCEP0T6ql<Hi3
>-<U##HJ&m4*f8>NLfHx%(Vg=R9#^>C|=nYzDMQP0pX^j9rjh+cW>5!B;0|?KKY2=_|6lIB_eyc&Bf|
uBrnR<yW@Ho<$divj{0#kH6n==FffhY-pvMJ^`hm54)sd#MqdF9SHSJJ^TLAT8+yBBJh!IrZsrelte2
#J0>UDX_eP{>P9xp!PqMY#|8V3wpgeB6yJuqK1CAwkXiLJbqK!TVp0(zNam!s9wL`EmMuLpp&O`AHX4
Nv<ZuT@KE`Y-EXyvlV8vovr>Hm6Q>=>)dG1ywfy%#6Zq6bh|UXbWBUDYJy?$pqvkTIPIE02XLKvxONi
PjpVFj{zRq1+W=#AYMt!nnnEo*hgD=3iVoDEgBZbcMR#^<a9Y=m@xf!e{;A!Mo_j<O_&_ghDVdMY>D6
Y3<!$9;p1B9yt)wRl=N+a5{I_?~H>9J!o^&-wejf?_@XtuDzLAre{$UC;k4F=3@LV>kp2_=UCKRX8a1
MYzXr?kng`IP3c!%!d=&<<tDvnL$LDhTqBTc?Be23<`$OUpSD^CpA{zN#b%)=hLoKUv}I3E_L0`k#e-
92>dLepb3l8(K#{z#Hj0eiLpV-io~SnK3?qSBTmF=Jg|^0$?Qvv~D`hXkfP{q(fgr@q4AV-4R9B255@
rA-j#5C(k)C{BauR);AtUJ*VVsD_hePlNEKThSxZmtwUv$qI$<Tw+^ma{v!;>4dr3VUIDJso0er775<
Z)NZDJ=Cmg7*=p>NWnf_MY$57AzWUkK!;bacK{%y{X=QkBBVzqCLjDZ&6l)CFt2r0yd)~jn6WFD<%{}
G*$9?)(XkcY!`d-^DMZ5YjfiS>LY0NUno9B|F@ei&X;p;>grP^{xkiAHdXe27amT{+qjuf3NO66%}I_
J=%RCJkdK+DXx?T;t)L~Ny1%2`K8w=qhvT-<fWPuRd^xQ)6La1fEmoGyuq(Q~k1Hd)x=cD#iOEp-+io
E2uGb;yrL5Gk9ef$nmN_W1;3eGl=+Wi8naiAtWbWHw<biO2K*TOvvC=4FYAOq&2dhCr$YrjDH8?oui2
=?Iv|3C;7qszC2;Vo+99-f(;xZup`z;ZSbd$`y?PFI+%@;MI(yL}K3XtoNPZUghOH$vdSw4k|t%<u^d
;N9Rpn0u`x5aN<q(qa+!Vlw&<Ok(^QIWVSBHYY&7Ni*(Sf4?(_3QtDyl4oxtrOXnH*<NBssp-Uf((C)
tADsF59V4>aU%p}jE=Sb*`Jc<F%#^t3NW^UuGpLQuXX#puAnD`a|0Tv|gTS`Z3_K6R4ZKB`Z<P?wAcP
ZY}hVd~$_1DcoN;C}QrE&23O1&h&BL^i05X|KzWb34lV?fuZHwS8sd3zk0J2}ioq4>_;4iIX*Q-9_)I
Sx$h5M0@V=@sS%Chv>&5uV}xONR|c!H9%$tqn@`T^1v?2Z7gP?_p|U+(S=KrR3y7eP7&+@^pW+(ajd4
uX?a?*v-L&YT05s8kOmVEd4QNtvfz{T>Y_UTq3N%m_L-G#1sxCyOL7_-@U8ey(>@`#6K{UJy@nD9?$@
=(=e379}(daZ``4(8})=1_FzOVczRoh7v8i*K?<;mE1Xj@AW`XI>JndIb6rmDoSmP3;~i}3^OTI1smQ
z|!{CPGiMpP8O_Oe%n%Xz&U56-7MnvU)anMVQA2<wVYOzhviI&#OI76q_R+1aYY5Os5wfTPV8smDQ5P
8~y=?ju~?q?!CNMNri@%P~yWOsrgjGnYjX<&|}2JlzzVV-#Y^@B4!z{Xh;ge$%5%{B$K%c;SxmF^VgL
>C>gkIr3y2MyWWu>O{bmxJD}B$6%5Y=(%!!B8cjF5iu>8FGlKzy3m_flnieu<fq%zTL<q;m&hdBJPbh
Rg2M>FiL8mP4pLd?zEOXHlD)aO+l!`ddesS@41dB8$}&>m8maW{kj{hfcVj7EkYlxiO6HznFMsg2OjH
}dcy>^UIFq2ctqZll*<!4qXqDq;z8{V4%B0qonomcISS34<RE87Wbd3I=Nx{*^yVne|Nl@PicZ@FM%|
z^-IJ(DsY9I_@G+L9eCzmtJu)xGGYFdtbAmkpx&i1!<AXr;51`@I1HU(E+a2r6Q73J#e{oh1KC?g_CB
Foo%h;RO&1GoSs}(1?BQF`uDTc<|Oq4*_+G2Z$=SY21>KZq`C?qz|D7U!r?;p$IBiq@5Gj9mbo%BYB7
3HEYO0`WW!XF!HHzW)zO~0a0Cxsq4M{TaXX$gcH{nX3*b2;yA0xwUhMZKiY2kY%iJ8ik%CYRVh1P_{&
cugKOG0kt5Ob)~12@G&>{-zQF5l!|<A^+MtCPt8(^cDcB8){0S`BG>!zqC7sg%>AcPQA6$t(AMJHvOu
jlCT49QRca({b6D4nw7b3P24o$9~>}5@K+&&_)TX|!rYM-;eJM_pAU*vySiQQPZ{we+KesjE?nQt{Iw
6Sk(Pg>AaX{K8s;4D>kcz3u*Ml+uW5;wmj>fQme;{F<^9XsbqXe5jj5bsf8(f54o_KgnIQ)8yPwrN<J
4j6eKihb*BM($@al|DPvIL>aQh>+aL*}li1OLe12B$Fhf_b;<p(h!UX&a8%$^2aLwQiJ(-zjd1tl2c8
PriW_YdR|9a5q_(!8W&U1htvrJtW@bNZDH(zDFLOHP1w0NPqNx8+D)7gvIQJqC9R=Nd%1Y{b-L&XpDZ
D4v{qrZh6g2LPGh$H*F3TuGQGsr)q0{`N%$bgGNhXnILjJC2nP&V#<Cxc^7o4lQ5=iFVw+B%=k4A)3@
5ZhwM(cZ36dgOXwZQPxRyr>n{Sd1gbey<Y;dww?3uqm_41HwCi<Q+3*Lj2YG*{fk?!B|QbJL@u30vI0
W{I$?G}?}~C;97aLT8<y2wm-PYa0e0;10xOw3aZRMy1N5D~nZ^M2N^C~=d&*xfdoIPDJ&Jf3S<!`izb
<fCweo&?z{#w^4-o9DF7~r;L3~JaH6dT#?vVLmt}#h$F87m*AI?O^zuVHEcC4{;4ucO28>NgnA00mVI
3&sbm1qC*=ILM{W$-Y(tOzGk+E?p3OU9_vXk59SUU8LWn_FkgKr5qyA6Cpv^S*Y5S2#pedhlxy6>k^n
*EHvUGnUf!ek_mrsn*eX#0nt)Xj^S*=6PTE7eVmnC;V0@jrr-L{{c`-0|XQR000O8^OY7ynY3ELV*~&
I%n1Mh7XSbNaA|NaUv_0~WN&gWUtei%X>?y-E^v8`R>6+jHW0n*D+uLKyLIHGKw4md92(e*E)eukw8$
Y?2$VFkSW}`(Qr5ab{=IKV$!o{nqB^W4&TwY<=Dp#jX`1w^&+-Fxm9auOQR63msct7K>hVrpsmKXa3p
fjJL~jW`UUWniyT#=sdJEGDXIk<No9M}t?WE3<<X&k+QJqs2O~Fo?U1J7aiGoCFf`g?>sJ0!vEHnv;u
#=1F^bvl^&{xvK3FREfI)!bbwx$(B@4O}1W=V?Ug{3^N2R~TKbHwb8^+FcT=)qGSzmsHI-)U3K@5W`l
^v(R~jxI@FiH#Y%m_VRLg;!M!-dHEbMwN|d<bi-&F?5wid1kPeC{D+a+8IPc0_*`)P8_5jh>rshyd5Y
LfAI3Cw8ppE?a0CrSX7nrIIh%jH&8|(>?`HqNCeoO&}vU2b?PadLdt_wI)do}^vP!X;m_YTAGaIvUfi
P|;^TcdqTE^z+OLE*W{-Zw@+xJi#5s?FB2wUhs2pv~#zu=e^fn?eQYae1P%3BVstekwu46`E3!n_pVi
mzqk@wX0o~>}7ThtxHSt1UI#zmMeK;(u#_*Cc3czw~00KkR{CA&bMdjiiSN@Una<(dE)wtB{llog02J
~c!-s^F?~@RzD$K&JL`amlA&x7&~T=HYjsI58#zyZCo8e*?QtwzL2bfm5C@mr0-!)e7g4!nG1jZb<j&
aSdR(zagJi=oVKJbpk@QrW$mthH=FKG&Dg0pgJs_TzMG~iOzWF5a3Ldg1jWRA@p@b0x$Q}1@$0G<9+Y
$*6W?}%}`{eY1goJ(6c4w|5;o5dm!iCx*xP&|M>2wpED@GKBZm63i-gxyF}obEjh0Nru563ui2NkU(*
aYx6%U_w&eLrob64*UT=>v2tWBG*F0Zb#9Rg4g2Ia>v$mYyFs1bSH_Nb}o=WPycnATu)*5>=?sEbECn
!Hm=BX*4FRFUPQO}Lfp&w713+a%kAz8usVs~a;ua#e<S-KK$&(e{HT<qdJGDmrgVOB4tjFfw*A<yq1I
RmQ6pg8bZo((L-ANmy&sS8S$nDgM;4rB~vvX-WC#AAmC5|eaN_61e7Dy+0D9dK+UP#nKJRM?p%Hb%8E
(W@#BF%B?~hw}*-ha1aeCT?k}d0a|R{I$UybnF%Sq>oHvGon-WaztEAh!T?l*zibHKEe<#ALsdQ8|6{
R(i+Fg;=H|<p84vs1VTFv&&Z-z;+N77oO+&`^DXy0A5bgwUY!q21~UxFhT2KdQ#gnbMNEjE07+)T@z>
`&W*Cz+<3Fcq^OsTG;*@qJ((gHAx?GAMPJ5GYtB#Xq!uO(!=QA+7(DNcKW!Vrw^VT52w??Beaa(z1;4
Xk0SL=;$^}AaJsBh1JT^aa(yRioTAIQCI$p))$<>_U)m$;{PFI%$dpN;?Ua6Of(R`9!a+V65p4)~Tg>
g%o9!Fp}5gfV!lta%p0@GnqH0|XQR000O8^OY7yhqJe*GdlnPD>nfE7ytkOaA|NaUv_0~WN&gWX>eg=
WO8M5b1ras?R|T98@aLP|N0ad={h8BiXthRmKDoc$FUQgGx5xwagyEjIy_CXDRoSCbGn;)WV83PZ&l&
_=w?%rJ)Yd*z46#2P$(1%g+ih5!vTApt#9+>;<9AJe*YQ!W0qYkV|Jd-dV2?qeVfeUw20@d%-HuozGa
(q9_K8AT4|Xl(@mM>?A1jc$E!FkdwYBP`}?ohA}Y!*TO!fxm`I<0e>FOSKgMhorOA4;jLIZSp~y6k@>
`aq?EBmDGE0HN`^%)zKNM^uTA$@{RK`c^>{EQCh{QyhMd_Ro^=LlN<D!U*J^U(-%j+!vRB*ob_7-`zV
w1^YQ*QEjGGWPTo#iF;DVb&Sc(P2&IFFXa-rk=01-~e>489Uy6lK1dm3w=W$yJ;e&;_7!##)13zc(1Q
_CR8<v(*|pH%)-rEn95T8TPc;o6P8kNs^Y6@^&2;P_GUD=yvwX{PuK@!KbneTW0A+XD_~)#p{y2i&pW
QJkN4oYaJDZPXjoG+M;U}HSMzSCw&X#px11ATLJ^$@b8lao3{Q>zxAR2k)55f{wZSzV#wGrD`FUsGMN
=re;zLsWg;>uGy2Qq3WVE+zjb)?_{n1!ixeB%i<d=wdS?nB_|Wt=={lNyYEN6={Jzy?(++aH041HGl0
nUnVR55s=q5lK@MTYZSx5oCD!JC1QZ%{sNg=oR-!6;Oc@m|dod)wl*6Jq|Zflxcw2bZ{H+}VQ>dTer3
=-DF41!6Kq(vE}v$#FI>iUY+u`2O4+W4OrFW5<kJ%J`%0mH8_G0e`2K`Bs0ffLZuIK3z@{hs<v$r=@m
)r$p`k++0jk97axdrp_VV0{L1690O6#)j<iV|F~WWtB%s5sN9^i*Z2P`%opm01KCGN|r64NO}>I%v<L
z{O>9%8P2Hvjw>HQM{3_WXdiE%myDMd+k<g)z6ZmT`!N2W|G69IP`;~Jc*({i^{?Ns{>{Sq$ll4htND
AEmFKJVl2(RzP7|ixK}&KO6%ouMZrNa1%L$iDOQ_2MR;3B3e`8$++B1t;c?tcv&e9hCnSa8GFzh{J*O
ze~lbK}kO;VHrQ>19M6W@F!Mq9vTg)It`Kq=$g0anz4(VJzPv}||mfy0qTnbL$qGiv=>JK1PJ+c16dk
|r3)qm0*Q1AB_$ckHDw7YP}4s6hX^zD!_UPe8|@wr=<~iI;PhXk}zi&WH@OKU)G>HhG_w(ek?-7XBo?
_;YfTr0s0_k9a1n@MKafv$CM25M(FD@K5n_4f;sqg;lSh&*f#zGWa8B)T=xxVExFT7`X!lL(?g$PbSL
}DB?0cnZ!R$CgS_Q#VoqYk~v>mNz^6sH^~HpY#PrZa2jAN*gT61)Rapgvy8QJ8F~qv<T><ZdCP9&lC>
|(a(#MqG~HYjy*2kqvi#yGDT+-z==Vp%j#dlet6jv)MVEK0(_jwl8THe+vVQ#224)-#1^n6*E%7p@-Q
cCbOR^hs%mvpeyNEjhQkZf?&EyY<;6D9ZR`+j7W?goV8uGhGg}mOOi9~ks*I-X;WF|^rRg=++>W<!n(
Orh&=NRucu?^BBvK>nxpJn9k$R{7Iz4Pz?I{Nm_yFb4F6EuH3#D9;~zhRM77V8z?1^hKyZn&e?)_)Zp
p?wN{%jj!p4!0Au(?BaFHWEGBHwd!t;&K%gpYB68<s<}I6m_zmh_>3|znawh=o4^~!qx`YXs~TZuqcv
A6vBbuxFyCVAL$EY#?Y7Q@$r0>Ul_AQv~kK_36jF!K;NNDB%m?bdB)x(WUXnFmF33h*}E;+)!l;KWyN
N_UMBJUw~}PR6#*6jSf(F8J|42`WVtlxOp)ibNWgY;DNV(eZhDKF7;ToN=*JJ#Wuq&vQYtA18~cGwse
h7OWL-2?MpZp-r>Lyh?Z=`sk7+*zyd<=8#9ROoBLU!l#|HPJ&Ym1F`mfqw7+P#Fs)m_6PJCa{_Efg(t
D7+gY0p>J+W7Odh7OGO;sxz4-z$2HgFg+e>EC*k(*jLXJX){gC>IJ4rBdT8J?pWSP2dmU2Ha*F;t##A
NNif$xS>@s1vcz3WI2vt<ybf*ppMuh3yt|*i#=jWXnVRhMmKim9B6u;o~b|`Z45-rLdzDX>8w0^pKs!
y-!cg9wps=mdHFdF!#mD{91Hc&9SwsJ#_m?3$G*!Y5g`xU`moEaC>d-e3RprVAKPrlyRcS#W*hQ(TfN
7$65`xpTA|wIi%1)-pMNg>qE^{+DL**|#ur~~Lh&ZRUo=~IPtv^loo0x<H4xW4E@pYc)knDnxJtmzvr
J~2Wu#>-R2@{D9JSk49<ymwB(rD<JHrU~tJ5UqQESkGDR{ip89`T%JgAMdG=h(YQ~cc1(9b)$KUaJAn
AU2NHl5g4BOW=-CK$Ym=l<mWAzs55F->S$n}HD?F<wJ>4B#wC6WyLB7l%CZ*kKe@*fPaaISoO&qA{f>
vWLcWub5}3#*&WYQ?N+vHs`Z$3ZC;RC>w$eS{h#fw^uZ;%PeCsDK26)KDI3i^rKFzy*RO2M@C&9&b3v
}3}|-QcUPbb%k0|KG*7?w<=hT;Wx=&;w6BzAd{?CzjK8GTjPI>Az;AO#?>3Ty@s}UUu^P%r0SjR{$<`
>jXgLwvYkx##FfwCQ!`zGWl|H;-!6hq=<9R%n(m~4X%se?$jrE9hyLBXF!Q=h(bBDcT!|mIn{qIs(Y_
c?FK!gFqtE9x>0Sw=xeBa!c7-NIqNpUQabS}dQB4Vt(2Q7@ZPzsi`BK~O;V@Mq|uE=t12s*lfPRuA|0
g^s=WvO3Km%-Ekv1L+_dt_7+j)AQFzcA2jIu@*iw#YFlqa;O_07qq!<OTP>VD&7GDZtg390<X<qqs1v
XB2=p`b<A?l4qRY84T!6*-nHPiz=0@dFb9gky-a9@WVH}8vXqV8`uFX9y=%UT`Fe%Dw|E#I&>D9-}u#
4$bSO{iVo#5ay|KHoM(9WP_)y{YKkr-{zDJwYb?)ontsQDz&d=Fk#VW<Gk&DU&=Cv{DX)Ht21r<yp85
@Goq`K`ldLu?qakVo&*zbeIy=>zH|b~d8tyPJBqjR<MV=%l;_OHKdzGYZ{H_~1#rZEm={HPBmL0M|rz
6cvv01I6Jo#tr%qe5Y^dS5w3&U)X#+IMLU4S7=w<)*i<(r!bW1+fRFJHc-$<?l6#tbdB2G57Reh>cF>
U0%}Ua!Y$KS2_MV<6J$G^fJY!91J6>QJ7tC-1)d;m@zWJ^$ZtCV%_W`TI9Ne*fzA8%64axuw-S9}S-Z
+bsCwV0dzLJTQAzQSP{ZbUbWzK8Dnr#D8jxL{0oq*cy^?&ziuTfEd7r^(*&QlyZVeG(zRoD3kqdkN!3
8C~dOsDY<#Z41>L>k(8i>v<NAlpu{5B<)Bw?E8_0;iSuX`Gm#aeX&BCDh^|46oKc{4L3uto-_5GFgIt
N$r0fKfasW6v+Fgu&8`7o&5F?l=CiUd^Q4xzl>|l@WjfhcU8F}S9o^zvyrQLF5xY}SCD7IwZC6;CIO#
2aB1hTtwO%ngEZgT%oLG3-#BPG?$7%X%w?8vP7F>RgA5BM}R9je{AmSg2qpRF+_Vy(_zxU)`*#~PMTW
8!nCa~Y~N_G^vpT7Jrc$@?b#lxEiy77|nyk84_tfhKQs0*m4VeE3Cj1M7-*IdGey3yDP^MIwHXjs<<s
kLPv07iX%du|A7-aZ#)B5)_rL<khsB#wV~OD*g@)X2A35(9)<miMb=w4m1WOiBV(m;I0l-vTZRZe#Qo
vca*B7+f)R>%K(QIeX>{IemnW@-J2h6b20^m`lQ{b<uY0qYN3n^9{z(JLdYHdHp|u+Jj=7q#ie=phx1
X;LhlqD)!8P`aa#x-nJ%;0CvVj@RBm8vs<qCITgGAOdRSF*JaUU3R~5ze(J4EsEc<-O%c{b)BKrV+!L
c3UAIJE|=p$&uOJe{k7xa-@iSa|JoyBFgS<W%&hf&FBxx{@(!c#DQi%vY05no>=k<p0HWBbF$&bF<|D
|2fid2AKVsX(i!TA~|Phpp2Zchwl`O<^))l2Q!+pT|~+ES@_n(E)o)wsaN42AA)@vkCnJ4Fvjq&Ss|A
OhNn52>jpwXBZAy>(rT{^84O8Ter1#6dTxG@)Gc8PyW*=L0MGToio{F?;=Jol$W%#5@cCA@K0lVZi?z
3WYv$nQQgwgB=HUXXj3>~e<q1w3_G4}C@>(XTIJ^P(r?Wwp~Qi4$aL;>=K%L9(kFvm$Q4Crip`QZlgo
0K6`zvz8oz?Zz+nSTHMtR+JQRf5Vxp+QBjnrcwiM_UE;mKn^cpZ|fc1s<;!E>@{V4L_;#*qPInAz9h}
IUtv79itrr>D1Uqf3F-=x@Hmf)o~&9i7e!*xN{c*zNQKlu4<xVul%jh+SmN}#soa{n8c=mE3+T9mSa4
~~!Q?WRIDq;4}(=@#Lq+7Lrk*F<`s1~#+WsM#Bbt*4!p@x#ClM2bjnKq_cCVP?GnLHAso?&z^uB{yi%
rN?fOGJ|Vq**<&}ewOhMVe~$Hl=+1`kY~k*%$$EGx}$|>1$m5&<hA3=`<a_--U9sh!{Oj#Z({i4=$Ux
#xcqz$w_NeH?n;IXcS}f5TDfFx*!86dZYhUVdRCSf`%CY=6~zvUq-RQnBvYN@UrofZrKX&V*b^ctvCz
`5OpKBvM~<{k8EPaaA6|yR<|$%q%vQO=fvW&tbW{b5Ok3->TuLZFqC>kp4y{7d6cJQ`H7K!?yF{RFXJ
8u}RiqY*g(FAKbqTaMz4)f&&cOC?pG*l-=OXo6jRLk#C_))g1Q%*TmXK~cOg_c8m`ZJ)Jn@)5gI}QIN
f}L-{M-X2!?T;q>o`{DIa~?cD54BPnWxci%mxV(b)5t7TY2=&jprtvN0^jJN8s~hv50B&!%xUzy5O-D
Dw%fht74JpdDJX-BJortYp-}d2J|0qp7khr3_NpR2UNRERxxJLT*p@!3g?;sm<ERF5!Xp^Dcopw8G)W
9YpH3Zv%q=51&TGGmFwuXhYJ?|6OVeZ;v9RJfTIUr60up7;ypC_R^92s6E+kC4AmKMcd<cP(Ge4$1EH
-648o~Sb}-g#H*FCMJF7L!!aQ5&3A(1xrXSKWRx=<YmNU_Yf8zm)^d_i}Qj<s<jms)Qa{lV*l9O{sQw
!($s_O;k-wUEhza6-3&^c9I#dCy}xIuumc_J<T7`lY;KTu$CUfy#3igBB<US@MLP|JnU2|e{FDw(Ahb
Qs|T7>!6)gg!IRWa-HvF#5`qqeW{I*z)E)Mw6^3yizrb7?PpMyoE_c^zK}mr<l}M6;C-%HL!B)jI3LL
F*@MEg-0+UYOp`N`;m!SH0x{zyDaWq^lX!i2OetD_KfuC{lV}V7>#~!u;1x999b0TIwll@;z@dl)q7F
Cj#>?y8TR{w)A{t|^t53^&HwMDH|@=lHTu^OnjH()Oj(AN$sL2r!4m4=4$`W?y?pBtbg!U1#57ZyQ>^
1zvPj}NCcn0EY2vlJ#>I)sJ6%B7ygD$ujAx%H!$L}wUn7V-%K<h<?M&UfP@LQSM|0MO-#T(Xtk1+zwJ
A;Fky`%tEechK>_{0psdE}hx<V42PKdjgqEI;YXt0Vm_8vceH2?hkTF!d?Hr4sK{dGr<r;mgOuZsp0)
+hKKn(cUd(+O=SRN8~(5Nml-De!kqS|O48jw_~;wXrq`5ePIDw3|3ir0$<QPGkZJ<W`~1od(&E)J}tI
iquzaZZK%!T*c74xgL9-BFpbCbG>TM@Y1r<F~{7?RfzvCFSY`S3<a5#*Vs>yVWW+k9nip!-f$WzQC**
OPZRNi7)05~Sg5n5&?!BS+22{){sI;S-QzlW@lsq~Ty|Vu{O`d<+ZGjJ5nwkRVfE^y#i{$ElBrCfwx9
vv6JUy(pv$lRHWuF&**ifW`~>q0*PD{3bFRSmSi-cz(<%7RZ!o>72#!z*lVb^`C!*+CT_OyZ#7=WVe`
w4t3#w<S5f%xQV}~xAI*bV>0>8%o(a{*4T!BJWRe)`kEZn98FwG4fc$tRNq78;mR&@@+(0)~Nessi6t
m5;y1jY&@n@wNn=h9UatsFo35e|jO3I;n`;>MSOiN+nSGvcj)8T9O*;K;kJsn1qxW@H{CLI?1D6)lsw
N(H1@DgJ?uZonhT<suR>sw<15Gi20sT_Nu_pmv0|+YIq{u^F&Ut;1%m1&J^j3bsl!;pR88wb;NZ<z$I
me4g$*%Tib?Xm2K~Jh-v&q~_X;;7A1R#Q~#x8p~yNjoTbCN7$32L-YZz<K+_nTWp|}4L_N?zDz)$!NG
~U29+Yiqq;bSk^)|U-$|fgIBZGHiHN+>KKQSr-sBH&UZ4N@)wh#Bod5Cs{f|AoBECi!y=+$vC4OjXRw
%1o&#;WQ6(h-kN~-FKh-Os|&K)=rB53z9qNBNZ5wbY<@Aod#-&v5&iN*gJa9|>-Uq^T+i>#QK5W<nMG
<(a!tmc$Q^J|}7iqnc|_I;F7>?_c<Wuop*sZ8}strbh6&=u3;6r&{u%GF=bU2d*elA_U@_xUXYhiG<*
<E%6QcD)$eyT;rE9Id0l<No6#9zc<vR1Sl3v+nc^Vt5yc+YA&>c@0Xlf|YWUZ3?m-u$=${bx7+r1#00
Rd|m8dK+~X9Qc4tUUj$2aqBOnPfGaAz(58k!U*6%ooRg+X?-aKqz<O!R?Wq4`@Z^XoO%R(T&9fNozn|
GY_m}EZW3AwL2YEc-%p~T4AKesS2V{9BlP+s}p|fsBM>LH<Y1<BO8llWr>>^HS<yObmVs=xS41CF{iT
wD&%6Lpto^OH?XKo1#T-|1uN~;JqZF-BSIfUotWq8&`PPtHUe%4DQS)1i+;83bYyDjP9DI`^*e|UM9;
$!V-jVf}F>zR(4!@P>HwC+v~`iWQv%@8@3=rV7(x3{>RX7#bOmt<OhDu|K2R`5vB?54Hc+Y<lAmH55b
k$IJO;fUYOP#O~yv?}>R7j*UbZL|azkG?%%KdP8IT{Y4ds}g?TL#L5b*wE1dP>;`4zNiWct2p9^Kp3s
1o4RyTDkvNowdtalJteu?!IyW?I}b>07u5?|ImGAUlb<~ijF__ny7INLc^F_5Z`V~CG0@NUqr5{3Xj6
s1;c*7qde79`VkoQ0yES{l(XrMwsiZd9%c!`lq>DecFXNlGUEd_&p2UR-wXNCB1BUln79}(8YA6qWo2
`cSg@@0vDjLY3f&pvUOSI+pk1co~XVL63=2@6uiM9dxqepX1-APRm;b1qsiFDD4D*}glf5agnkX4l<h
E{D;P~HI5;*oO+3*w~u5|Arw5J03r02~alDjUdbxjxWLjpTg%Akd{uF!VAU%u&OSR2jY>4)tHJA)2aD
+RJ6s<#8>zp_~#6i%&NBgbliyren}}x+5QLIUi}z+c&nWMFMii;OFa=(Id+Kzgw@s3PHzKYBHr?sBgI
bV3MkHsK_(0#GpX|O}8rF>Ku&84TrU}el*RWEdZl|x@54Fu06QinKDnoYZ1gAjytP?&R6T~`bjIg(+}
Y6nxC)F@omnXo5-!0bbhFIj=c==Fo96ZwCgup#4l=Fq8cyk3N`NdefN}=yTtn4r7M!N3ZYg~G0hovu|
o;A@TJx9&cp6ixBH8gR+jzUXW23h($}gShyxZaucO<7EpYTuNf5&TR(}D_UMkpE{BGR4`!q9^M7KVVq
b0@nlM-CLlsBb(5~H!*%*_ssx%0#~_y=AYqm7!ud12}fy7}-;z1sQfqA{B2z+uK}#Ykdg91l*!z~Fcx
Skm%VI@}zMf^$=qs^r}-5f#v*v&~(Y-<k^e3D3raHy*B{s|6e5es*O-l~>1|W;Y5Bm39SmQL5$DYFP&
SCVW{+ld>1?Y6baM?E>OyhYZ*{dEN&59|El7ovj;puy3jaCfjHvCt3Kx#KUdw-<_PTn(itNcIzb?0Da
nZuT9y+OF9X+CIi?tZ57+vk`k(IsA>dvYDuYDRa5C^Wn9Ga_n+?+Vu;#n(xI%lh0Cweh0IWmEo6t)`w
iUbRPpL4oWtyaILo69ef0RGb&*;3ZP-6w${X(r=L}DQ`1$q1@Zk^GD$508Ur}ODr}1TUm1G-OXl8j<6
c(nW61wWFxiA|y0g`l{TqScvkR}Yu0OUg`Nff%9%@Te%C8&`M?w2d-OL*H<a%PHN)8xp2AGO@f<LagD
hj^7;#U`ki$e|#3shrWBZX>|(7NN1dtKIm)`U9TjlLqcIoH(g6SbSJfd_Z_5KJ}j4Eg}NWq-XD|ZW1E
h3OJRa3#KAI!NQ{>go3G{baFI&Ze8*g7Z4i=%t*8j%fJ<xSz!<q@-9-VrR<9)Tzm+{pEWN&g5u-m#ZR
Dk@EU5b*K0=Nq~GtKo*o?^TVv!WFwkr{Z3La`ZL*u>W;&NlE3TG`Xf2`yz#O)Stdew72q&&S3BtaJN=
_kKKjEn7bVY&RW}=hqfLG4s1|5tl2Z2+&7oI-h2B^)dPV$9S6C-WQxQs1-8V_mFw1oqkB2cnrOIsg}c
&NLAb~NHaV>!rTg?N!K^IXShk_&<R0h4UuE*!cc3yxHdg|VR#&Wzw&#NCa?_$Z!n=QFfTG}9;kj2GA_
o9sGn(Lzpdod|$C)wzY#W?54-B8OHTa2eiKaPPBI7A&Wr{Y^ut#Q?fKlpeMKDKH=*IMPHhP`h+~AUah
4_M)xc__%>&{D@%k(ECC2GYD{lAG)XJH8QMjWKh${u(A<%FOQ!CoZQzjy8u<f8;F#wmB%eg7}{LWRYk
g*=o@Nr34mVgfq5s?k^@eHON0sA3B6+kD;Q1g!1aaTr&SD2agrB9`j4>bkE-G4-A|iKBOGxYD6<nh4A
A38qk=N6D?Tua`>~Qc$@a6z^<Fad<f(jCZWCg4`Lfz+ea%Z!a+wEkfggF)mZf}InIWPH`07)93XCH<=
(m<E{9nVvb|Gj38;rQ<iN-L=p-^dWii!rd2Y&Hz&%hjyC{vg3;D`dA&i0tRd3znDde=f=lDyN3B;CcO
d$@5_B+$_~CAg+J>`zq1)}NsGE0OVmfB!xHz17t3vCo_F6Le?J)iq1$B@lwD?`Oybwky_%!tsd@2P)3
?A~aKAYFwOF-kW}k*Q)C=NE~V=q`&F$f{O@#<_PHpRJx+pP}Q>P^i`MS?BAhF$ii9uP4QiObQTJhZmn
k3(WCTow;su1fO<89co&hgDrA}MJu@nXoM*#*mU#W9qN7?XB!CK!^?;+j(>#|q>bYr-3_t95*4pwJ&)
V*D40y23?`G3@nO)N&b?SAf;o(~F)ZuWjmE6l6$PL^sH9qCq(!tP~-VPn2>Mt8q*R{nLeJ9z;LNN%06
8X=Ev`8YjhD34jt-bNy2fq!1`9yd-TIjTliR<;zI0%%t`1nGppdtujOW}F!0|WaSGD5<8AZCOjL^z>I
QTFf`g(V?+;|e2`$JHqO%TbQG*UP7XzKVhK{A_@ir>;fR?F<9*{=I(*Nyj(u|HyEW&p3=nAY5ypg{10
^4VN?-S(Vw9Nig*D?^Tty69h!PJsv8If84DHO5odYl7hsL?{tMH8X3_EI@9|Hf|O>P+}V`Z-KRoP`L{
BomBQt=FOo3p!vPWT(m|5qBiB4dt!JVol2OB#Ul2xa;ndgTLu$4xGXAhoxD3CeGLMS{-7@&zxnLqZJO
R`iIc<qRsQ}Av7b^s6%ms;##_Uyae*71A4^-JTN2Yd%c8W47^km;*-gb%gy&5o+4}6Az`fI&O;P39f`
=Lfj1o)F0FkG<cEg9@S;RMQ`9J<_q2yqMXD{0FaCWy*marK1P;?BE@c?&Disf<1a<`e&_1}{wKht-Bk
C?CsI-Z12$UF?O+QB`)78S^ppT&gyLyu`WVfB6~+&d8ui3$Qieak{d8$ejkAvS(&b55q?uVLm+s4WC8
(`Y6?s!g$I024k8Be#OvLfhSJm6(fp8Uv5_xk5NzBA<iG+(@{*^?2#Cobbup+c|m{A;!Z{SbO;QeOKy
~s7{jPGOGczOna_+I4|Oieag|NX0WMBib0I7OlJqk*-M66K`<B8esFzx0II%5Bc5P`m83B9_3o53!Af
RIJ;Vua5S?A>s16<ijCVsf37gh#GEzCfNUWw<ixe}WPfnD*OgS#@q_SAF;)#Xt&L19fg?vfWMy3Z4cJ
Te1~=1>TWsZfLQQ?>Y!{}ardr&`;A8|?IOus*(p>9O-(+~ctrL|1c|kMz4e&aGAEe4It{+%sp5*GXC#
YrT}pWzsGt)<xGjlS}R$mPywj>tpPDE`cu}XbB_;v9E9qbY*#H`bG7tRJHzAuTk5VPJczRbqT4!*gXP
EEM!2~gCQG0$v_^xw#~e2R}Iq~z5``*Se@YV8x}~FGNDI!bM}dnB`x(!b-r9uOjd}Qjmu#ODlRTc8Cz
0GcxdX1IKPVdTCVEjjh(H=4@^V0gz4L5_)2boc4QFr?y2MF$2ev`ynW4v$Ip)0u=k9Z5O5?-w%(4Qd!
`72iNay0!K&wN(d7x}FE|0WeHj%|S?2PjwdDw|6?k$5K5nf*Ze=)mH+*1<NwvW!SXD}QRqp7^vx<T2Y
!lA*gkdkt`InS}NBELF&LFN6(utx#615QXjH@kYTP+Nc0&U?eQyQ0dNF`mBUls466z}B&Dc*~JU&RZq
CvtIUzMK$Eg6%ke^Zu<`UGBe@U|%soJ(XCe&hU#>j2`fm=}jEu`i={UBDvc-BCFMj71ZO?1oq6)@{a2
?5;!CR_ZO@pj4yTKVmul?AKX!9x??*^O;@aw+d5CKqB5=(nm#GuQA{LS3bBd$?lt5G5}xe~Mrm}Itgl
9g1o9d!5A*mUDG<#CkNCu|WAE2H3SRbXH>rzSbt1o5X45TdS}XC*beYT^P~hm~e_^4kJU}h68i8$6h3
eaUavPQIBqE-Pf<z5UCLA>|CvxsAVutViv^Tt??paOlq<==uT639Y>uEIeZbekfGh(ui^OEyDG|#8mR
ItZ)wWg}Q-E66-=3qhmb=2nJDFglizZWNXHs%B3m*Ncx^kXEX0|tX6kb_Z&?uYOok;FVAA}W2!dLPC>
exScNC`j~`I`(HH`r?4S`Dp|5ZYhBNhfhIS_5W~g9}mUDwhK0BiA|=4mj%*8_V_Vy_Sez3Z{Gd!{hu_
{rvoR54+rMiKk*5Kvfb(rhR36)<7X$&WeUduN4}uwH@>=B(j5|Uu_IO3Zbgruqk_B^o25D^6^wCMECR
R`G|W~%K%ctM$r1iBgg-_n_(vc97{Ygh=kVQN2;cQT3Z@*$(KDl?g6a3_EeB#NqDOy`GY}Z>43A<G?_
Gh-$gwt{zbmxrg3>iU)rA>m^wc<L1E_C|9DIt^J*kcWYm;AuQ9J5j`omXIs(|x@$b=S01V|X=7q<1Fj
Nyp2MJXBnA&_nHOt!)c7U5@+JYYx3c|HMV$xRKX{?K^O8FB8M=xoO<C;<>vMxcz&+hO!J;`X!s;b?!S
+A^{&s~hvDZ%}eVtI$`TU@pMntikl+q(&M#RNM|ZgdbC7p_27`IQ=*Hz7SW;*9fCdGfkrlCLVZemal^
KJ^bNn)L2v_kA}ER{?0>!+<{wRM<nO-41v`Tf7(RkORfBHJ}1R92cp|5fZTAs+79c9=yg^yduF{l<3U
SuY8qkGIpy*d>I1YSo+vcuq8a)$kqZ5~O<~p>L6qtlfBwA<PO7Ig4xY~O-3A~|IHj)yt**@Q<3DV3PT
re^1=79`yB<1g660eYIng6dM2O?<N>ox>(qDPrQs7dI=uIGc;WgK8y^?nqd4PTzvv{>GZ_SiQwFU}l&
=Yg*R?ohgj5ic{$qq)XM$Ovae<Psz@kMIh4&FP-@pg-cQd)&<VcIg%Aq42gRlM+zC|1#$&xSR^xAOJ9
E1K?jfZiUOCXOzA*|2kujNY`Nn$qZcKy1w!p9b_-e<r-<(7B)?bMVqvu&Jkl?nJ27d_~$-etAlmF=D6
56yUAzqW+HFmx>5iedGt<zcqSD>-~p*4;ROe_0vFiEihP?3ZlY`hOI|4_RX;2-w-96o^7N<)5{0}3&9
iaqF+6u%LDC>fxFG~ZKugUqa2^;DmRNo&t;Jmu^KNsH14Fs{Arc%&{dRznI{+MVCx4zxZ>4!o#V^vX3
Xx!{JpPOF3t1|3T$h@x17s9^Gg%lJ}HT?*n(a<ka%anEQfriYuri7Utqvfarpugc;k7{q!4rLB|8qv;
Z+GFVO)-lQF%B)$XN!wD`yd$Z+rz^3LX9SWqg6bF<Fn3;<(NPR3b^k-k@)if0f=!!$--Uusam^(Iq}*
`*?+~JUm9RUFX=Jlwd$+WwbQG+Hq^c^GxR%&K#l=-$XQfRL-~D2vT)x*LtAz2>X)9|KK(m=duKDHU~!
c?j?K1uXo7)edvG0L;hC36&@>v1KlPrjzqg1Mz8+z!E$Ed9f!{06AZ>SL+~A$0D7?qi+3D8R5KRfvV7
=G{!(Yz12~tJ&!fEON!PG-KAa|{(mgWn-1Ssr25d%7(suJlQcR5UMsAJ~U5T{s)qtl!Yz3T%9%e?{z|
pjI?QK$gbE!RTee?TPmrXmMSwT<P{n(qGsd%m<bfLum;I0Omsw|6^YHH@3d2fS^qz_?YMJ0s|9a7=h8
o@Hdtwk}beTM~@p|&QSJ9xM23^6nkfqLP*v9n7Iu7cHyfu}G~oh#|T>Ja7pjpG{)&WK(de~KkRf0HBQ
$n*~{e53Vd3p#r6I8`h}#0I&x_%CX=S!Jq-X7Ppi>*3&IuqF!Coggmo+x901jkgd(uMN^`g!;)rJdpN
gKfgLDK}vYwnwv7rke}trlrO74ynQ|BA3tTsy{DDaoU^O85MGGLP=ODpry!b26JgWBEYX(pkRi9cUWn
R?zSW|rSS72-RXikU5fWuogxB1Qi)gP0V7{jYP(+DnVO>ROvfeE5@JPjP^+qtRdg`-<H$1@<O(xfI^a
;8&nY1kQx(YPk;3)bgMP8~>HiZsw#1iF&xz4}0Z+Ozamyo~l4c)G}Y3D&Y@lHAhI-QEar*sGUf~5TIc
sLvkhfklMJngvgl?)a>azP1N89AtF1DEKkHao$4lvSm74g{Ppj8}RCu>gPG+Sd)=EEdTup~$BU2jhFt
xPel;Gg;aR5X!4j+k%7wFU)(|(#yKgh4D#)8q7ZvFyggj8}&#)67gpkJpvW{^Oe7vXXjBzRc~Z-KD{z
c7ZH^UKaVnO>u*hf0%!-H5%b0I3O0r-`DBgxu<|rECLz8MEw1U=*Vhe7e5W8@-YMj(K72n`Qj&&z9am
Mt9#T-sHsM~!VIW#ZErP!mH5!IW{*uZ^8YKZ9Hu3KbXtBz_dci~4b~UIL4SdCez0)L(^4s9;e|?r7!d
JT*@tKlM4Elsl`Gs?M!v0(HEFL#~$I9Os+4(#54nEyoRGt|bq6l1yp6a%|q5AKhR#Gn}n6+&wD$F7i7
k7e^6Wvi)dw)R*$BJAy&G>lmY|uQ#xKg!LD-Cq(7nct5^cgwa+a;qeBpQ-2no}6o)w22O@;YP&-0|^o
|BkvLX*E!duPO^r)6!CSK74jpDF8Jhro~`vRL&(1r|J31y+Nb5Kq}m^Hn~nAx6<*^jCOk!jrp#YyyRs
grRXKts}Q)%X>S0{8i7l?p)OKZ!p^<<fT<#86%lh#7gSz`ZW{TWz}<=@IdDjZ5A2%>qN%VorUISZoKf
^5JXGS4+9c+I->dQ}{N+^eUT6%B6kQVqx0M17lWfiRohtRjQ>ZP&^+Bce+)o%4l9yczNq-mFHIth$rF
VHlr}n|7I@~>ri_n`pwJ#e8i9!(s>pgQu%ByJ3RYFj-s%N?L1tDvj*u23YomEE_s5+Up)x!akQ571zb
Z{W!_GFml-31ebShj-Q`0l;u!XNM>AbvW#NqzKUgt&;x7UGrgBO`ns!68vbpW;FwS(JH1hj?Q9IHO0&
dm$lsk5|+@sv^a^B=j9;guQy^2wOFqjb+6nER6>9#eK%|Z!vp3&mQyBVkZ+*qhQOuJz?PB@VFxy8b<8
80We3>;D-f-Gbd>`8>rgnGt@@>@18BQpU#l>$wmwiF-!TB8d_-U-JG8Ot<p(bSFmQr;I{6;n*-Jt4`l
&A53v2ct@48d;NOoU11R6{PUZ4yhtc0DI9;Mjk(@*zvg=4r;e^x+dAe$$1UxaI9fgCfrgL%1J_yKzLZ
uCdAncwYvb5}u2Syf-5}RNns`pOWeh>c-Vajz;FU`DyzJ(^PaK-GhR`Rw5`lr|HQ#O32^ThGL2kbRT8
Z6ePh(!`IKHY3!Ny~h6KJlfw<|AZT`fVEx<x$~Y$vLw)=X;!lF53`}Q#}C0{f{=-hu=u@AKjw{8>X@5
M>FHMq8yYw;)4&R+%ojG0vLFStcIr=R^A6?x3eFURkDoo<*hsSjDw2GUyhu-{+g1YXh8;x%;qpw_XfE
4!2zX!>Dw+_L<wEfEZrj@uuNC5x)El`RC>eL3G|*cE;fMbxSPay_U?iKU%fqtnt(0khwJz%Exm-bC}V
y?dL&=hkOB7&^2k$9o#+gcDG(|nxQkCZVwdzI=0@)G0)Hj6nj#E(l4dErip~~<Im5HVX%t8g(4Ray>2
O#TD@lMzJH)Jpm`Ap6-PquiyS%g)43-Cx+|`k9_NM9;cP>nYS#S2<?V;SuKzoRyf_^%aATK23F6I6$q
Rp}tBS-<b!VY)S=U!)uK1!(%x@w#$IusfmDeAC_JXF-*G&@!dm;ZbRizXdEb6!pzjmv|S6!4U50MZ)b
F60iGcN}PnhH=~=g(75KHgq*}vxZ&1r5t8l%ybnh152uOlM_f|ao8ID^1@#7fHHJK=^>F?%XDoNjOXW
9M|O;RHx=<9EBa$MasX!IW)+`G0UXJ3p-b=q^zpmL%^C&4@D_|ZQ2sEmQ^cw;>i>ps5O6SVac?NCBB9
&Z79ngtY+ktU4kPDX{1AHC1f)#}SJe1T;AzHh&cv_2^b$Eg!&hg54@=;aNg4*dh)die@Ec-o{qT@Al&
|bj&Ca6s6L|2^>f6tICNHi^g^uQTiElQLW9`8@YOnp~h@7RgVh$a5TFp;$X8EJMeU9CAl9-%^G#6n|+
?1c-{0YqzoGOjAHE_l5uG6K#AlCF_m-$ik2&$B*I}T@Z?{8mvJ@j77R(t$HgE8{=zW@F44z}DlN2<ZG
lUq6MuJ-%A@d&pAM}vL^T2J^Y`ZiKwS^=;H;~qQGdo7O{o$KuWp(AtOG#EdJ-G|^{EFD|#$kwYie8x9
KM<=R|mjd8c8V*OIl0yIY5-Tw0SP8(Y-Pa9v!zBg{ikN&?m2pH;RqPq;1jfA7u)36pBlPKQx-EqU&-%
_|cs1`&)D#+wPquRZ{G>M!rJmN7dOGN#mew{p>>nfhgX1m5Mt!XSRb}je2Y)$`ii+E;UKW$5W@am*P9
O=xvD{L>u*#lw1ftIHdAQt|Z4Q{kxEf4id<QUz@fQG-81pYes1Rch72;2C{^$EQ?<cRn`^&rcQ1V25y
9FoW)$d>b;mzA<I)n8@#5P0d45C4aDdE90OgHK5(g0@|e?f4DU*Qz~+rTN@2lc=L0vJov^6v%&z{5&o
b!C2stIt)J{uQ+*Pb=UZBvs8ysiSK5zVbi*d9M7+J6HBKt<#nj9eb5p-KJNK3VhNGJZ5mlhhXWJ_&QS
inA0<EVoX*^I+2YWyL(A-)#`;&tm@(~Z|c!paIA93^|gCVL#a_CG3hs%d2i2c-~W<lQs5eVSd_Q;0_0
`^^PnsD@EF|(WxR}UB5^0ux^B_xQIdPbjj$k&3hpGtm0~;S0VI0sY>i6?%plvYh;#(EdqEt7I&sut8J
P7sH_>_>r*qiM-q2xiTe1G~B^!)!C*8k!3!f&HRb8V}jTVAdw*=5Mh2$yu;Y8`;b59p(c^3&SR0>f;V
(|#}rjU!v{^{wyy45O>VYm}yPy%(Fi=YpX;|ExDB!Z2a>W?mmP=7L$mOt}^4JxL@OQUM-U3i!gqQ~w<
_~08521DRt-EX4&At_*+8|8B;IT%d3eFzh9k$`*HIz4Uiqa_4i71xKS;4{W?Y7YxNWid}?bW~5*<0F=
D=)4J~8uMv5g?g;`lz`gIb$$E-)Mg&vfLstdUj2e&m-r7yK(`G^`|%24YWa*!K87Qsy3tC|dfma-Ayq
{LRg_S$jx)-#Y-o`A5Z1(KD@M{SY{@Y(2bv@?xlCj-yMPSI#Fbb6VCDK&9GpzEtN3UdFEa52q}4}BY?
(D8Mz60O=~G&ZR>NVCuc<Dw4V^C`4O+`n0d>I-Xz9>;mf<$VR_2~>xlk5oM&p4J(7`iX%?w@-*`QkE`
T>notsb5+{|#Sx_ZSL<HBe~Nx58+_`p)+^TAN^YAqgA?(z5`ThWykhmB#WxvH$%P9K@eC36z7s*UT|*
RkXxd-{oai+vWGtIDer&pZ<sL^Xch-1QbKqui$!c$l7Y8pQsK7&T~vcFG8nfqWcPTDbmXY$H89fEP=Y
t*LS=f>cSx4FofPX{!ZR*>#EqTn0RH9YyXP_6Ol~l{arUVQq5DCy!d)eQDTOO^mV(igD)l061ZpxwbT
(wBslpUV*I{*<fONHzyMyiYX*Qrv-plHiXLAmen{z8xN2L?%Y)g6FJv1YZgM~1#HKYt>q*s`(66-#{T
dLo16bUyyBwyACvKBIt24yG@We!raddbsb`*B|%0=R?k?ctzs38cvcmd{kT=na}Wcb3IZ_<(Kgc#!V*
kfA~bvzzQVRl*n3-Bpo9K517Xg?oboZyziCH(I-h;d@i#LHCxDAoo~bPEpv94FYgCvqG=g!ho+fVkud
eMe{L5lRmClvP-ApAq*>2dhoYx8TrerLo|u(6nLqDzM)`i41CHm%b8gH-kIa*^X*Aw4?iiyM;yZttkN
h))@uw`G%5zFZZ!BxJ^i9Zm<*8KsV9FC`a9##hoYRKMP}R&fCJBw7h6c>V=93`Xx#lS{p3JCniwN<Ml
F{$)3<7p9O!cBuOoFw*pqP7{?!K@Avm*`YRD6w{U--C*;k^Cm?T1HUsXYUZxO8A-+h`R3^cca{r{>A?
IeN*vu})L&uvbZ@x4VC}%LWu-N|TKF0x)LgMb)I?wQu2%nr%1ak?}V?J!?hG`qvH_8I{WNEIkv@PYWZ
cip~C{-b3!N^SJ*=D+oDTFhTuWuS}g?nZA8G&BJx74qzO6w}_N2NZZ4#Z$W@fG2??dvFh5~-3w@V`)#
Pb&6r0nU;2su;?TrEupWOLZ|kRJiH*)uQpY>j7@~!>u9FS26eAxau$GoW~^|7%rj;80d<DcD`v=Rd&|
<&W;!dPonA+rcSV+bEee~cE`)>^h)tpW!n`!dJ^n@6G^(Mt@xlR9~0kN1rwJ;T_R@Bj0G-q7AWlp%z_
WC*2j?T`4H~zX{bRwkn`vS`eRt+9ebswV!ygGoCo$qexZk6ERxpucY(+Zy`3v?GM#M>_hyaLmoJ5qX?
w#a10g`6I7GI=L+nNh+BCVikcf~V1ohAcy~&<dzOTg(9dXw~mu0=DRprJ|jDT^4(yslId$TfaV~f+;v
d(J6`|<SRta-KwQWIcPtw;UiA)Ny`J1tY^_(75IzzBr)=JW>CaP*P<Fbx~YcZ&TkJ02p)*T=m8IqHq)
p2?Z)YIN(gWqT#Y<+U9i(13w?bF=0b9r*LJseCN0iMLX7lzk_yjft0P4qQFb$q@W51y<8HGJQ@1K#(<
0iZ830Q1@XPH)7&|_zPWSJyY@Jyr|5PcF)clD6@h%b@jJKb?fBcHZQukvI@hN8W0akr+LK6%eAha1R}
(xr@({5m4>u&2e{JXr_aaq=2JafDQ-1YR<fAJa}H11<2$JsrPO7umM;t!uat-hxYG6bmjG3&vV}x0;e
DV=$Da+V)EL0vtzW&&e1==U4|(}eiMuuI_Xnr*>B;G7tLhS<Dm)rK9rd4$$D;u(`opKshbK?R&-=&EP
e#w54#rQ9Pln^C<Gy>I+vKLAYC_yo4D(lcO)*^jF1Hjb?<j6tlYRw1y$ARyMy|{{zoMW1ihkM%{d9Z>
^wX~lpfWND2Dio%s!}{2`RohBRpy@oEcPpV@Y#eyH4y(jvAI_-YH?7%DlA9yzF5N-op(WUtQ10#fZ4r
|5RiZ;gm)PwXovulE~2OuYeXzliF$K1Ec`~^^p*ozo;-W5XW3ssRgD*u<@4%+t9{~Vg3|{b+@#4*8w|
A03}iOrW{SpD6%CID&yPRDa2`J$@P}o`cN|m{V$(tW1%e~*`oQz&0!RMY?vj@GxJ&x$>)7hE%j?+MZ&
JxLzYNUd9mUW98Cr^APz|ehHJYq23qPa;M!<#uU3kH!eLr7#ksRJ(k5X6i?79}ARz+hJ$JQ=Sb;MHnr
g$OYcu3iM{Bl7BP-N;I_=oTk)D;D~rcfo{5|J6RkcQD6JXp!%)ij=C{FN7lwzfacCF`Pi+hjywt3O*N
gjodyaC=1JvDM8YGS6bZ)dt~4x!7Grk_$OrZCQ+;385osQK4=B=@E#vnf#xRh5WH%A3lx8z`|{?XpTo
6doX;oL9_0Eg-5V*2#e&V%of>ZOGJ}YbzEj6J)#Zg$$PW*p<A1>eMRKW9@bD$D=@5>_z~eYbt`vu12-
59^~eqHG;=I^C;g5)gN&f01xqf2OkWz7T()~hSaNwP^3bs4TY6Z5O1`BtUpp#!Ls2U!{K7%W>qg5Os=
Lc#7dcdnQ2@VuH>nxZ`IiYvZj95fkmUcCkmSY){|ZTNllc{ryc&{R9gJ-ajQ<KrZXu4<GW2snl2?p>Z
44z8jG!52>7`BM4#A4hW<S`BBw+d3Ho*G$o&f7IEsu8mPOPjJRefxpALF+0Xn=4|TR_!AhtF8K5?NhW
I6Yl#2UV}2zo-IM*X0-RIo<k4zXEU_`tE=!JqYBwWN+Ih%7t8)ELP`U$RnT6kb9vOiSfiBXVzk_CTJm
--jNs$51L(%A1Ky|2WGB*rhr7%AN5teOZ-h>+Q)RA)xtt|sAy#LU9r$zb~G|N^y5JRwUrfVl+z*$f5w
~^*@Vn#3G!E+(-JIh3rt{(>hLZBnq#cL%i^@y<l>m@I_8iMbQ;EG=n9^n5IBg}K;@##e4EH2*Kjl8-U
HA{%PdPZgtkWrscgwVzI%d>N#$Wc#4Cu0LBy}4S`=~o`Ln}_Z%;--L$+IXPvf9fHBzivn`(nspA}8~D
?|t14ea|qh~3Rc#*4)LHwODwviTM4yC!ZJ3<g#RvNn<I-xTfJ%5e=&pkD^scawhXGC_Vev~S#d(9eMr
wLg+y2j1*?iT{O3hImY{?TMz#nAf75OS!sRo~*osiPzMbY*WU>U}Gu|$AYKLKay8{_(QhA%Lp*F?aaW
Scc3Hh+l{l@WSXVDou@9Z(&23AGTG!4MA^|apLnBiOHclA@mt%$_Dx+#<JZiwuPbvbs8u~{pmsolw=3
Fk?&DqI-1Sar5ufyNbKT#D%5GFy^s&lGV@P&gm2YEQBz5!mEk9EP26pvF&t0T)U1~t=ja|fWXLopdG(
4^^F@!RsYG#bk#IXzK?vxrJLpA+c%!uV@)dln@)kB-t%AO$XL$a#vq+rbce#B*5S?`2?e;R5Jf2bat5
ifA;)g0>|Dw_<~e6_9S>#CY>wsHHmU(wIECtC#c_6-$y?hdGzRq9XJnVztF);X7pJFm^c-v0+sO9KQH
000080P~d=M_?WYjb;G=00jd802lxO0B~t=FJE?LZe(wAFLGrqc4cm4Z*nehd3933Zo)7Oz4t3Tc1Sw
WO6-WlXY7Pf6u>PWA+3^tK-$O8Nz+nkEQi!_-gBOxOP9WL0XkpM5c$Ux_SBDIYr6e}I9&soqBx;L*f6
#3bvV^}@8egF=Oa0*FDR92$e>bXSrkWX;OcdYvRoIyt9N9BTztjc8XQ(Pw8zfX{R6fKgWCQKiQS@1cv
e^Aoq}BDY6&z}YdQyw1+r0;As<+Sj570mTv^sk_;*J(p_WW8Cm=Nwf_yBLnX_6+QF5bpm*5a5OoF_Fr
#p}b&4FzVLUdvYwhNr<_2JB2CnP^~wTA3jz7Qq23L7Fu0|!SY2dS?wn!#H^)(35jU`iEu&-BX0Og1*$
gV>dmTcaCnSsZa4Hz_`9Y}<-#(}`KP|8!cgQA)*FDcEd4C>8Z6B?c;A8?-V`PP_J2!rKNupH=hkFhWP
zcC|~z(tO1ep68v;XkHM8K4*;4u1xXx_w8R$O9KQH000080P~d=M<IK>3eO1u0Q4pR02crN0B~t=FJE
?LZe(wAFLGsca(QWPXD)Dgy;}co<F*z5-G2q){4hD^Q=D9j4%u8ZyGzkvZ89WjZ^i8(&=M8%PL?#1ie
q&B-}fG=FQi1-xgwi!xLD-l=Y4;Cq<nNl-WKIf@Q1Y`XN%J}ui?M1$SvKGABrqtVsdl@|HzL#X1Qbus
d5-3YR$++Nn`j^&&<g$Oh{hj<Sbl}012k`)O7Y2gxD1o*#K@{C{jrV7+jK+XN<6?n3am~oW#YZ%s9<s
Mz&n7HJ=(KM2uf+jAErIkW*Mt!c%G!5~^yU*GiS=CnwwOHl$kEun-R?nIV%WKVH4PyuQ194FcB-e$F!
{B@yi36&IlFYDZ`Z0>yL%VrFzp3PI?DU@)f&6nHDR;`zgz$Rbr+Dj32fTq?m=m2&LWhzDBR1Yj|mlj+
4Bxw@N@zg^s2-OUl?{nh;sH$UH#_ZPRf7uWY!mv`jmmb|^Wes^_$b#o0*-;;~$U&-IEuHVfG18V^v_E
ZYg0L0{INtS4{-7)5fkQPQHS+ba?JO<VBhl)Nh@=!c7k%LC0WMac5dQ^gd3BqK2!xdF}XrNa(nE=Z|C
?bHo*i2GUY)Hw=FnVM#pe4d-$)6fZxs%OT#W$?|E@;eFH2yr9OpcH!+|VbUD{?~4z|tJU;~zV<2GhL>
&qz`*ng2<VHGKr<Tl8TVPJX)hXY~H!>Ygmg>EfF=-+XoY=d(9}o3Ir8ti&!jPN;a0b8>u~eBRE^Cj>s
z=~VxH$Kpaz1;VFQ9;4=<GR07pisp(_#iTaEEkdE$iq$6;E4}!;k_x&Z2LGIth2)4pGXewEhUH3<l1g
cUX&(Ygc1}LC-L?>kclDSIjUr&is?^3^6_8ioY1PrM_19oVs3eax;|UlrSM*6Q<0;8l9%v0_WC=FZYh
s#Zm=b2<!{TFYHvFJrw}O_D#0X?T3UlqGRtf?jL<$LW&P=nkWJ#0;$BkQBuh<`ux)OP-b1(~0s33&})
;gDSy{2W+%~~^!+^uScie-`wmHdBc=f>zusS0TjXAnXi9}_u^PAG8{@tmtD3M9+Y`9M%2RZ%XliySt9
E#=C5^^--Al@V2nZAum8)n>)SLGpxUbT>wY45O4kv1BiWsYlU<=a!)DD1F+y7>bQxm~CL52$EhX8^oD
yANB%5iH2FM9a*%gGR3h>3mep-7#C0HZB*ou**>AN9HfN30XU9|htc1GeNQ3e$9#k3aKBp)5q#nh38G
cd&La%9Fd7LNDCA#bT^gH)?G^EK!j2J*anjMIcZ!9>!i@Wo^;{3I3rqv1(X2rSsT=p9bioTy9ga0T1n
VaEA=0P5aMsK?XuUJ^K!<7Ki0hdiau^aF<kUWNPTNOxfM@&Q<Ll2`<lAx`AsKS@6CUKMJ=QifUanr(^
(cINx@>g(W(^NvyU8wfkI4PayBk6iXcE@YqU(0VWD;31=+Jl}q($vabb>V{MuIdSKDOig(;g2ND5ATa
c32_qg?XZPvQQ7x6cwnEtR2*w`+pQ(19-r3(H`6e1uW2#cOWdQVH&@Tug>UZl~7V^3GIRw=o}ikU62O
7;h8=gq<FOHG@IFc<sMcK42}m%m|j5x%npVIhLSfloQZb4-CT5N)Vf)Hkm<D-PRzKK*Kh9**YTrX70H
aT(siMy3OB%b`tsD%FXCG-9b@dTrvm}T%itFY<8m7jX}tIi#PU?EFOtVzKPJvIvP%cpvLo+hm!2Nau6
p%Yc7a}dv#V3>aCX(K-0Z?ZC%ep%4o;|T3x~HW%Gy_W>S-GHs2F*umu8A)Te_1#(4I8+$nVD)4i0LCK
8o>lXK1lttajwG#ZbGFNuLEwpSw@}n&LUS*QB-LIeUbf{-t`i7`>5x&+E3}7@W>PcPtxjUv*fNf<e8k
WN&}012EE;Cr}H8R4v6uS|`xybb5!yTx08Ng$A*Saq{hQY!?oj>jwPP2h9<IG|Ij{->a)u;(w+o-a!$
4ZG}&IsaI*uz^Cgz&K`x$(V^8dFHALiIsM)hcrT_wK@mc;3^r6KL99(EpB9TwBy0P7L8}{i3^<{iqJl
jM?{LxlE2g%LK@p?z+DPdWv470!B(^usmlxTfkICHc3Gk|{*9drYF_U`7=ebGa!P#%_Kfuj8y@z}B%W
2<!ug#Em-0(8fHHJwi?Y<fhJ3;7Buzb_5W{&kSXf%5mOa60?YOZDNl0AAteMN#Xg05LQCc#(<dreMfG
k1H@eE&)o?rzY^vluwv+6K^#gVyGSya>3!{tQ~=F{r)98)@#25!YjYZ}%KwM=UeG;AIVL@87j;4T)u}
da1qu>sC4~&w-`)qOw-Xbx~!ByRtcS+Dma7bTE7^t!vtFO=Z^$^bMdF|7SVcaW%bY_(-#geK`HtMeeY
D8HF<nyI8Zq<#OE~wFc1l)kg0$pZAYzmJM`XM!JqH306Y^wIvB~AjJQI8N?jkSy_2ExE?(1YRnp6FQP
MC^+1{7oqMy>FUdvSQKfm%7j;hh38=m0-t-%r4>_n62Kr9I0VakDlNQ138B(a#kSVIvyYc6#KI@p{xD
#;0Q0uv?@g^KF0$(56<FvQSIpj7dnw^vT3bc0#!5=JhK4bKoYTRI+kx|X(2+v)hfO${bxJSR8ruJFO*
c?I~-)+NrO%>1=z~;^+OXg%%Df69ts-$_<O(pX(G-S3<hEX!iSa-F4p>rujAzJTG4zD+j;<7t*ewiD5
UhrNq`Xx8>ct+|PqGF>%$BW_xX;sjFU+H7`VqRkpCDajG@3VTvi4N0n(F^%rjd_Jdrg?eR<Z1iv3>P%
r$VJ}F6PCxcgzBl^8B<*oF-RzZbO0~+-Z0~@92iC_&}yW-5F6;W>Xg-m*E*{-Yw`C9xphQN7+#y`t2X
FQ*LD9@#Bn9?2M$Rka1J5Z6N@Wc6SfMp_1k?3XqXR+l9Nn!QAh6?ftO~jJ2fca`(D;KOn}yT?j&wX+1
&e9YoxusHMT`-IA+$rFX64H>$m^0zR;?()v|fm;$5XZ?s(sz1lrEUlg*1-gyxCnNNus|WNuDxD~4V(w
I%eb(xl#=0>}H(dG?2XF+t2{RTBOb3Z|C_o%=s5KF+OZfF8toJUh^mbSFO(L{@kTR*E`2E#E%F2sP@o
c7;4Azb$^B6Rqv}zw+Nsf1idaW?sEB_G5lJ4L=n;589us)YOq$1+HqdXDHVf;}={E-w#RAahkdB^o`d
pdr8?ACp)y9@`Nb>C~6q;=9gl196s<z48*EDTr&_Y8g?RDa(hl+sdkSxo>U$mH<s%(`2eQ-=-SI+KKU
<DO9KQH000080P~d=M`CG)PT?E?0N`@~01^NI0B~t=FJE?LZe(wAFLP;lE^v9RJ^gdrHnP9#ufS8MW9
m-jOPsdzUZ%dOVk?c_`Rhqe)4p7WLy?fgnj%?(w5_|j|NZSQ022I^EXR|H2w-=ySnMtqAh{e4haa;b4
6=X=wu)2sn8J0mW?t-bmTlaOrFkS+9I@M7wt=5h=0-kyGaL>FgKyY*ob1wIy~&v6jo9g{*RQ^V|9)Wa
c=U(64FHR0JQZ;?_y(YFdAbdR2!Ko=*oLQkxnt|pjWX_!*(&9n#Vh7*+;q*yEQ_J59ZLwG#mmeMB4o`
4=8_$d1K4Z>ghaf`9^I4^XRZ*j7q~!?`LUO8d6c;s_P7c{7^9VKI2$e$#&AU4_}mSF9<Yn8x{*BwFyb
5}z(tk@9#R<tkQe4Y@}Zl<U>m4D5S_#!fE*Cc1&jl^9kXrh2P^#LG`J*RhJo0OnI9nWWu8H$z)Futhy
`Q$PnZwELu3tT;0)1-OAZMN`$<r+nG%)2n#WDNt&S!@o>qApLARW+{1`+>z5c<y3~LZ!6^CK`D0Lw61
00ulOVf7;t?n{@;4~yT?NOWo$C3}6i=>=l)g(4<7_uc-l7p^6&TeH?De@pP(1XAYSrVtzX??V|Wa7h=
EpFc5eVWXtY_?#x^P6917t;$ioGhR`9J5ceyAL-X?-)SLC)ansvzzy9a{W8|`|SE+%%;EH&Zmn7yO{&
A+12gkYznor>+{Qx7qjbM*gL?yzPV$Uv#Z%1kiEO1E)}uabb;iqrt|X;P@KG*UC!=)9|NiPv%71g`~G
ImChT@Hznh(ZyqwJ0?Z^4;&0-2HTma$g+4cK5^fSGhUf<c!FVwN=uTWr%50lGF><p+)KEfF0$R#_!x&
3`U`{lzO`*3r4F@?%^Q{Zm$?s6(SgQ1;YPG(nQb}_k{{4yo18=!+DL_o<S`}ARomDuM5{+-{=Zmw}K=
Qr1Pb105stn<49`O|DM9ka=Nwm`AGpWj^JFj268b3<eR^Li@jpwO#x10Y!bxR@3s*~N5n3Dg#dEC;H=
?ZIG`g33D1D$nwiI}QuBs0pBPA`Zbk99bR=RQ)QCyey7Gp(_ILG?j`Nl+n%NRF}oBXv%g87lVQ0xH%Y
c3ca1NVZ&*$pO&iX=Y+hU9jEKR4FT-|+CfJp-fR26?N{IqVK^TJU*#crQUKY3hP$cYOo4;3uU6poP|s
1t?ZNHur$7N1vo*yaTE(AVePL&3>=c^cbT_{NQLGq%yd5z3LpKtw9U2)TW$Bpe1MseEo)!&ImJMDAzO
tysUs<2=r;Ms46{=eXk(=&x?Q)l)^swP-^4ntee^bTf)_oGeKly-%g12(DbOo1H?aW!o9Sh@VJ!;|6A
|~bJ+2`1F2bZG;*Lf7+`qjcYjz@O9B8HRD&0w;&Hh7;j6X?>d;UDgUI~+;=@$Vb<KXUDJ!$)@~(5nmf
<`hV0!Y-gnNx&E^>oxo7C-&y`h<(RiOAbq+NTRds1pH+T&T<)Y^u8MxTr0{iURfjp_8(`ue7kc5UOL&
R?2@FzezRh7;0DL|=kpa<Q^-L{Em%cXwPyTFIhb0+6stvZmhP&sK*ajZ8jXrd{^ao_V>h6cD_AV1X&R
?hly5*l-+_QCm3u|h6qBU&<M#*A`tePTmd``>8yF_Z!u5RzLIMjN#~6bHB@qZ^CVo9yz~Do=7_?K2b`
TURYzL{3<-@NgF8zuFt9%}ED{{BIq&|~AN4AZX)Nz5u)lJqicLgqoDqv1Cpqv$*I-0m6=?;vkBcme<;
xjgW0e+-bIG64}cNbiEX{jEAQZFEs%9LV^nZYjpVWo|AFhu+@@z%UV1G-?0iGc}`QXXb#XGp?<VjMnj
Yh;iH`DVn@xa?=F5JzYg(L;O>_T@MNyRy5r5(5&5IN+a)rpWSj2=Ns}Qm_&*_aP2^fx)YiG=i-mf&}M
PqmuG%{7?Y-D6$}dWy7wSQ>Zxy4Um4xF~-m^j!CBCx)$q50NW56O{Ek;F@IMOXZcrBoyxh~Gl?)KAw<
#<e>}U6qspA-uozkfQOWwqE~r!oVXiDj9Z*JrBk`s?!A7MqW;KZjloZ?eV~?F1fG`YWpjwY=ZcGWTW_
y~-sHV0!dxfyDU{F%HJ&OC_hB>w?LYAYgnJ6{%yX<8wQAc&IskUmZYPRL_CJVH_9d5WZ$p)=GlPm{Yx
HDB$x~&_`&ix>5t|mB2T%A7;6$ZrMaEV>P^_LplUjY!Wq=Ugg2}`&qklk-lMIBcgkN8p-9FdVsLHL+2
iCu6Q0yblz&j3A51KPX>(#9Gjk=HL(Lo1B+nYM;%K=vjtum<}f>y!0GvE3Mpj*qrS?77z_9c6p{c8O4
J)aC4Skq00>=58R(2SK$kf`3hK(1NMEY7Rq_R<H*<nYK~yA5a0&CDl5=dtF)Ke>$C+hE!Id{m|C1b6f
hN!lx{Prz-%vb+e5OL3mmX6?KF$VOxNMRVmx3T^Gh8vEG4+;K@cC612^Spcl96D(bN1*k~n|-2zg`F_
6M_`F48y=G7@%1(6RV5j~7uxP+Z=rY&}f=LuWr9OGc3hGBSd-emtE&vn8OR@Ok!>6F?H(Gh`!ds7)ui
^;+ulu(_XaHj@Ug}IO7$4E7!6ZzM_jfutR(wH<l@ENnez-}-^O2X(6ot~~o$5+6#XlkX;&n2sWWkY)i
|7%>>5n_)9Ll~)57}B8474&&Mm3`o}w)Zh6Wvcr<FfMc4&2Fm#Fu1F8jD+i9>At}>0?6*smt)niDyaK
A-?fBusT;s1U)mToTSGDksp}BTgStd<#;_A@>ZVAIPz6z*KN32-^k8p|2I0cMkWA}Xjs3zi2U&?(r2|
y~gCYEKM8=#4B8c#G&*K&ug%O3;Hl>m*{NEOWHGMe&I#S9-1XJ2<+gO#E)WlM;oIp5<>)pHSo*B@N2L
I-gMwaHF_JKUJL~vhEHSJIoN#!r`?-PJ=uFg%t0dHbDl?7>nKTK0Rk`)Q}m~`2Kykdc@yyF}Ddj?!`b
hO|9VC;NN2Gt-pt|(&Dj#;C?4J{V}H$y2A6c1E-<uR{Yrj*T}d644ieqag~MN+I2+&7u+;STkjKLAD!
i@{D>oiNR=)k|O*sfjpGJr%;!Xpo#hSLBMKZZL3)1@NqW1=W$QvCxu2&oaIhX7F7uvRFr!jcXTJC<UZ
?UdwI16g)+z$lKOU?~ykpGw7~0k|pF?5Igi1bjUWl!C1Uf2x9!ds2Po0@mE0zV<mWfs)~hW4)tKn)KJ
2xt6o|w7tFUouv(}=n#B&<L6qc~+;1q}<o3g4G<6@H0#06ZQiJ}Y7INT9x^T8`(k~_jfIl51Qa4)jJ%
e~EfaFCNDQ+wvEhIs?i3Wjn6Y+De4ZApU@4^(DkUu$p=5a>oNdP-pk{{ONg>34;Hr2GIvK<&71y3&mk
7m}q_Tn()badCrDuQ1^IH^(f^?|68KaE_L4nTkUiu3)?V2}1G0Q~7D;oxaAm*ej-&l;pz1llEWb&gSC
#2l*0h=%pzXcepzyjwyp<($g5vfPf4>{6~|p6ndFZiDleTW1~R2)Bl7{DmJItJ=UFKi_V5PPR!o7zhH
_%2j|i5}PbbU@?jB1OA7bN(QkI21_hpvt2gtp&+C%@Un(1I#9QvgEyEmg^Lwb-oZ*<)Yt_`Cy{b4KHO
bh-WDZ7Pr4^YG9L!egXXw0a@o>`$+vD0I@<tN*KH2E0-X>Es<*FZSJSIzHG<nE_#V1Z9CeU}SfPu01!
+$QcpIup_^whz1PN#lA-q#oCG@URLxc#ZjS#|qxVyVu@bp1WTeF6yL&#zqjq_h-RfI;xJ_-wp@v1m&b
^GXew}E#r*E8cXkymX9f95<VnE$1VHjtDjsnSclY=sfAch56X@=oPNH=~B1Fg!+&ugLBx=0LDJb=d>v
_<<Y7<nu0yE7fMJwmx)x1g0eM9!gCz2239*;ib6J`C8u>s;sqLldHh>5+uDSxs!U*<gWtPM=%R0;<%G
P8XaqUv9fytS3epHihWqHdeP%6LQZ6*sA-gyy)zv7l7_k{W;g0pAmAX3Q*RT;%1dYW=U8*DYZ_;m244
nde;3;=J`q&T$T`*MIqK`e!0eU&eN{!X`xhzcDvp#gzAvs6fw*H0(x_W51Z=vNvC^I^S$-E+w8?<#A6
8wvv-_%kcgt?CzUOHOeoQXcKw584>D-P^ZS5L_!jNltA4!gT>Ryr>LX(u`Zjyb(dfR%qOygyomBC7_s
2DSA+h{#)!!+@Xutip=1wt13LKlTEYRlYjSC{kK^Kzk6gnE{`#~@Nst)ngh>dU~qPu4gEP*2+EJCo&U
guDZ(Zn2j)Dyv6w@+M{bnOt!gVw>mN5@RSQ2+uK#UPc3a;zHi?F!*TR)x*P;dfi|kZ!(-!4^$dDF&qu
r`Jz_M*l=Xr;iCh6dA1Ktj%g4_oY>IWwZ11(wJv-rc2J>z_?Zob*mHUcKxyuNi#2!85N2n`qf2K06fe
OIk3j|)*qNm6`bgwI;vhN_)r5a8u0U}giJM0+={b*%?z=ddDO~R1XigI5;`z9FbY!Or@z`!t*!ALx?(
<Pey0C*tcSqu8g)ToAGq0>#2ai>NPeTjZs>SQsN`(X>o`tb@G&(@I+oQY(p_}r4K6Z)^X9W*?EvmMV_
WJ4Ss@l7Tw5+q`I@pWZzB2amHRxFV_N;Py!opEA1XY1(dkksTYWeP6a49_eS_`g>H7g4)RUN+Iew<%U
s{!n3Z!Bw|;`zm~xaY9<07Jct<HbhbxoS1~f=avEwvYBOwI$r6)Rr)N)wZ3l=c=vJl`gfdig=&e7W<S
o5_{D)<=~w}_O%pOk*lh%sytkI0WVH?)UJQJi_ZI85c`Lrg9Lbo3hyC-r}_R%2;j|5oZC|XZ`J-i_yB
dPX&i&U=2?=)PwJHXx!7~ne9XviNN5)U-r?_ZAbUul`?=sN7h-*KA0OPv509J(q&4S0vGY<o@<zpN8h
c!bBgY2VPrH{eLMPoX9LO#BgU2}auhw6M#-||LsQH?6H{2dYbFvg!>UtTBFYqRLwt49wzX~CmuCGE#k
MAPDTZ&&}fM16ajqvL+^-}!BO9<d`>WlDS#{aqNZTJgme2nN>y_brS{N~F%6+opNO8nud6$qfbkh@Wy
9D@zPYkl>7#x%N-w|fx<TswEpa)(a^?!#{nU%Min!va`^eN+gmaC?K;F7BQi#ul+-XCPY>^uAD5gV%%
Eg3JNotVrVM>z#aRdi8)-)*c?wf;9C_?-p%ReRQZJ;Cf*!_yz)yV+r7^wJ*W#4rEL8E>q}`)uFZ^(T_
9+iM+=eIv9MuIcVMMv4^U(_Zx(QZ(4*VwBIDk+e2T?DvUc$Rl_J74!4atBH`j)K8JJAjjj%T>tW$Ql`
AP6r*$QMzvA_9`fS}ZC%Iewns*BKYG8FHy2<U+!?sudlmeco+|4+18;VAcnv2Bsbh;KU_;!gesNi$x`
Z4hm>fpzX5r`Ns-%3J38xLl;9Sy2i-7&a25Ko`NAf8&p4#X^%Jc%pK{b1z6I}mm`Plpny&MXq?c}Y?|
k^cFFFiytogvN~*Y8diTGDX)V{gW@x)b(!tK2WDgS8+J9uLpT^wfe%m8)3?gExxl*Dy3Gh*1ORNq8tU
0Q+?12*m7;Dy*WRp7TFD@2WfUxc^5{%q+RK?d>>`co7s)mYS53#-f&jE%yB+H`>mjAXVx$RY31IA=#J
U9>5zTPXw>5o%ENrm)4`WQ9DL{+vy3=&<v2s54V6r`;T5*YMuNnEC{MX;SA_yyLf~5vvKg+bZN5CN5V
BpDsxa#?Ub>+IQ3Zr3-_)rNA=uJo+X$cuFS`a{mfJ>96uO2`spuGkS;iH+&<EFlz(*w<d>k4R%FvspP
uW0C|252>G5^wRsu)&~HJw3_*+|A34e$qu*0D?;JU0y8CA}l6FMImeAo#v#vtu{fSvcu<2J8$mGPuWO
snBwIL-Ag|%^6X;6`}*}+ccJMzL<KdUlGcqWt>O8qtj+ss-nq&YLJud(bDEfT=gE*nM(3<MMYc+CG4!
60U3N5x^^@hw$jVeiMOz%(uTCkv(9S?OaGPc)T?zu1_633wfr2K2U3le#4SdjmVRX%VfC6b=v0>?14^
5ejAa2_>n}W$$-q=A!$fEFZlOw8v(v&WKmZFBgVsxuL_r!SOQm9>SCj#SUZg5~!^p%^9-$jUjuJ6+2Z
pC;MKire9aB1x9y9=`;TV3U8&3n(a7%a7jjCYU%nUulJ>Lln-!1;j{bQR`0Xn`-Km=jLCfG)KC-&nju
r>+-J(snQfP`wp4+D|y$Cpqh{zJeYaagA8q|Ts*1JV#%hX%A9L^r%_H!+CoZUkxu_^Q)6cv1?$7fg%+
`l886Uphf0<nty;Lp*Du3Yce1Rsn)Ih40gI02{TrUJY5XutQKLvoO&Z$l>`i^P`*YY<%+2q$63{LrIN
oA1&h4bi#c!EnrV4mVr%LknX2XQ}sOhpC#*Gdb((OsHG*EDkE(9FqSpM=X9d)UaMUfBIK<IRDpTiHn`
Tq|5Tx}wpEhhz5c>}I%BWRO~49sf}LWPIxA>jJt>2oWd-9=dv3NOv(yq7zSAeRa)nIL<;pCd#oNm=U6
@RZNiSrd{<WZ^x#-r>EOv;M;h4P!Jz559B^j(e1$+|~RYWZmuhf&gk<XuqfC&dM2r3}}S_9y<tW*gTV
=C!aEfFHNb%~nZA*OCo1sOYI&Yd(nhX^2>{+YWW#?SS-p$R&tx3%Yd&7VqGqp}KI1Csz%uiLI@137=6
;`H84Wqg9^MKd?@-7t<gTe{x8fcR_EuYf9rpe5{-C!y<cD?RzgKVV;uKX8Gs$}1R$3(rmTK|-Ok@?uc
a16@TUP;+c8TNsE_AL>89`chg-IosAUUyWJNft9a52MW!c{^IRjd|nGPty;zFoi@IuJVxx1sUQ_yFw~
?}3td@Nn;z|;J^AysBiXAS$(5UV8?dC(?JdU`$|AEYBp(-2j9Rqk)Q)c~Rod0TM{Niy_rYJ>bS>n{h*
xR`YDsw{XhRAktBzgi%NXv_of$Ot_4cxUI(snJ1OCK4$4Htc&r<Yj!61DEAc<=gPdS~MSXrW$w=v6>E
oo$AI=0pXO*&IsmRO?(3hb5e83T@908`A$ye!$W?c_!xVAhQi$I6yQDy9-_P;*W+a!VeofY30a7mmsb
=7h1Q3e^l6Q$WfyE^}{VlH~H#);3dQ1S?IkT>`6AB{PDh63;KGY#GTx$dnX?GYM|5^tPh{g<TQ5-N~?
2dr1e%buxI6M$P5PS-6LEK~^zpoVjt&0&(CklM<$T8xl;5S6Q+~a1i4l1(TCnX&xwIZPCZuQ_96_y&1
F9(c6~(keq{OmzJW3*NzO`-s+&HtZNFx)UsMxo{5&ol2H<EE2DpV5uXQiY?{CU6dOh~NMIGodR+!VK)
6IxhEt+YDssdAWqrd%RV)rOnn(QcJCW@|E-}g@4-6cNBxK)H60%eKhl(Yx5@1ylwv#xaTqk%V5~VLPA
7aOf3j**~U6-D=62M{}es1}0=GFpOOv?u@%XoncfyPE=<(5Rh2qLo|OOh3UZ`e#GEkfooOAzh}C|<`j
&GL%tfJo+M3o^UTlx1+V0_#CyBNSSLnFi~MbUXAau{AH+UDrIP{-YZz!q6RLV<>A2g=sLe(s;e;3k%v
q`6+;5mx%F4Z*~mU$BIIg0RS-OxoCQHBRroA)Y;T~On_4~3SQSasA&ujJpfNkfi<+qm<9kXXQ3&88b5
bwUQKyO4yUG+L{e0etm;2$@pw+EZiyhL+gxOr2@qMu4+6L<bNJB6{}uVQk#l-Sx-oJDJaFUy`n5++Bo
7=pa(ckXp%XdmwlKvY7ewGk10N4B@WE3CD7nnUh~J1n?`DmvWRZ7skhMSp*-6(Fi!^#~3KL-Zgn5WS_
1`k(?!C!qH<RGM!yq!!zFWh8M8m3~$@}951RM6{l`Baisa8rrp~cvm>L$&Vuv%2K2``mgF;K2EFcHC6
&jpWQR$;485*N+&A!t!#ax=h8RW7m`s2I+Ns(_7AXT0+hg%NL5$BtY!&(wl@`1)%up5U^37td9gi%os
4#X5i||5$=bewteoLqL)mF6gTs9|_)>04?+QP{og9d3Rb`ATF15Cr+h`AGL>yuS(f{KPuyt$J9-Ph5s
j*ClB^l!8+ppS-D;RG@snwPUp^Kv6%gGjUNtK)NkVFiI1PWX+ipUdoj72E)2QrPB8~@{pQlDa!$~}+E
{lt0{kjE?5`9!Jz1iz+fLvbDLoZSMifciHyM(<SlX9i+FH7qX5kggHbp@#Pt9Pxy6r{*jLQntBA`>Je
yL1ZsI$t)xS2~rH=={Sw-hKX@o{$+_}oS90pGfH@39w34W(!m^vQV9w}<=zwn6xTBXwt0eep(pIf$O!
p`#{&Id<_bSdsDZ8|v2eF!Q0oIkib@RY}xl8*dOkI*#RqLg%i=q?43m2x|OMTR2K2<&z1l05lH<@D8M
{Nf-T(*-6In_z1tcK{Y31W{t+|U;nN=Q&QoVu8e7;A^F^k<+(IUkZ#GU&p-9gqp9C8Vq<V|8mwUhLV+
B#6!*Jr%phidr67#u-8~IY{^`VVsKIegs(}_k9~x>Qa94bw`~6H8U#g~s$C%VTFhoxrVxdW+<Qbi0fi
Y?dfdEdl3{L8SR0Hl2mgJPLT0jkjk#j1AD<44`D^ZgUVX+`w(I##FQbpwFcAQha<U3`CXzRYJEc81uw
1rFwh`<7hpOMfM9CG+Dhxi!)m2Xu*M1UE3i)|he`)Jm^!LLc^489vsK%Ma#pW{jBn6&z3G_9C0=j%`%
=HS@JiYI8QGGR!8zCwZLk(BW|Ny44}C`B<i`H?Qe{<R3`;O(?>N_L_;I*~DI{V|WWX!2Lwh^uh&=bl+
$o*N-i2waiRfcvbuC#w7nf%R_%Ab4&rxRz>kqUTCW#TwZ|_H92cJr13TwO(J&`B_m%#2b)uBF<RoZkN
7G*=OJC9JB=$U`cK1PV#K^-G7}_G?z#X<k#@<u29C+hg~q4N%cOFJy45`JmP~jMm}bNQJ?;rok|*vPt
_%u9ym{Qm3sb|h>!y|z#-&`%`C%>$2--sChv#bPH!3JWk)r`>+gSfO&EksNW}w$m?T%`7iMpM{E_`U=
ajw1pHMJ>Bg0@vogIRpD3SxYCLEtt8#Vo+ZnKLd@{Ztc>TT%YP=5JMGp%@IKch*alK8*6X+RINe8bek
fnb$jts;18Nn($lHi+oaSiWOY@sczK{H?InOt=xy+Mx4^$eRNpiUQ;#-twu#GLy9W(jAXfl5OtW%vyj
VBov{LPUE-#kTkjMc*_CQ6)^clM2(En{78wY=)OoiTnX_j@Rg5Jec&lS5k(Intn8Q_p9}GpO(H3lp<Z
}~`fGY5D5*1B{DPlB5Nvq`W0I>Z-8@4XK`+1{xUWYtdazeA-*QPCp{{xx?%m@^40=U(jd?Mq#h5=$5j
<!Z($}yIV$jG_{Hi0~u-1|yS6h5k&Gd@O1JV=KmWCe{E(6bOhi&PdhmAw1;<;P-iGb2H8sFOrtCRaVs
IK7Uo)$rk3CFJo1`+189%F2z?=KghVIXf(lOe-5UF<=nLz|S?w~9xFM}z+dP)h>@6aWAK2mtey7Dsmm
g2n;?001-s001HY003}la4%nWWo~3|axY(PVRCC_a%^d0FJE72ZfSI1UoLQYjZiyo!!Qipa|!|->;Qo
dP#|N6E}gmyicPmdB~hSgCqdD>SGE<w2|ARMNIkv}g|E*$$Yp&b7BEScc3|=lZB%-~&=V`|4Syj!ds6
Ew-Bx-W%;-d8m@HH97~}vQ`Dh&;zy?8%jIzT^hf&~l*?M6nF3JNmS+>bg_;7SGF17phYc4i6;nHQHzr
^mqC?f~>{;3PaNV}TeK<CeOsE5#Q_>ONBvT>S_+4i`!o4vW7pg|wy3b#`jMtJ8D8~DVLZ4%qTnL;BuR
1)JH;6>PE(U{a7RdF0h3Ykj6Hn#hUswS1zJ#|{cvCJN0S7c3JuV3;X;Qv7j>B9lDv0qS20|XQR000O8
^OY7yE)(3O#svTXiw^(*ApigXaA|NaUv_0~WN&gWUu|J>Yh`k5X<{#JVRCC_a&s<ld97D%Z`(Ey{;pq
fa}Y>sU13evtqA4;+3F72vZQE=wm_B%j6^wHWKtt(JI2!gzB`hVB}YZSOh8~tyf@xG_waH6&z?MkLX|
=;j$vi1XRqi>G?`3JrRBQO+``-WTX^x^OW<-Xw316MEi9S7<Jx3VH2?JW9b5_dFq=JmGkcKAf{@qXKP
&yfWO)r)hLW3GuDRd1;kA+r16Bc(TTm6)TV?oh6ahZX7T;vPMh8Mkm_dAKvO^QYAtYvNvapd0S*fdUu
cz?n<MZpZZ>d_<b<bQ+JTpx#Y?7iGr=UzG*^;ABSh=sH(A3OUN-u+c`|90<mu%-_|5K6<C6}zY6_WQQ
!>4`8a0an#YEHRlcF)78K(NA~(wu{_8Y?`7THJAnkFxLMDJTu`M#vXOF_k-t@|<Coa<qIEm%L)D+UC8
Iqefh)Wg}`%OVPq3zK$Yvt+WMZY`avZU3G~H@0h%Hx#8?i^9o(xtVC^v%!31rA*`av>g};RN~P7Zvj(
m8v9m|~zTl08QztXmT4`@WRJ#JtVDdLxvx(oK=Ky|l*5D|63AfD9d0?r^Rn4bxv$8<g{#w?dTFHWzS!
WlMIUZ+{?wr$u*<5J}6CcLJ?eUu0qLX04U{0a~l%<*$mX~0#N3ny}Obd2Xa}(tsPTpN&4*!k&NR5vNz
@6?~$HRt0!Ck{WYOUj=>z?WXygB{!#~d1lB62b86k%M-G_PG?K8e<`fZGB^FMVShwk1wj;E8y)$gmPW
WJgb@ND?I}Ix0d{%qTWW2^(Q=`w>1qQor*<0*0L*1ETpk^?yGh0VSvrR)cKqwKhsU?)FiI(BXZBuIWb
=Mqxwh<8bQR;P+ND6g^kSGML$0&TGJrTn;kzIf~E|fd^?D`N7!4!6&=pTa%<|*En$&lLQLx;OHc;@Kd
Ha#$50OrH~x*IK4*vb=yc0)C41}(zXCH&^wR*LN)F}2*UpMdG!(&wYp(7)?T>wVtShqZT0$wc6{(@6c
sfy22L*Df4mizyK`YXXXmQq?=_Q#(#v)5PQm2}Z(;L1F}$wuO2M4E)b@ImcCv1RE`n}-0F*^eR0B(H3
|n9yI>nQ-vx|@O*C_1*_yu{5Y3v1h`B|y@qVek!i~WoZ61L6>bZ&K~Sm{@nR(n=I0MZ22aP2B@2A-Y<
S0^&)U36;RyD&&{Us0a_<8^<v?eE+#PG$Ht?eDn?GH2aykj0(W4lYk+8g=Pj3xnO~b1ktby)<K4=hCb
+@8ws?dW+CNqzj3}T-R!Y{ZERfgFyhQn?R6^P+1}(NoMLx7tXlPy2Pn)xkcOe?yg8;47T%um>(N_{*;
G?{*WUF)<&LWh@0tG<&l%%i91|Ys5)0wg%qE{Q;7eH({y(kc-W7?I(wAey~O7o+P+wVH^@Oq7C`h-^E
HwOHYID-fE5M8e2{y|H#ylssJ94CChj7c(B$UMvu5>*XQK2TGqRV4bz$#E&qjoh*Q)Rw*E;FW<!)EJe
R%FmllY%-7)#TSkH-mx-6`Gcd=_(zC-z>+aF8CbMlhExxa4@@=03F~nfA%2Rrdjf>7@<Hxi0fTWI=C#
^cl(`m;U$|eLoS$y3j|lRAQSTnc>wc?CiZ>QI_%o?-@E<n7Oi#`1^s1@w(&FBpn1lOk|&+-F6v*0UDI
LsmI}>u`~*>VdD@xcW~*3x_%~Hh*#dKpT@%+_dDPAhB$f}B=`1WqJH;E8I43uf2yM6_`ST6NiUokU5h
va<9)3KB7t7_cwyq6u>p;8Ix?KKi3zpa4Y30l?7=kszhZ5-Vbzq#G^U^Y{d3S9+=}BkMFx)_A*qwVLG
tsydcU$?w9prtjo<#!7vwX4ilhx99jgPiK(d$hY2S+1>XMq}d8rEbFOL7_wuiXu_E3J%r$cnQM(O?sN
=AJ5%cKXL)0RFNMEW04O9KQH000080P~d=N1Xbo@2&s<04@Ol03-ka0B~t=FJE?LZe(wAFJob2Xk}w>
Zgg^QY%gD5X>MtBUtcb8d2NqD4uUWcMfW|$q#JgPE?k;uhzk=v1DVtT8lclmi^SVo1QHi)|9gM(M{8Z
8ZK-6RgnMv9U`cTIiKIqLMyV%u1TFz#{6OMOsf7oybJwoj$)%RZ1U>r(JPs5?z7UPlTC1wUF=MGJI74
w0XW@Yo*%uknfUaK%WpZ)sg>7e8ni;=IVvZK!V2(#~DwO&SFq2>iB-^V0XI2AW7}CCRUC=77fAsrqj@
1`XO9KQH000080P~d=NAZw!T=@h50AvsV03!eZ0B~t=FJE?LZe(wAFJob2Xk}w>Zgg^QY%gJCVQ_S1a
xQRromWw7<Tem~-(Mjvl=X(iBwU{Y`_Sfc*Fq@=-QylgF<N^zE26brNzQir>pLUavTVx<)DYseXFiQ)
zHc-Z=SFGEj%{69rKDM{j#`~rBbvN;g}PEY*YI}>#+sa0ys@AS6W-~U{r>Au{#oaim#Vf}NeQ|)dgSE
^9>e3_j-K`=pG0Y$S@-fNBwRFanixgO1211b<E!uf)oQgWB{ycYLKjXJg|>NEF}y_m%B85d74>s*276
MKVLN8PW`C}~e%r6NZ2jr!x2OHn`mfE(xm0juMImZoiy|{1k6Y&A-u<p>*gBKZ<z5zG`Lo&Wb(=H^i6
~s~OHc;1z;OQsy<~BMRtsZAxnyw5^|RTs+uN5*mjVaeV(PL)%C?MlxXHtYWB<V&ZMx#^{C=6zLjkjiW
e5_j!~H7QMA<lU<e$D0>Lf+9z?4Mea0brp5|G&_HNytRDT`|t-ESw(p(?}eU=q>BpmaLQbn=;1;=_jz
;r<UaXS_Gf**62sVs5(!NZzB;XXLJ`nN^66+Bq^|0|5MksYPMd&dnEwBc{LeP^M9}agG;YH9$pB-l)!
#VWDXsl2;7d?b!Ou(|-LhPhM4oC3e%o<iWzBW!?YH2nAQ006olDt--ds_V9;R$iX%Xd7gkIq_KQa11h
}8Nx_@d$oYohi}HnGF_@!=OCPT)BsZ^IXFM`&PFgj{4htjaK9ikk-Zt2bAe%)uOP#7KL6zsS=zP=pi-
M)SQx)D5yQArtpfQNcHDL|Jo+N!j@sRU4k)OFVut5Bu3C=OUqt4;V&in;?^dJXn0Ii`%f!p~I<^CiLy
9g;6X{c?`KuR(;PE+{j_u(NMWudmHTzMV3kmE}TVMz(KveB+O<OOj|Sc8<1SM<1|P8*@Ujzd2*Qx)`)
<i>K_8p8c}_v2g)H|#sGbBh@|@mHV?TU>-a?fLW2N?d+Q)nb~@!0QBvJ#mXIVT}+6fZE513E@&B-L91
W&V(5}j-$*C7%l)@n^cjrU-3p@u{7qE$bg;~j=^ESv6>Q5B_O;WqW*=MaO-0H{vl>$=J$T<@wmmraIQ
PLW<;J@O*%qXv1t?-GSOwZkI@y8X~(GB%%NR{xdv9@8ILTtCzlF5d|olRgW9N2j3?Y1WsEq;sQn)lmN
Y9B7E(}6JeHSG0>E#>H3AwlQ2&kycx2F<1F-wMyC1O8XxJ>&Rf7cHoo85<8cIihn&uoK@Nt8a=e)E*2
DH1Zf>KpjMl3AyylX0N`M6cdzRnUwiwH9*-c-C)0eRt96CI`>@9qP_SiT^a1bjbdLGqMLoM`=%&19(*
vu@a9IHRcJ3~k1%=`5a4wijD>o+LmHfB-;pb&Xf`eRpapj+03*&Go51gL&?HV>awCr2!oH$1@ClA$U1
()_*DZ9z_R1s8a$f3gvPFKQ0-I3_D{FGrj?0MNE5!>J3U3M><~<UnNU@W$;VSBjE!qZ@8udDh))}+pJ
k0cX~R#Vel5jTx|bi;FydLsR1d`e4~YKa8~YTSaWj6TKKYqctGeK<}<A5=Evk0p+DA5ldG4+j9au?E=
{-eu9s|%_v3sG-yL~{tqBLe;56FZ7x6kC{rPC<uvU{85r8$I8dO0`$Bi8oA|IVB!;g1HyHcudqKm&5h
q(Rw=nL<?V)qXJ0Z>Z=1QY-O00;o{l@>=5s>bjv0RR9N0{{Ra0001RX>c!Jc4cm4Z*nhVVPj}zV{dMB
a&K%eV_{=xWiD`eol(7RgD?=@{S+rABBeY)qzwI8B1KV$?#Q)|;Kta<K3YXl-o0l?11uG-2N2wSzs|B
uywwOwDt`L+4^#w?uRExG0MoP<8+2scaoC6jq-~9r>@0zaAc5+DQi~`n1mhkWY<xI_Hj0dQGMo#Mu}B
qsb6ZVpOzi`~-m8-kLRlFjJjsa9NhKeAtTsXbA6A1SQXbJ(YdGPV2XH$<nuu`lwEOXjI$w>rIK{2uQ`
!#y0M}@d@L$Tx`Zypbpq6vq^S*FJL*9GxY2>mr&QMw2)ccRr>h|E>G(#E}mWzaK-zS@xjkF}mqdOk>W
-r$T)gpDljT}W<>|5*&EbjQrP(7L)|IZ8-UCS@bFHEr+D6Y%y;Wv6yrDcvj3e6Yh9$Md~fGhD0P)h>@
6aWAK2mtey7DvLpK6;V>001`u001HY003}la4%nWWo~3|axY_HV`yb#Z*FvQZ)`7PZ*6d4bS`jtl}^1
5f<O%3`xN&Cx45~R=tc}X!K0YUL2G*ueR~m)7!w`r)O`O*?^|&5waUF4HAXslsnyU?FRbZ_U6=;ITR=
(fu%J6t)=%SC6F^!EG7}04T|`%#ljZvvoDEq8uoMZ2uO=KCR<C#+(UQ%3Lsy^C{A>SaW=wc^&)Jt{am
?61Ib))@W{_2_R3Wlq0}oJ30|XQR000O8^OY7y%Rm<*LJR-^j3)p9CIA2caA|NaUv_0~WN&gWV_{=xW
n*t{baHQOFJo_RbaHQOY-MsTaCy}kYi}F5@w<KnE90P5BduS7do`d-b4~&n$XyOeuJ^%p1ZtO(81F+z
a{aiX|GhKA$8uMa<23Du3P`-mof!`2J;UK}IQY00Y;DY@kc$(>i&d?pS(ln^YGp*umbGGy7VHjInG(M
@LK~e9hJYzcgn>o>l<`7TIamJO$WjcJsxFx*xh&Gg$U-ysal@4sIX7Z%{uo%OjohU3TOd)ZG;F1fYBJ
L(5il>f7MGP4m6k@{idQl-jzF66436XA@WTZzxQ|*W$qV^M0Qle+)L=09_5CHA!C}&@E;q6ei5h-NlB
-YWhc6DUpN-GQFOtJUc*oa2kKyg=6FnvWz(==skfiu`I0k~bSlUC*8zmF?H$ERQ_<`tt!DY=j!%Z74s
}(cAw-PIH&sK1ziph$-+-yJ=@}B+3>Lq*s=7OF6_4~7QKveLTXgFLcCX6>`je2{Sz>a1;VIVsNFH6N&
rKrppPS$0`b3%Vts%|zKV1S*p<R)7aOlsE?3#<evp<;<$ygI&~IJ~RV_VIc9c-B6Ce~t3U3a&LHg<RB
?QFT!WmDG#RA~UUMUgFV>P)nW(W@@GdsB7shkLh*Y6geY3=L~GKs!iHC42pd|mz6a0d7?$JoLK1D&vh
l-^IRCd(zB1Mft6quia;DI_(N=GQZtK)I|j3Ig6Tq9(jMNvb-~*G04jO`(yc)PZNmB+Nv#y1-@H9uql
&6lWs((o!dlC6V)z+8SvyCg`t|)=lw+m@_!^j;=1akD!~=OY0uZBKdjAcx!XKy%G{Y<<r>B-)%Pv_Km
k?lH-)CZDWL+i0cUAGg_(Io3WAFf%;3^7uFN*q3<SCvQcK%Ke*>`mM)+5}0Gxv}pf{OGMH~^6F9H9E#
<Dt8(;tHS+4~H%A0lOfZ%)wY6D#P#D0s>UdDyIgHhe8jw+PGv30iqWXK1LjfjV=o0as`&2f-wmAml5_
^dXk<XjSnVgXJ=_Zc78FpA|d@SUgd1~VwireWtCh-n!6sOCU7C(gE@gR9lDd=Gd4UwJRHK`R$R~God(
hN6ck!2k65jB2r%7UX6p#Smo!*+tJ*e{S|XW^AI`nkg6Bf%t`mf3inXnwGl%Q3+|DR`4x%S<a}XlsyI
WqsnFA^BF}YkWg#rhFCxsfi6*}FyIS>aLAliTas})+7&F$u}J|d>3j;T>>fg=hsQx_{om=PS$U7PHX>
*91Qx`o?E2}Eo#bh(dL0pmK=P#>6NG#QPzG3F?%Iad_+t~%fGXPOOU)2n;T<Z_dYy}OY(?~xg#;&vF$
h7)!?z8-IpS(52O)^-RQ&on(|f0|kRrL1y9?_yr>Vz=JUY*KLu8$C{uqn-R9aG#&qjFz9oPcRQOyreJ
8XI*~BeP^-QgRX<+bLXheIo#VG=Xh@^ai373%G%UWTH#rwVd7qDJXqEG&xF<RtnMIW_xX9l3oUm0LGX
P_c_CL~FmMc}@H~!O!~^bfdynEBKaRy!T}=@h9a<Ymd9C|a_1q_O%>3kIRZY->+zWOUa0Gjhjw_b@e#
%z?3L|WmU4`Xq)cR4^nR>g$JpKs9FsmD5^NeMH-Ej>kHr*U#Nu2kMCP+J`dI|LUy3#c(gwei=k_57<D
b>`Fh$8eQ=zh&aRX3}3q*=Z3nrKTE@C%-6uZBsa(R3wD5_CK6Xy#%qvYV)+yMw-i--_1wY$@1J!pOoC
1+atW>Cy4TBjD-FQsfe>qIgKzZxG4rYGh*T5r6|M8mu+zMzs!s?oO5;635~&vjUCqp>$Oe`V#1bpoAF
`6MRvKAp`AN>Hi|2ET|xPq!AwE`t#_OQAegB3!A!zlqiK+rnOofu1#4Ss%7?<lhfk^ZHt5HS^7LZX|Z
FG7ZS5n#=$5cr@_ILuzE%tq3p&M53sm_;;`*PNUaeW%7xZS7mX%BF9bMNqZ^1}i4?(>$7!rY6k&?4*l
2VU(8x}8B3P?UPk*+n+e?UK@cy2`cvMi>2>Z(st?tWt2kbXI9ReZ-*6WkjgQAFtLaf9s7{EecN1XS_U
`%k`2>|2*{0?f>4iH8X+~9GJ@E3WMr4%{U6MUhn??7_cey8|fQ~=XCXQ5N4&#N-&XUWi+C%zW2qKxu#
6s#MC#n2ogA&`ccm>f-rg(+><2?8JAy?S@fK7t<!bOw+q6pBqrg+GX$8)t&LDGb<MQJ^q+$2IT=awz2
DwAGG{9Vt)-swICQ2?OeannqbcGkGVr$Yi9hjj9*mq)<5D)-ngZfU#CaT8{vmfV5+W5Y9uk$OJALKr1
i^-Qe-zFU1pS(oR5~Kc3xoWwjhkK$Wr*HcVGSM^&j`nHO>?P@zEmXh-A)!McP6M}`iLcalY~Fy5Q~{0
Y$B-E))(Q>meUfkJNFHR_#ALbOb_NsN0j-8f@`NDXn_fk7irhr+N7MkMYx5+_7G-bFz!XFu+*pgs0%k
Lh~?y{Z&wdrUAoG&r0eY&)|Bn!7{yUC)siJ8#*pGj~bOIax$`kGa@9i`_HS7G%JI9xG%ijkf`a`j1pR
-9tex**@i74fmAWl??X$?C+R}UMp3rCz3rHba|E4l;EDuEuhS8CXAR2WWJuwnBGx8GvuEeS5CN4$<PN
O@!}F-+Cz4mx+tbTo3-R)En^+EhB#yQMKx!pp~8bl;|0%EvO|(T#QSvT9|Zk`L=Dw}7%4&KPdKTo!>F
`!)mX(|Q(nyq!4=j)Q2cf@_~oqlXhw{<aZDPT)j=expf*`UtSX|gu$?rieX6TmQu|-HwpZ`%p}w}C`Q
|#>6RO1ByseGmse-Gtx>Ea^GHOq$@>rP?adS1gTuw3mO@G1xGPXovjxc)t5hz`6?@(}Ure&SWr4;$sZ
S|AGnts6K-repklJx-bzE1HGtzP#$_o=+A`AJCe6Sk=HhyI{AZgpS!D-_C2z7=h6P68m6DpdW@Re*<p
p1fPr?A+ymy}>&Te{plpUXi=mOn!27HqxQ$!DxWreA~BGzO>dtegc6BYDC4WRp<qD-^!3bU(-9Uy*fF
9jC68zI)M`Z2>(02-W5Lv9j8D-^DkQ|?YC{IS%%Y&uNoD!sE?y{S&R34qU%RuenkNb;~rf^wI!GDg7K
mUyEBTG0H#f?uo1<|CmvtWI@S;w1qhs8(9(zoyH*<gFTH_+B|*)~zG(BG1zw8!qgyPw;V||R3oA3<P*
v<kh>b7rNxCs>TQ?}kVjF_`3fapelsU;(@CY1Fc6VA)NY0@di9&ME@A1EJmq<qlFLOIS2pZ<q1A2mX(
+2ngPH!&&SW(wEwx!^4w~ffJuuXGEZ36(6vwip5)l&cO<uU#W8OUWv>me!SqC_P_dlbt2c$9*X#rCUi
Y)wXVN1Zr?GY}>S*HCoj3!J7=H4LvkSz0;tdICEb_@ZGQxFg)*)+ThVp^y5ZSM1T4-HivWBl^mByq(f
;Ah%T?Bgt*hrzrIa%I%Q)7NhsSUe)0HwQyaVh2Cs}ajg`*(x}4t8W%qFh`5#np=pNEEylNcy2n-MB;5
y!y1M^6abvmCY^Y5QGyliSmTs-`4k!MnN6%3cG-Clvg%v1^uuH^iM(?6DkwGZXL|i)9-EB)_=VW%6h?
ByJEo#s&{Wun?rGDY#ETG1#UO!dCsVR`Uvwn`bL{qZ_?E@5$=vINosy0UWV{qLGFyD3s(M4!QySIGr)
i_r2`@(TI(?-Lz{uHyfdp|5;gC+B}!|IPK_cd<xEeeot@pd56rdK?Td{L-=Ayh7CCGM2*$QmorJ@e{Z
@uivK+7zJ{QcpL}r%}5#Jvj@*?C0rmOEn%GuF)D4T8bS7>1MO3wH?=kndCj2CF?5rO`KAqu`W6p#161
pnWyZ>#-wS=s7=QS0!L>A3$)`$-E<NY?uYk-bb|wyt;4{Nb}r>=O`}H~D;6a;GGloox`nrS*x(&OH2j
Ry{C!q5IViuai@O(<Lo8FlGp2>8R%ShHt?hcR`T7btwaV^VEnPn*HxqViZ)Nc*j;sM$8d2(G`!W=*_9
k5Hx{jcKj-BRy5W)+G=HZBLReacR$7HvXx4PSVKwl3bnV5b*R)tTGMfg2Y{R@%2$5Ir<$6HNk4|ecxP
)h>@6aWAK2mtey7Dqt>BlV#J004Lh001Wd003}la4%nWWo~3|axY_HV`yb#Z*FvQZ)`7SX>4V8a$#_A
WpXZXd7W0lZsRr(z56Q$$ssn7%0-U>a!9vbpqHk=7T7~k2oyE4xTZ*fq+<K;`-ZY5S=&qNgY8(uH*em
&8Kw!oBjd?*y$^|gz9f#ny>B)fZB>l)Nm*Mdef(@Je+{bdIc$CPjdj|+YzVK1hll+6r9&j0#t>4$53V
LfO;2Muom!(?IvGSIX5tSHm(&_}punmo<B}(pp{k*2I6RXA!l`9Psa1&@Fd!32TOS$mX~g0)>me~x=_
^(Io?4vY45qzH>{2A(j5s5DvB^*0fS^(erUFI;ZKgi>vq1vT0S2KA4)!8EGlQ|3>+wI^Oh|+pBF=Z*R
UG2TKvC_7%3dL&_5k0O<&G@s6}&!hW6l&&cg%3kCrPWcHZ?e-o(siR)&2x6W}d|)eEw2%LuF~4NoBc>
Y@27O{yfQX?UTIZVNsS)fL?E%-tN|q(Xv+{tbd;5eVw3}`460g;6%Zxju)vPp%v4IIt(fp&fPeuP^kl
>L)Jo4;~n%<E{<)Q$(Xo65s8#NsY^seDhOpjdQo$tkTojHY#-@hAIyhJyaWNazkd81K-QlkS?`a6F!V
Wo!T?=6aK;JB<Rr>1VBT(lzlPw$XjRy<_8i?)f-_A7!|aimynven%4;xj3l!rT=^dlj0agw<k0>0)3)
h+umAPpZSrUb1IkQx)%9$$$6Om^QT7*mGZAyK7+3#zwW6@&{y(@e;?0?$BlR$Tx_k4yyV?<wK(WcHms
^q&LvNKI%;OGf6JLbybz6sl>@?SQHaDAG67dQ>U-Adhxd9!=&>>Y8Y9A`f}Y~igGF7qD?z)6=PyNG`G
ZkCPDn)|fs;XO=`x!(MTEF-)BpW%_dGJPAOSV-Eal}5|qD0JQx%Tap&<^6@;>KePFWBB)Q5Yvb)ilSK
S`dQh?vzD@LuQRH;^eUn(w5(N9b2Cv?4oBd3YXV!OI0YDYD`$3d8K${~+%;`?U-}$%+a~wV7nyDW+eK
!WB~Ryex5zw+2w5>|GH`i_q{ghyGe$!ztZMSmG@Oh~lT1~1U%rD@U?^X<Fj}aO7r7g-(7QN}V4lcNf8
^<rvm7umc!$im(5%<TxI(*SA4mDRPr<SEHs1(}rtuTr(%tcj%$Mg148x8CWm&Vuwv$L-7xaZwk`s5eS
198c$Fvu1d4(h!?z#&lWVM*F+JIBzUxf4|0fO#)ko*2p+#!8`Q{<6b8&dqT`3F!-0|XQR000O8^OY7y
n;li0umu1B)eiswCIA2caA|NaUv_0~WN&gWV_{=xWn*t{baHQOFKA_Ta%ppPX=8IPaCwziTaVf}6n^J
dc&QM9g#-qs)uQF0yKQ$Wb=uvQQMIZ@kx3kI$BDDHGYqZz-}l(D9m3o?JcL}%&EL6vHqA>e6iP57MT$
j-*3XLOq|?a+&k@NnWnrZ#lgNI}xX7_eu_7Z>Vj;=VZLGdoW&NaWIZgLGG9FUG6z+6ZZ_i)HZ_Za}iM
l;JLcJ9A)~NR{>YXim=ZoGa^w;^S+v#*tk|A<aQbA&zDIx-6U}UT=-}8bD799jX{S3y;9~a(fSnypiF
cN~ON))xkugJz>>^tFD@pwycs=X*{*J?G(4;*fxR@vkrYVK53G7=0112CE}EG7B_OL9gkL8YQez}H_%
qOI29g4-Py1uZs#BrF?&BU$o7y7lN^x7+piAL}?Uy2gyAXnJ$w^idtM{!kGxEE7T3`n}o`NOH0z-Uv>
=R#N4pP%`ZJw=0ly-Vv3k6#SZ|Bt?pIgc;*I=Sm_*uLzn>XI^=$RJn*E5M?r?L}eitn`o<Y7Kto*aWb
1fldx{ei}7iA8qU#fO9VkXf(k-XZ$@#QWkwUK*d9r|Z$-qfVSOiawB?n6CzghHVq|mGpH3%ejJh8WEP
PUswQj!wzbZ}D*4W7hb8ulq4V*qGtA}<}Z4oZ^u$rBFc>wME53AP;09Z$G_Tl2)E5LJy_s~^E!m5-Y$
)Qm`w-c$j*ROw)ZVH<1Ap)%0VeGK1Q=FppzD_u!klqn0xH_@|0^l0)%*gp9`=B2{^!twnI9!%&e?MNf
QY^4>U6f0t<wIBSUhTk7{U&tL)afy9!lP7q?M9tucl!m{0SBbV#G-}9eg3}pZ7%wYJ1zbg97E$Q`L6#
^kXLyBr%p=HngA9g2d|N6XA?41r$rY7F6`WsXbKZ*4<)0ejc!(fZxXibJ*B8!^)7v8EsA~XvTtys#Vw
%PFxsK(Ngy~D|I*j5`<H{3np@YhJ=r}y1h8DWoDN1u6@2H<5P_TE!BF3QSv<cSv|ajm+yXBxSscxM`}
rPa(`w^{7fNtuO!UiY4O6RsTozWvSH<hv?n|@K$ID_kgt<E$g0=rDB9+wq1G67;Obb1jHNBQZP@XnL;
Hw~xX+c#S+x!oQSG$AUo0c*#L--BkM(XL~@t#yRPHr{K_ZGB1AB%^w(Jq9eG%S1)8nGWwU|E%yOlPuY
jhB_;!1NSY9*D@!R*im7hR8EYPB&YH)-b;{uiVPMG1)tS+SkE5EY&$rX+}x<U>&?QV_Mi5=IX~$1ZDz
m_9K)*m}rfYE5r+9eC(_nE0uH`fvxj{^d`-Gd;)dP!;|pDC;?FeG)cvD>tk3jmb}1gM(X{C<-Ru%Y{q
XOPRUWqA#hD}YOA9$TL`5o5h~aRA|aBLTocCOZJ6_Klrd}qBE|UPQ<U;VMxV(#I$N#&j&zsk+5G0^KZ
i?UH*HmWKNf^RoFtO4e@IAF5Va%XDuQ9Fc*0qv)uTe5!JkX<8Q>cxW%+FO+Y963qA-D5lX?TgXiinV5
<ul-KHiG<NH*1@v5D9F7-|t$OvO+!s*<K<BvHW^Uppt0$p|hpeVOaa^AVcqceBZKgy#C)d~ynx=|o@P
@pLjZ+Lu4mxOa|!{UP+T%6)GU0rkV|m_l1y1E<&S%>!*9wDkT-`b#rPf5wf8yGGJ6m1(vI5&x<94PQB
%E_7)BKGV&W+vYl!c+|9I%Hy-c;qfUr=FDbvYTvQ*-6CAC(+=;lwKp=(p-S~WNUx=B&VG1w32>6KjA5
b=8W%|=1Z+BEywPjS@l7xp8S$}k-3U6`F#(Nlq0x$~(aIp(+k!|LGn&;$OYbG8MSUVf5z>7DhlC-TJ)
cb4yTdz7{JuPl`_a`mL}w3>w@uz+x&v}Eut_B{1D!kl)<@!Slbg4W?FJ9B*Fhg!KRSDz{{c`-0|XQR0
00O8^OY7y3?_n=#|HoaEf@d*B>(^baA|NaUv_0~WN&gWV_{=xWn*t{baHQOFLPybX<=+>dSxzfd7W5o
Z`?K#{_bBfC*!bMpH7#TqPQB^4{e&><$xx|#b`em#+s5wUdCEc6{+=Yi~RS_kkpELv7PH8i1k7~oEgq
M^H6f%sMbIxG=BZnnRItj^;e&?s{8BTDw&;~m95%CBb#)4z`9Uv+TyPrYNJza+AcR;iyHilH-!4G)>v
z4<N?2zx$yvLuJ(;E{lI@;UH$Z5)QzIS38Clr6`q})6<ESH`}(Ub*10Nhn;i}6I9p$y0sUH}#cFSQO2
gbJdY=|(uOgvyDWmlQ6d4=qG0=P^oqEWqGvz;{^$5tV@tjTGlI(=!O<IC_%%;&wdhpH}ML>Baw1$t^N
>Rz*u#Hvr33EeG7K_&@x_v{Fu__brJH{7%$TL+OH}6%AetBntd%NACD6rMAS=!LJAC~%I>$4MrEG;ld
4U9cN^UuE7oK~Sc5=HD?%~fr%Hk%(rr7-~H-#NVhaP{^QzWL^_peftH><FL!6$Ai0J%x9xJ*c`mLWSZ
W>pPHUg5iEUr1{xDa(D-Ys#gYf;(#E40&U=k28@EHRR>(0ElmpF2`zI`RY!^;mWtpyO$#oLzs*IyL-w
szRa(jlA6n5g*rsm?Artxi5A^I8_v|)V#IVlpDbOHlz_R4(AtNb@Z0!z#VabiUs3;CsyJgF7mlg!QW3
*hhc_)o_OL06QJ1(Nol7@rJ%i7%(+FtwJ13SIe-5!gCUo3)<<y}Ptgp4HMmVs_Tw0AVkVO)snK^*l3G
?e97EN?|kL9pT74oOWxpclY}v>eRap=44nklS=L?39|@vY||sD*cX2@ZE=)jSSMV5Ju2|-$%2fetL8{
d1K!)1ie|HH^xrp6MT8moPx`4Hh_Qel;ZB!$&B_6L_SNCDVN|rfdj{ETGXjDxYzM~;*zD>2-C5lClvQ
&Vd#OdrK-cR{?Wo<VhC-=PCW`aghnje)Kb*OHt~~%p<@mTr;Oi>r+yx8KM$F44sU3tZH%D077n64f{*
DaeXb*Z72R+eeGUoKJrDP!=i@P*(lCidz}3^?*DFR^-K4syq={F_YP_4g{cb2PHio;LMahrc_zN4&W+
6X9->%)*8*7|xL8tV(Lle8}#I}lc7{a%9r)~Ux4&ukWN1e#E06bFpQ{zQqC12A8^U;4ket7>_pyze;h
4sVxa$stzm9gdmQlEmuJfM9&g)7f$DR8#e4^a}OpOmcQ>v7MF@_h3u8fPBsGOMR($Mu{SSi+^Q{V$e1
o0d@28qo@)TD^&B@dTpFh<w-75w`bu)SIie!+Ei+CkkmiBDlR-4_c&BqL^tBHX{%p=kPJ?MjY`6Tv2n
*5No(2@lo3jxNppn8xg3|LWHHmyTi}M+3P|a=GXUVu-!}A#)lngQcpmP$ldIePp!SRT>n6sHRM?U^&r
jebZgq<q((WteY4;{z7#VX@RvhE;Qw-L3?+Nj;oG)V?F@zhY%aWrLPvfS_t<M9;RuHrHsVwjB+Xf;P>
<~$wEa=D>=971(h8s&<s=?hxh^2_9h&=T9|bA~6#Fy`IYD1vzP^FKc>AKU<=%I8;BVvYdeX0dd2Q1hU
U&P9#;VTrn?zHFGIux!W+flrjg9a1-(TL$j|M>=NKI#we8<GXpe|%KU15)ArwUus{K_Sux99N<_vK9N
CJc*voAS}t7QpuK`-{&}N{D-5VuD()<8d`i^Wj^<kXdJza^jq{o|D1D{yyMX)!JpD?CRX`Yg(BLoa?H
pCSadB62QE@RC$JZRKQ-+8G}>CJH@>BXkl@g6CV+$41#Q0@m8)CLCr@|^fMJzd7QOMQoOt`yn24>r-G
npd%CtF0(^Z!3D1(?4nk?TL`X3W=2XLEiMBliRu?PRVh&t->^FJ8M^S4ICN&tQl)jPzpyI?J(&wY~?b
L&LUo_E}$Vi;K9HJ+E6CAbs3)}16eA^aX*GNbfte+#YxAjo`Y{jTs_NhBH&4rdC9sqgEPEQ7HkoeF%Y
GdEs#<r4Y&$fIf4GTV38&g+VBX3*rKxOW%xE|E@P1>j?cKSLf?^$j7^XEj>GwQ7Hu8z$UHOIPR$497|
-3-rop%x)dIlKf{?GU?99P0_3JvzcqN1~b<UZwEu>6*DV=JNqx(4aMSnyO;C)71`()y@P?^wVGSEQq^
WS|Q~j5^8snw%#J;qVqK%GCJ>)xf8Hb$jY|2NemVaRztX8MQg2yh0tjw-8J@mk3BJVWofl0l};&g{KC
!Y1;>g7$7(&-PGSAWGtdqHH&!XcQ_PIxj}GG@7Z>w1o60x)HODjii)Ymhoy<YC@=n&=Ven4mN0&NI7`
V*hxG{gTWr8XWYt`ND0u))hgkn191MrC(k$M2_J*N{9SB-oE@2TGNx}~5XXU;vxr;~ury?gnLce7ISl
(X?)_EIMR7kk`enrF%YezVz-bk=C5EoSb*t3U06mDA1vE4*1xc<F61CST|Nw1emHi`zKfSchrL#?q^!
crS?Uw?=SfF=)|w!d^R0<de_*v*LoYOLK#ye`;|5t>URuR`AjDbjk{zO}|ovr>Q5GTsU4mWvc(EFpUb
E@N7)_xyci2J$u@GHV*&)X>+{x7o0c0u#ElyP)h>@6aWAK2mtey7DtPF#X`IQ008m<001KZ003}la4%
nWWo~3|axY_HV`yb#Z*FvQZ)`7ja$#_AWpXZXd3BIK4}%~O#dkgho0u5gO&A(Gck12{JS&NcIgX{Dz7
hYRMp-!We)sNi4ceaPs#YTba?_6%iC0RuP}zadc8^(NO#t<ztk~0N3MgZ&hUU;F95|OTem=oKzU%;Z;
s;25oqVIeLL8t`o%sRYnY7^1I5Ii_Y021T&E;}ijNwHZfOQ4(>i1$B6Z*5`b4k3bBe2UG%P7aNTQ!Sw
sA-9LZ~Z_bX^F<ND3WZAdX2af6CecgI0Tmc0Z>Z=1QY-O00;o{l@>>y9aj9y0001S0RR9i0001RX>c!
Jc4cm4Z*nhVVPj}zV{dMBa&K%eV_{=xWpgiIUukY>bYEXCaCv=@F>eAf42Adninm=^_yI_rDk`xQ39)
plqQobx-X)Raqww#W<TwNinViqhPtWcpj!?SjpV$N*Qxt_KPeF}Qxo!-~>#J(r^FTk&x)UwJ&q6*bFm
!R06uZW^B2nha5S1O_{pR`BbzS3M`{Q<lT|g910*#n5L5ua>6W2IloU-C%&(x-d=zePoaL8(hf&3cZM
dfT*5Lj_$i^OS8fLh+Wi$iObFsoK1;gW66x-t)o-}V&poF6XH{?Dg4RP_25$>wbS0Z>Z=1QY-O00;o{
l@>?Arw0F91pold4FCWw0001RX>c!Jc4cm4Z*nhVVPj}zV{dMBa&K%eV_{=xWpgiPX>4U*V_{=xWiD`
eomXvd+cpsX?q9*VA1Y^t5_DS!7znT=O@IPv45Znzq9_DfIz@~nQXuI#9{S^VM^X}HC)+T6u_)gA^W2
dZO{=tJ6*pBaRukcu%1kDuRt;-Kn`TcS3#HRq<?B+^z=F^<uCH+Yx@6j{3!(S*KGDZs*=wh1&hx4lIp
+p0=tIA&q}8gfL3bi<`=b9mnM?{OS!N*LXvkCxGTUllAtBe2H!x>qqY9WUCJdi9>>iks^^R@1w9G2zr
0K<0!Z6aBGou(;V!|>ZgM?EeOU_PN^9RFDv0~{myT4uDTz{Da2kz6w?d91W`|cN)e_mX(t*C2Oa#1r;
qAzf+7_T+(V#nZF7;Bv8t@jnIc|8}+k%aA$Q#0w1jA<bk<<5t{f}C#*kc}=skOnJ*+uS<0lmhLy+!%%
`_$?T7J8B3njWYdy`bu71)*lp;%CZtsQCntqO)ccwPynq4<cG!78c-5V6SNIq3;Do!C+Xq~rZBi*hRX
s0@YrJYT@^U<lo=w#dLoaxwK`E)!s#-*Szax#ub21Jfcjw`okSP@QnGu2B;Fcy{}wCWaJ?QV!8q1dNU
nFUcs&1jb9VdXb$@=p^L7rU(hdcelG^A%ya=}fYCzg?8OTB9a-ldRg$bq*EbRfbdN+7Sry3gdH1xsD?
ZI;nt!2r_<)zk2&)M>`dx-*n!|pnEHXCCdtS*9%tQ|{pF4-eVn6+pbuW*k7r<5?*-X0OHFY`EEVj9sE
N%v1(6H^#V&x0||a|}YsLRg_BBGRID>H)h2bVJ7bGB_$ZIFW76Guq-ZSOO}6_q77FD-0AVqSQCj#)?|
}g;rQU)toU?sZCwP{pzEjFgw1Z7%~N#)<K8`!WGZgn0RQg!p{+^TRgRhKi%*;1XzRJXi0iy;WY~+;&w
HSagISflOau&V>@XmaIRsj6cYh*^?^nm_qeOoBjh$FQ(h~BTq<Tm08}L$zj;lAgl4)M%}GDQ1Et(}&V
&>;%Mt^1IcIndpn0W{Nz?~Vpii%OZ769pLkXXrsFU|6C-dH0|DbLs@GA-seKP!(5iX}Uim;{E%!TDXU
>v;}ge6uWY>3_@<`^=l##@U~7%p-42d_8aS|^!aa7m)Xm67#5i&i}VwJSpOT0mn@k?!gK@fjHy2Yndu
$jqSy!X)h>L6QD_EE1qXf$+As9iXHA@Ot1P?1#7U_9)6>G4X-^W-PZNZ?J%>=y?S)M?1;$?4U2g#U?c
sfA{X^<T(wZvsqffb0HqU*d*ZK7+T6ePB$y##<^MET`q7YVr{+quImZ&yyEh~9S_v*cxvp>9JV9P1iU
_^ksbeh23WAl+SV+Nj~|4sHY>d4G{-o>G$wuQ4!3aaITprjz#PB-sW(G;0SydSvyjv<-sx$%wyuUavJ
)@=b@9u$8T*la^~-NBOp%t`Dt%PKmm!T>^vD^EYK1HgwOYe2Diwv%MMm|c-I%9Tug;Ud?<9N0jzS_D4
;<ZMq1?fe_~H0guinn6>Sgt!c3Gu#RK*CJIO;ijqW=B2;3M=t@ipGH{4oSWi-e0?FF2af^kBkx*8x;8
NtZk>$equAKI)F4VE^Hy_GovfYhS0mcJgkhScek^Z;<|Sizfij?S|K`c}FtN<_i~WvgY!cj|aeuxX^>
3cuimX0UCeR`QMz1r_(|4!!5|Si2t*&(RF53M)778e}W(U(UV8#)^s|(^<?TV>;B?NDr|+Poa=Gg{Qd
Si_1U;7Q7G_dM}Kb#`kpI4bmrYJCWQIz{j2f+iZYCgV)F@i%<jS*%JDZ)O9KQH000080P~d=N7IPLRH
gv{0L=pc04@Lk0B~t=FJE?LZe(wAFJob2Xk}w>Zgg^QY%gPBV`yb_FLGsMX>(s=VPj}zE^v8uQ%!H%F
buu>S8%!1PE#-Ih8zm?w98J#FkojvvFKW@ECmwNHvfL4qxfT6bg*dhy~hvJZ45mq)gI{>Q7N$fAw&XW
-)yqM7ey-oqY26OIEM3kQ4|JSpg`KGgiY`!m1L@i0{E;}tDh(8f`|Kh2TkY?n)Kc}OD7Hu5ZgkhlO~E
x+rZ62=_c#QiO2<dAX6`sRmA}56Ff?=w@nN=HU!v~5UbbO4YvX``jlV|_uu&Ob+_GC#VkwN3u>UQ;md
Zt-c|7VY;ebo(<#9(G&X(LO^0RJzhFaL?4Th7QObHtN|gy+yW!TopY<ZnT6|oXTodmZDN|nY^l$egu@
;~}CTf~fH}Iz25jTJz2OBXxJ_V06Js!Icbcs&>MRj#LC&^;fh(ece$;m?8&&9eMcck{=y{xXMz>jm1<
#)|G)tG#2)SzS1f5$ZGX3%m(jYAy=;*7(a_ygSmBeWr&A=W>Gb`GdRNsz#L(9)0I>x4D@P6+Rox>2Li
N8+F5(`BpWh#HfHJC!ABWp!=dSBmC+{=4WI$0oUX|9HlK08mQ<1QY-O00;o{l@>=YN2j8v0002t0000
W0001RX>c!Jc4cm4Z*nhVZ)|UJVQpbAUtei%X>?y-E^v8Gj6Dm&KoCUx`xOfoY2p#R+CpPQMQkEihC?
@I@p2pXP9^`|_ytzOJl@O*a_)MeOA}$s-p0mySX+q>dzfYuqhV1l!HjcfZvny434Op60wU}-d9g1GsL
7#LwQviXJVmmO2AA57CBloOaK=x{JHN8^fqvSGWw>3~(=~-M_HHQoO#;iG8~H)rOn;O4fDU|oA*HJ7j
uMD{Rly9BOdD+yrJhhr0|XQR000O8^OY7ym!pF1Gy?zt00{s98~^|SaA|NaUv_0~WN&gWV{dG4a$#*@
FJW$TX)bViwUyCw+Bg)3@BI{K$c14_i4ATu%?=mFxCtqN4v@)qb~_%`96+s+8A)uy+pi=$7>7}3bFsb
vOP~IuqvK!F1w{Go!0CD;;Vx%HZU}>0!exdB=z4yy1B3Yxdher*>;*zbQ)B|$AP`|ZisH#Uh84}Q<G8
NtEH+fYHec>Dgf%kcM52IjG9N*@A)KTVIi&egb;=xeoH9w-TJ>Z(H(iQvDI=NaICI2n*hsm%zPv=%d7
{7Q4wsa4a=yOQtxFv@L6MRjCOW7|!HLvleQ^KwdcD6~XF88wTHjq~5RZ$Nccn%;OI(?35}7ADKhe~!*
0lrb;VAc<fe!Z$gyaQN@9tJ>(~JnUG$v@I*VD{@{KQn2S{*n^D5Ek-ngX*`yI6IJ^|Q)3FtSCU43@Nr
e#-SjSHN;<hINEgUqw7oxoNtI`)Z(m{vp{O)#}zLi7e9<Z6j`-4Ho5~A~!vz{i+fsT&q=I>7I+6pD*>
{>r0@%f0Ef*1(_~iBWxUn!|CJXEz&_H{XCsLhO^;Y)KR4#gwdC`NQag5>vUc!pZk6r4!@TljQo#A*?c
z5+eYC%^%W9H)n03w-@5U%bJf_c(HgG)m4Qp!W=MD<QjW-)YR6%}YxC{4^ljs=ajMNI!~d%M(y001bI
!4l492REC%)=K&of{a4{L@~z&GG#7RQr1=o;`X9*?JwHP9>Pc!*zx3JkapZ{o=!JOv*Nh`xoBSBj4YJ
l>8LaUEQh>CWRt9ei>Oxq!t6)yYRV!irFy9pDMG48(r7%elm58-DDi*{3_TLm^**+@LBSVN1f79TQ|c
y18ALS|#zHCj2L_0;*O;w*h_yOs$TJZUu^38KOY%bdHC(jHN(OfwESbDe$2Jx>l9qV+BmDj+0;23@{+
+FPi}Zn*jow0Ro!=0-FH>n*jow0Ro!=0-FJX|JMM%XLEq>*(~6DHV^oo%>=$@bAj*KY~Xt~ANXF~2y=
PJUXFs99$f}7J;Txcv6@BVlj-a}9G5-as_;oT))%wqIQnQ&Z`HkeJaC}pXxp7b)7x@PD(AH5ZaKx>^}
>sbtmXU*P)h>@6aWAK2mtey7DxVZxGdud001r|001KZ003}la4%nWWo~3|axY_VY;SU5ZDB8AZgXjLZ
+B^KGcqo4d97M)Z`(K${+?gK+kB9mQ;fWPI3PWva2#)&ZJGi}id-)Z1VyG}ZDmqRQcZn(``>Sdq$G-x
72n<&D595{hcm-xhC{0RWX6k)$eve<{K8qHRtY2T6QOdtAty)2r(<${dqGYQXL(XeO7bkFOwx!*O3Bs
bY<_(^C(A6S<GpNMaG{8x)s@`H>XOU7y`|u5GESJxh<!SR>z}y*G`u=b(r@PKR&8>4sQ*~Cmy9VY)|K
Xc#_r%Y!iyQtxzJah!s$sR4mXQD-`m@(U?$|6Gca^%Uy)1_#+810wnyOCNZPT&5$G@I5=7%9R%#PUC1
|o98F@ifDHvHLGEqv{cM%CPyx#;PlCT9aPsiq&22ArrO7Ik)-;1Ous0jJfuQXK_HwXg#7hg(}SO^lzG
F_2G!u^7mY7~(qRT+E6M+s2^!dxVRGDQl(e{9H-3z9$x5DE><o=QbQC#5ia0-}oOxUH#L@dXK9M5bss
3L^5d%3vgj&w}RkIZ<>$6eqkC8f(VccPb!KBx6z~ECnLCW@EtOIAfWL<51Fk34q$oMMTm{*Sd<oeFE-
0<@B&*3o2v^>>w1RHfn|5!N`Sxd+-Y*x1tgzO05V>)^N#}4o>YQJZD6$Xf<#ZLKEh3t%BB#<G7NVRPw
%nH5&ptX<XQIynUt$2d^DQ;~W<)Q>;|j9@a`XaAqP5kfJ}71LWH?HnLi(rWWSY9lytH=qJ|Yy2$AoB8
tSR=e;6=p8W_T2oMYYB4PeA$QOuVR*>oS?IlT9i2(9ZLkLNKD=E-G8a`p%(V$54AMy>zT9iuJ$posZj
fJ#+pbF$UQ@qMU$m3<nfZkw53M7_oilGtl4F28BVMYWUr+i&NMGAwjN2jM>AHwkM+1JIt-;54M;X`ux
uj%1GA4iaoh9*E@C3sG5t=;4j?-yli{n6;3Zf9H29}#_w;BQCa*B?iJtB?))C&=eSJA1p43jCV!^%^3
vw`+1tup&h!-1a&tVXmp9YVvcEOWI1FyDrT`#>E<<w!wNlHsyi<dF>q)V$^0-Hvyah<cgO$(1H?e0+<
QKSK?HHGf9~vi<VdpbkY(_NpFPO0~n*ec1KCUawtzo9#g)wB^XAiJC;J$zc#Y<dE!;nI;to%YDVHLel
fHL6)wk^dt@>p0aJl1MAv1GmCu!KRFT=i-TdZb0JKFI%D!iUv;Md_nd9Y3<J;R>6EemqKml$Rr`l)zs
$&eUWIa}QLZx-}-z}z^t12-)n=wUgdg`of8C~i0nq9r@HQdhCIL)~P77qAhN=mgFTRo3z%~1Br^>mS?
0K6o+CrSB&Y9hBQju{0ONT3Gr+6$tVjkWt2N_+%$J$4?4BX>ktk}<F~olOG1ZG(cV=6MBKWh4Z%$=ar
bm}$~0h^`_|MW|{d{_aFcacW>CmBcI#Z~>LO)YXAex`42g%OzQ2U5POL%))6%*%)b(Oc!mOnkQ%^mP=
S!^zsFzMZa;FffAXNrOrTJ<G4}4qGWrp+9Cl|%LLkVhbC*(XUd?W;@c-$1L-=5YZT+`(5_RY0IopSvx
XI`WI47uyub-f@_KHQJX0HJX}>j4O=*Ho4#t28pczzR-&0Do_S;J$o;6djayzxn4Ypn6TO7oq+hksK=
M_MlP@h8Hq+(5Qagm_5U2W%?HRAWyL;TfE_V{LgJHLykS662wv>0P;O$;MPWE2hPp5I))dw=IBO4GMj
owyYk#JITpH~?_{>E`3~Y7oGP{8<d#eT>hqrn3(Y!cuQZs-1;-J*0m#zu2w~FNbvB-OT6L+qL!UA^k7
&tE*4<+X2k`VedcBhn)XBAJYCfeK)_pn{EfN0z(+HFVle#;M*bX`}dc30}en0zYI?vBtS=fNaG4gtw|
Bj|M3cKB3*S~MFWxyV!`_zku+fjv9!dFXofw5a7JWDJY>@=LHj)45z7*55YEc%h=@!ZghPQHu{0}Rn}
;uhV0a$VsZCG%kYuOYr1jgi$<y9mo3yT9n>_8I+NAY6waEh*tWDPYR&DAyzqK}L?QU)I0ETOm#_(#B2
QW~Zw6<THx)Iz~o9yJZYm-qQ(%4p;`e^ey`TA>9mqa@v_0*<5O6`c&SDShXwj*A*HucbLN37o3)K9)0
5xcdihl)F5_0*;wV)lal;WxOrg$j2&uBzJBcKd6aSZ`lzc0B+ULvvf5aM_csN{B+!->YW!kM3dER-t8
H%9Yc?S2os7dCvfKd#n#|E61Cs!`*rhAU64?-w%Uz5RvdG8o6!)0`7}ihC93C<~-UF7`+-9um5*_=|;
YHLf!q&J*w!<;&b*Lw~Zib&xySQDSMcuH+~7*=u-t}|2uGcSnc0n^JneSr-;>Yq1kcPP|iuAZ){o$sg
G}u>POn%No%HJE>n*`c#6JG6rP9My`6LTI9|fe6QUqOFHYJql?ZTyGCWt)5Mx;+EbQebMjy7X8H*7qG
!ZaHM+T`!t+E;qGr|Ki#IxXKA;VEyymlX~@sIunht4T8zIDms=rml39JjrUz~|)e_+qCNe$WbMApW>R
HaEt#f?^EQM>$AA_Kc^j`Z#vibTzsaPrxob_>Rrf&|<Yl=$oe|+dU1}a1Yy<-aA6ebSr`M4Bjt;E!L~
D$Y}^U6BZ-X!g+<Ozd%Chs!EPE(+h-gh62XsnF@n9fk&v9RhCnOVjO{)J!y}Pzy11*xcjcQ&0hSKgvZ
fPt?zf{6|+5O+g?=ftP2wm`0sr1;{VHsb<h=R*^ZUIBcThv3p72SUA&5f(ef8(^VUs=hI_q?>L(K(i2
JVSK%-6*?B0OXGX8OCzdv{~7whA-Nk`*BV?A!w1C?6+;izBELN{{9XZ?cqkZ)odoccs|(mtT=PF`h9c
!2s5IXEy#-g@5Ri5J?cC!->fG?uBLH7mg_{1*3`F`Xek3=WZJjQ)=UV6D+__N&#U;4;%+><&rtBzayc
+G_%KO-3cIRIDw3$`F$)TMQ92PZYE#EkjscbbQk6lPM^bMMTcw?}ERuh|J&$xDRs*Npk@=*g3bfeney
gkiQ30umcjD9I{bFf^&PPZ)SJ{Xh(R1_J)W0?vDrS%VTe>Y@CwCuccHW4m1>_?kb24O>ZZ+rLQrcJ^v
4VjqR@VN`9tQ9-+ePTkHTHdn$W-fv&-;j>fOtE(h>4tfeDPBHn`j`TXj&RmWW}etPp$H@o*?fjq<y-s
~9~(@eptrw4@q!(NJ-PZXSCgX+li;T$(Owf2Iu0NVVr(En!zKhyMSo_H2)t-8o(9gm}vEvtu{gBq)<0
>@65W!Dm%tiAsLP)h>@6aWAK2mtey7Dw)4%f<=<002D(001HY003}la4%nWWo~3|axY_VY;SU5ZDB8I
ZfSIBVQgu0WiD`ejZ{r<+b|5h`&SUyp*D~jTXP%W!<J>(hM|`h+hH97wWebMieymovi$o|@|Wy%O$`L
G`0@BiKI;u^OmiZ+uN{0dTDV$h_#((DJi*P|ck3KJ-hG1g^+t)-A}INU+Tsc<B7Fb4+1}o5p^^&oL>?
ML4ur$M(hVnjvPn{rIY2J7mChWcUf)3P{lKPs^V6G>Br!~5XI*Jp2ZhhfyTj-}qRGLBBsr338Z4j9ih
SpZ9m`#5G_vQjP!^d%i4_o9bUUF`n!QhepNM1{QOxovvd@)Tx>U5z1XmGYSMX%?A0$`Yaxos9BiZ!to
?>xNEpn+)OIDzb3w98?<lia%H3E)MJ<9K%p?^q7Ue6DqTHF#DO0NQVpy1Og-kh^=l&<!uU|fv^g7%^Q
Ro2ztEAuE6%*VQd`6vgb)2u;S@EuKb&KBd{!HZ02ii<Fc^Q4C{Zop(8p*X~gSWaaH(ZGC8wjk`)@Dkx
pEiV)9V$PB-6Xv*A5RR7-Nj26;WS-b{MpoutT8EU563rGNgYy0Id-0YS<lAeCtHj?U&&wB`&uq55D0&
Id5B$FX-Rz?1@l#wdS_tGasd>UPFt4Mw(0|7+-fs7Id9kxjmg4i3;>)H7ok?oAOXh`&Ww~N}n-)JdPP
wg3tIC}}rqLY|`VK|Mo;fxcLJXm6N%tW<g?~^>0|XQR000O8^OY7yv#FkMF9iSq0TciL9RL6TaA|NaU
v_0~WN&gWV{dG4a$#*@FL!BfGcqo4dCgaCZ=*&K{_bC~N^~_`3Chd2sQKVHPUFgFN5-e*bUGmnL!ia1
wY$XeRsHXsWic!^kh4yeiXtn_JoC!T?CdES()E_bFOeXB(9{!=my!pMi3GOf^8Dh;Cb!NVxjGvrUdDk
Wu@5N+i*Nuk84pKOXGFp{0lU{bB_X3LvWe5B$H9(z&f;$Nc|mT-*~Nu?8O`VU%Vn=8*!H?d@QGJz$^`
Mnb`3nI<Vw{0jys8$%wyXL^#Wiy2#o|ug4${<Ly6f>ae6nIm~HA%Seb)2AJ&2x10h(v%mj=Wqs$`X9G
AbC*L8bSnnF%-Kn!WhX#xv)6Qu@(B;INnc;usdt<aEgxNh@hxn&Sq#1Sm>MaD3*zUxOGI`KFgPZy(kF
P9w7X7fALy>s1mbBbd6iN`rYrp|0Ka-HFPG@81%pYQKSb9X$wpBbh0A{zOeoSg8SOyX3k^=WEHHd0H3
8^(|X+(olrOQL*?lVIb--{Hhkewo$*dzdj!*(2q#h-umi+?09ah$(}6YQl1cpEaNx9q4=-OeXGpG+Z?
J@X33NSJ_HQwfOt3{4aozxGtu|bqx+lsHI9i3^0Ew=^GyctMkw7lMlqG$;wBnv{l;dFIMgK`2bw<>uJ
;k_ZY1zv;?<7c6qfIbiGfSKq&TUw^Rta+NaLt2x$-G;9F?19P;Ynn5xR%-$6Jcc<`_jLA3(5r2QAL6q
2h;TW22%*dBXPji*<0Sx9%X<WyOFYY=9@B~EX^hr#r2GOAoFhJoWVfb=#CLtx`Hq|J`DfZtR0P7unas
<?{@Vzf^Nb3f!Z!wm_zoy{gi`0cZBKlT=6r<x<9u1%3zd~N!FG`M=xbw*c*b}KqEzI=qW#I>imJFxpW
Nea1HCf1o4;<@Ab0@$D-whr{W>W+-CH~~AmbT1Qnx!2+K67O>I$ZU0$c{}($Wj|l+|8>TW@0&%8>*Q1
SG?0)%v*0@^nLG}i#k{4@m4Z%3qkP0m<$ssT)#iF#KLrd$)wTz<(>B16TEPBMM&x$UK3)x6JHT7Had1
=EsFsgtcit6#el4-p?&9-hjEIg6&@8b$^L^kl+>Uu)-(QqvOYN$LG-g)%ip5A$t591eZ55|QJS6fX<1
B2o4RT}WsM6i!PJKY?{;UfcN(X;tT-+>Jrtiz^YV7A-WPIFFs$86saY#f26*%UEW`fX=FfV;U*8)mXD
xx@ju}iTyECuW@<hL7gPAIEL&pD}S9n}mEa;Hg%f@+cC{noIrH934PY_bG&h@79viyP)*6XA`H45rRl
25_Osc3tYyCh)cfUr0&g&DxqZIlL@#Vr;E9vyxMZg}^<?r564fxv=!u@!ixjrIggOQ49YyhK;;h^*P}
_qj+mu>&I}}2Mn!ubU@LF<%U}mK8OSz|MdoS$|d?8<a2?PyS0|mIq+-+SR8ESq05ZQF2&sbWP|J#eAy
xUZfV`pen#s3qAsZkq%R`ERbF^Z96Pm810vLEZ^$1T@ERI`p^X=1K%d<C8D%JXg-f%QyJ4{qkRF21^%
k8{JhDaP3H-t8#y_+ioJqq$UO;*M8m}C+1YqLS!^@N1G(S6*iRJ;?kh9%X)%-skt{T&R^^y!aK340nZ
U0#Pe!oi(i3*05PkH@LiSulOOnGTTCZ#M;ePoeee3=aXRD2Q>Z5&k`UVXc&mK;NJ{>SyPYr&3$Hr7TN
@DCM8(@86L9Ye@p?b|jSnfXps0DJ!eP)h>@6aWAK2mtey7Dtq_Cm|~Z003kb0018V003}la4%nWWo~3
|axY_VY;SU5ZDB8WX>N37a&0bfdF@wQkJ>mCe&<&l326sfCW4u6w_1rx3`3{Wox%zjweu8(#6VhOBgZ
Mjsy}{xOJaw>K)18nhvfwy`}o}aozG4k`gFZz@nXs010?}p1_a&*jAOKgi+1PIgR99kT%PxFkR}Ll93
qmS79<G4-EDs`oD5(dW8~H5jIO|gc(taC!zLz|7qwcg4r*SAAtm0j7UCdD;8RTc6jRoqvo9#*&EIPve
ph$B{vYDM3vDCc4?xKsCEtt(gQ1cyl-z&l4fXn^lE;H<(DExKf9%~1hSQ#qe^v6s;O=hpNv^-n>^*4x
-wp&i;aiN{K!>C8$KD+{KN0j}yA5@S;uUc8$XjYO3&O7pMpF{$l*YF=@23?z--w+veGX4-_OC>hZpNe
g;kDWP#&v7VSeuJvriiVIT$I%a&B6C$5_8{gBnZz<lJX}-&leg&in;KmPSv|XyiZ9&F`9%7A##<@=ZM
{sIc;c#$@F@3KW%!O9_K8cr5q)$$pmpf5Nk=p@zAVx?9VAf!n>Z7!X7=Da;_(ZJ$i{e(p*tVMJ*OiY*
sNC;wd9m6!6k=1uvlUI-e=obn|V&w*aSTr_Lr#wFtimP`b+|yM|tW`xag`E3~rQGAoS?!k)q2cPPzRf
NB;YGo*sX*n~`pFdZSrx<g8KVn6OcrB<ks(@@&ol6LN0mclreL*=t2*hc`n`!2wefr^0CgcVV&_d}e3
+*d5fpMxbEVAY4=tO&y@1lOWn_wU_ub@x}GNFX0s6_BTGDj<g^S3seqvI0(**sW8IH)rKXDq!L3M~k6
Mn`)@BDaXMI=y)ni;1YmC3wzqBV(o<RElr(-M*k5>D8=d|^pZ)UV6CF(#9bb#;B8j6jpv?S!@K(i<8i
KGCi6RBDlVOz=No#jNwDd%>Y64ok0~)V(5hCt+4?aTjoIu)n|{g?%KkKab7OV5LZN!I2slP`lR!u*i(
>J{K?ww+x!dQnAVE>f+9HhZ<mcK4^tcw6X969)+uMoW`wTC$7mG9h;Le-tBwH?_ML8{3EEA6bPF~DP?
9^}1RzN5R;fNu^@fJ7}jUJN)@FmK3i*}=OLbEBMV0y)Ktyw3RqcM-Y>FDaT|7DE2XPARD3(>-<DSQxp
NfU0${@8-;p=v)*4hL&$;GZk&cv0kAyBap~WCk`u;jwvYwRU`DQ>GwA5fKxu;U}tRO$}ExLf!VED%PP
5$&#ixf)JyC>G!w<qdpVh3W<P3kJ7msY7d@eqH~mq8Ct}INUZNQbm1D(j(N;7-In5t75!%0Zgg6m=ce
B<nZ+j%q?M8YkjjIks~KW4^>7)8rsqNk5ys-0Az85`C%{ZuD?Cdb@u6T2Rs<nq5ez(u|3U&&FC6)y<a
xi>8B%Yp%&RHqx=iTWy;e5-xIY9J!m0tPS3cVZB0&mW@kv#BG71#=>h>rc?zwe}KsohQ8^|rC!kt&;Q
WZz%KpYwX{n2QA-4K1%ZXOduwMT?4pBF#dXP&nOh<S|hZchpOd<iogkgrLJoZg8I2I-@euT$R7K$O$d
8Jx9BF|@4k?M@(cBX3#F1q$S6iF&c<Z&e7wP(2kEc>7cwyDy*ebL_aF_Mbo<gd3a0HtISi2t_DzG>_z
Q!BWs^?$9-k33^VlmiB)FRhP}|Cu&#ozs1JSNHz{3o}WT{C(z9vnth58o`~f~iRd3iqbv14IaLJZe3I
~(=bx`?Y|+8aH=)wiTD89cP)h>@6aWAK2mtey7Ds~_d-q)d002b-0018V003}la4%nWWo~3|axY|Qb9
8KJVlQ7`X>MtBUtcb8d4*BIZo)7Oz2_?|aiE<>1!#w<5|?#MLqaf7wrdqyx6Rfjm1{Qm`?;k|+?GRPz
dS!bCnK2LO(1odu|)_+&L@u@qDE>2k!#Lmiju*Le3(yX^NDN^@L{YzL##hd69{c>QnW2*zz(=Xcsq0H
EW|G7A591^?r1a3MlcDGKubT%WDZAmk`;tlqvcL3Muhb$T5jTHz$XT6Gl;gE{ciR2zTfWR4iug;b>oP
kaz!D=l}eItq*hua2`ped4d%gYtW;X*wuNWYa%B$7Q;JPz!~2W;P=TyQSV}RSFKJG$zDmQ;X>+WqS8-
DzDeTK()!!_M9EC7~hICQu5Ui8&#7!@CF>q7t4Z6XQ4-UGOVGd=FdM#G@JrJgjGC#cdyQN`m_+L^=s2
SHT{pzVg>5iZhK;CHMEGpHxksn!H#|;YPb&q*TVs(v4;t!-iXW4a#+kt#v{Q^)+0|XQR000O8^OY7yx
xzwfPbvTa)SdtU9RL6TaA|NaUv_0~WN&gWWNCABY-wUIV{dJ6VRSBVdF_2$d)qj&;Cp@rjyyS{9GQuo
nZ9^Oy_0sFY44=toY?8^J&s3Bi<HeaMXGtRqsivKZ(RTo06|GfPk(!6zvG8Q5`jXYs!%r+z#Xx-yC-H
voaWbuqN(S5U*Rtgb{_1Aqhh%#)9agB1V<xr@MQn#9{lr1@k5$ND{&V6k}gAN_A;F%d6mSXE<}Bkh}W
z7rpU!vF|Y5VG7&F|CXb^!h2P*qQi=%1%j+_|YU%>MU6)C+Nb(wCoh6BQd2)38>g+hI-`66_V{vr)>i
o^gw{Oo+-<;u((C)#!EEZxqoi}w;Cex`%7t5lA=2umbHFYxO?++fx--}9pDiigoT2=6Tj{k>uNm&7Y(
=?wK7f&w5pT*NdA$G*FjII~ap~wqB85%th@JC~x0si^*$*CGyeWw-`eVNv)Wm1WWxQeQTe;U){I(c8y
LwMHYDG)zt0dpq_^+lQ`=h!f+#2h|TFKR0rOs7{(n$>9zG=MhpOJz1WD)M=H{W>ZuBz=Xnhwn@J-VPg
1ucFy4bx`!VY3ej<TQp@xoz!#neT<))y#4%3k>>QFT4rf2AJb<GSe9NXPyu``6QEFX2OxfJikfCTrB4
7LS0BpkU>Vgnd9+BFl)gXJ;sBbDar!j~*LhK#-N0DKWm%MCLFgbcM-K>2oXmOLpc)-&$RHhQ1>~%wd<
IX(id#k#VmI)y3X>ck1w&dx!;x+Q6Kl#`P6og~Fqy-2IB*Gbpegev`LzMzp}7~!1PJ@~%}Y6n@6OL(^
T%FVP@8X~DxE!R>YMLiIc16L`8ukq`=X4$zuwgU%<5--d6UFxnapbSV?Q7i&3KAaNXn5(f}6SqW?Y#+
y<cSIa_0Q_A5GGbSp13~T8e#l{{2fS-Lhr-i#^UF13^gZ6)>AuNEzM3l3zA8Fi?MPA*Xdx)<u!&<(R@
6ta%mjr_F8WQC1~w2l~nqFl_+AWm#Oq;IE22(Q-(#i4TLDqN)v98w>{RvmyR_akxY-#+QG=rtl3$z8s
Fk-rhIDZZI5+q1h$`U>fjsR$N6{i;=kiS~Sy&@U&&WRjcN&=G@98oE3{DXs=-S_aNLI{RRK|!%!{+{9
8oz>;{_ZZXx}`^EZ*9pAXfNqHp1KSv1RFe=H6<YYx#J3xx9EK>~!|pwrW08*L6>yJ{SM^ualYCMTyqm
eF#l#ipyoeOkMtrTeuqtdr2v%)tiLtc6JG+BK_|{!IPb(dm{hb<rwWdzpx_60;P(spGcL@9NLe^BY_L
Rz+xl`KRbZ`PWs8CjAoB?yXu=>fW#cKJ(^k*AP@Gv_bjvC|ieB(8x4OmPR%Jc~!KdnNj1iWNx9FL(<J
DEHOfJt*+jrr%hc;typbOl-7Pwm#f3Je^q6wC#jSvY7CM=aRiV-lh2|$VbUh=XUVb_C)AvNI_%RavkU
~Q10nb!${PM?sCLxS4_a4b8s`-vFl9X$=d8sTr$zLBdJj@Fi^{l~?Ar$7d+Y$}N<_06$TWTexBShEBk
{%l!JlBUf^ecI{zdr5@M)`oQ7#T2KPD=MX;RO_qP%{LY<OJGXV`T|_T1y1#*oG&YE+OHm!`_ji(16FZ
8W5Me$g63?p{*=I1fps1jEp9qq1aPFACHWWwMA;3M3}n2R!z%{Iq{~*#gu=f`+O)*rFx}(7Qv+u(VCT
vFU3gz9UYm3cQe={V%`%>dB#q?us-9j^!y#MHFDWlkyJ2A#t?=H0Mo)^j{Q?b=-k4Dar*HCq1q}`!Gi
-!azufXQFCK5Tq3Xg=HCCWodPj#15Qgk)^Yhh!zEmb9VL;#W<s2isG#b%tdhzky%=!6kLHL;s7X<s48
-Ro`~5^0hot2qoNedN=Jk{T5SM=19Zz*1|id2%-W9P`KvR5@_Q%-;t`CyEJ3VCh7+&@h9m)8n<cEF1<
XjyAZ`-(kBb(lD_A{jlJW(Dl)?1NU?e6Jy@1qj=Eyzk1HLv_pj{SXKQvmOLy#*q;n{bmZ(lwauTIZJR
71lh5t{v(2-HGSK`UfHjOuKjq9)A6{Y^T%F#uxJtR-P~6P3{n^%c5JB`^R~qR67FBohU+ELnQ64+`}j
N;N+YP4Xy#$Eky~yK?;FO_Jm9=+#A9@=$Kmx=OP77-fd$LBr>;@Nsr45f^oqRFwlxi>~!MDufVypF9q
R7k>{g9~rAI$qXz*5OG+)_i23-4BzK_d*H-^<<mUtK6WRxk%dn~r^jz%qXX+6_>%PT5lEaYu97$g2sj
0h0AS#=J;_rS)?4*pj?GdSxXfueM_Kw001+3c|7bDwlN-G5q?$#`Bv2$CnWV20mwu-xTK6eBiYOME^|
@xbbcDwu39mzOe}BLGDWijfvCJX}qs!sDU5rLh9zY9Q>oAIAA|k7JRGvz(AoxzNbI_#1(lWa5ykPx_%
S#)G!z~cRP9_r2$_`op-)BQqS;KeXFhmbJKu9D0=|6{PkiwI{zB+w#eDv(>xD$jxV<VhFu8j;!Z#x_T
YRuNw+ot`8q)g{4T>Z7!#fG~gfZ4_g<{e_B002Ypi3f(Cu2#A~7>BcBcAM1Uby9<#EfGL48fiu&*>}~
zyI_KFK^=Ux{}tun)aq&{*JLOiz>j&6p+=3z;LCzz^ctB63#O8fQB8v{0!|a-Xb#d+-8C_|X2|%&U?#
;pO0x#2EKYM+&H$_eaX^IUO-^gwp?QU)q8AjJ^mB~|QoykrWbRrAEf}!Q1ANf4YjGSqd=oiXF4U6)3t
s1MfHt}!J|Iy1hN)195=k+LBqasE3Chv&oAc@E>+_S-SI=G|Ao}6W@qfHMd2{@H(2AgRBOR}-0<|)s>
7XzKL(q`FfX;lD)vus22y|fR3S`-BvKos!BnvJt=<ehI=GcM^4On@{)W`;oM@zuGf^PAHxY>E6W~CN0
0UNpORjph_hiYHW7^SSpvlZy-1b7mo8YjyNa+{(MiTKqS(nNp;Dpw95B!xve>p9X59xFG<qBN7ZJ7*8
An=3zQcEnFV{nT~xal!J^AlnZf)eJ=z!bI|@I#{;g77erq53zwY7kb+mY-R_Iq{WY(Z2wtYSARX+SAU
zO07A$>wHkqAzwcY^9p`qS7xhEmN*u&RQsqPG9H|uxw)$b!ZTwIKZQO=NkL|}IS_bF=kM$%*qfy5*GL
Z+O{~p*sEH~h+Fn|zit^d%64J;vGPg#H;i$OpuH>kBd=-CSj;`Jm0y?URJooVuTfVR_)-mMLjGYWvPZ
?yzx1Fa!uNWdLP{IUCn;9d0%3c|}a$olg$agF&KSZ6cUfz~pqlSPx&DImp*x*}5{qcLTuy+A1sFa<BD
o=yXH$#-{e@1yd%a`zwLVK|+}=?t2N%`yg32eM^{T%15u^x{b5QwXzz&5Rh6p~^kKr!q5uxD)7LwgAU
q0S?NfsKOW1)4z%TBjD3d@M%mLya^_0ZMyz7y#u;MBrV{4aQ`v+A(43f?EE|JiAom>^&P@;0xQg+f>T
tfjmc|*i@?ySpsh*(HbzlIBv56Tx*t4^78WLM4S(flgz_`aGXnO~2%Y(b;%7w4ZpGeh1z$BR&>aPCAK
j&8k&~SmAYOwJVKxI}4WfedFH;C1a`qH}I-szTpGj02c;bi#o~A(Uh$A#}>_A468aOXCMns;K3{nVFu
r8R*B$}BK@Uu8hIU-TUlcD~M;C^QM;TW6@ElMzH5t>@@BlzXTePw`BO)&F^Suh$G=)uS^@X%fq{Afy#
f_cvJG4iGW0)Rv$N#3VbT|w&+$&ntQ?e8@-*cPXvz@!!6i%_hv<piWX8J0@IA}Nf_CrtxNQH@1b6t@^
$H%s{lNLWTFcveOr!Z>D*OlRv(a&HhT1V<*tEXyow;zSY(+m=ZN3-d0K(q;giHNZ`Xb`7pjC>K7iW@W
l;B{H4s2}4^BOcwE|<Mr8`&`aH8*CjikiH}RP{bi0$^z-gF(UXaP!Hn@|kPvLsaR>27uZZZqHv>FPos
*D~5LL1qStw%J00gu(Y8W)ngZngpdNA;Ln;p7~I=V%1hp!2&=viVcjnE~s6h8n0{n01v&O~7zrg?>7-
IH<K!@!y`LQ)<7bWV#jLH0$6P$8FbA0h}I!xTU10Ul6)Fc^7=W{-{q9;|0g1!QI$3Vxcr2j3NAMq&vJ
o#a@eQFXI8Fp>K-%S426DEO~9nd*i%(b96(q&3@N9&WHCO9lEM8MvTe8AD_AkQkvc2M0B7i;#Mw?ZiS
QN?^^4n@BFSPIN%cy4-{r;zChLNFZg*X)Tzc`f)_g15#UZ8$SA?g*4;H4&Yr{PrLq^+g>~(_}y_@K;9
%#E>n<7@++|_8Xy_EluQc@yDO2Uw~3ZCq)!42f~K9cSyZzGRLy*zzLz-zV9u<;oHvlWD#R}snviWMNQ
Hnc*-IVL+Qeu>-6X+Sw*o=6L)zZ8l*6p>;Y6!I`~_3d0j(y7pSU_z7mU|nye{SO*D#9XK(_4K8bk>QO
QcA7QB?luh<y7NIf^F$<XCn0+p&(amRm`FZLR*KhRn^V(NftDcEo?C%NK-oCF{CSp1^I3t~u9z5Pr#-
A*2+2|Kb6cZ~Y@(@_gA9Re-=z_!g)wzfy_TO;km7T?WSQ5KB#`n3OH2)8VM!T~$yg7SL9<doVeEUpvU
iUmh6ILHlc9H!?`-@#3)@Y#R?A+vy(-HO?UA+zF=N_rWKfUhmCt0{ng|dGld2%L)*ASAAQB6|gi(qX~
{5Fc>IiWb9(vJ|L}(!C!O@^KmF=lFduAf6)mlRB%gQp@ETDZ}f(2w#74C)7M7_Lk>x{+>lSZDN?@K1W
xU}!cW=R#`$@H1a=_zhVhGJyr#BKR^-yQm7+F`&`H$}U$0)ThNN8EN=>gka7)LFWqmmj!(XDiXz1_vz
X%Vjr!khb`E&w)52NjFK`CHH3s-3lkJN*fLv1xGm;8JRANndcHLP}+8F)vu%{$Q_)kv5vQ9=LOk!D4f
@!p!ww;U;0S}qiH%$OJyk`yq?DdG88_qX#D71vU-nN#27Bi`;%kNBIK$+McPijxgFjH!f)ayTJYgC|Q
icU9FWiTq3|2eh4L2au)3)vPjP2_NH#=zt7S)@L>I-u9vFW}rq2R2#exHEb!UCLAC}PM*}RNL3BMrmV
nA^$VnGWTzLsP;^DxdPu6&)u76_o!sU$Ayzc2{T1@^8GX!lU~wIJ3J<G+c(^t_jCi&r0z*lO=IO{JB#
XzV5OPZrY(dN|SQ1M7{;LwwNwgNXNuK^gyGe0U!;n*j`6nwbocc^_l5bDHpT0eR@f9aXnx&~6OXWPkl
Qfx@iM>NRU<57>CztQ4-QZ&H-F<lZXf!ZHVG0X;ir#mW(e#3%Os^4j+hCn6QZPb5L8m!dA2t0loP~B;
?Uc5VFmQ>kil*kB$+U!^W&fZp126&>7#9_oMB(Ca|KL&wgle07FvW;^Z(t=dsN+NosK$JNe1>04`@~P
6msjp&KNliQE*N0aDBs)1LDQ<(`|7JdecgUj52+~QoeA0*U&Gn60qr@E0K*;>jlo^xp$OKp)e*s<Ork
hT-F&kCjL8_c%Sdk`V+hm8b1dA76A?=BQwpHEDVnTJV#y6N?m~tsQeI6}H03Pe#IX=3D8;`vX^G1-hh
`;}HDC&xQEp2`Q_f9SD0lbK3S$ubuH+9errn09E=nWQdm`OYw7(iCV6%wcr;BDmX_fnQCiCb<;#|)UC
!)axQKkL1kxad3DTp*xrK|)(uLPBM(7_W@cIXq|Pys>|!!&H{n530GCMy<9-&2hZX2JlzJco1z&+vdy
uG?#PtO;;rxy6aaIS|e#%e^NDUpz&E&!ImhU=a*YK=mrscy&v43{m5>qSHt~BXPC@fAl>UBM@P6zlJI
j7`QbJ2^eGG+~DI~l%-q<R3*r2QrZ@1fb|MbyO3<9_S69y?Rm90^4XHTD!rz<Ewz1Q(it-nEncZXAIc
Cg%jJdy(pnx@X{V@R`WBEj2<lIn4N}M~b6`L)bb&b5Hk4i$tq+)$lm%i;i4ySOg)ZtPpsg2Y^-vR>sQ
Fo;8Dcsu%4t;>%fL}Xof+bvTrFybPS7Z4b_UQ+YFw9{_{4y5H5}S;;ylgcDa%jbsIFdocEoe3Y$^dZb
MLEA9H+80FrlT%qS(?0lv5TlYTcUj9bJ>iC6}pEb0`qY23E_nv!jy}+K$4iKv^k3BYS{hDXU_DLZDkw
fLKmtTsWa`${XsOpfZU3mJeX@^gSYke~Sts4%G4kq!(#LmAF1~bT^^Xc`J!>C#$;;VGlO^@R3q@AO5Z
UI1ITGD}YC14XK-!V{KsQ0_@;q>s4NS(z-q&3JmD@z#yPED=GW-N}{!3h{Ww;>bOf17?uHS7Ef~Qkg4
Rz1q!a0p)aXT4<}`I|0=nO?ou$Pz{o{9tE}7sW{E(V*G@^MB!tPxO-vj#`E6d@x2uLrl{>aa&%m2yUj
t8z$f5Y~aiGLRM+|G7bUzXCZyPyE=dBX;mS+*mI9Kv-T50xG9{nb!$N{%wOiRq6CgQRzuCiny4=WG7{
rXw62BN_p2JLdlpIYyse+MNs+9Md6Ot{be)xxG9av(8rjF#!bQw!4xSD}=fXf({|dD%GSYH}F*|KjPP
y`kjVQyYJ&aHy-l5TCn`u?W#;yG<KNP~4!0m*YBu0c`4N?fuLOnruJm5N&R@0dE&}5AqD_^RXXGY>bi
os2B}*#0xAFDe^n4z5<l~UHp0P8}aYaV);KrQqMvsjK@PgDzN6<lP_{N!u0FZY3@5Te|UhW=7XnW@kc
3kP0r1MMD3|B2yoT!?k0?hmu}<W?#n>lL}~tgwET?pLkHIPyy*zgmU<0Z7LGb%<(_ePy-a2e5aJGv^O
6pEPVJvK6WBvyxw_mwsB<zZ7@G{kFm!Xx!=bG`&>y0JkdH0gVw6GH=-9T+JTX{Oc2SGG1rB4#&Umgup
nw;BsQh}Wh6(Ugss84z16h{SvdMFqdZm5YPAe)O<3qE)?H~0=)u<wkxy_i8HnhbM^lpM;7dj!(qOo!N
Q`5|^{tZyH#|uOFhxhtQEtrZGtVKbdnYR<D9jv}u2hl(bB3nE!(T|)Cai}!S<B1(bxW^CJu}slHLF7>
tj06?UT_v*!9~bCr6g7CJ(GskC)g)C1oMbM9ii;v{GQ7cKg6yMRUW)>>&#M{@ySTTI;$pS|47FGbgEO
CNfpC+xP@){{3Ln7R0L*GR9D`fv@$Z;361>eCZ5%o)(cEoSDl)M3o3W~3eT!$houDK2Ra?1=ThNsVKx
1(A$ASS=BTzRmIkR*P3yHwq;sqW8V=mmO=lyKjeY#7Ndm~+e2|2nGCZjz;1(z~3V698e>Tu>M#O6`WS
t#%tm(5j{&M31pGqNtah!L>mfn&kvFzJK~3{makAurBC5YV>dlc!f<4%onwW0XpkS`r)|((+^qDAQ~O
4Y0~KVud3UIc*SplJgZf5nA&5GOd$Jk*VSYU7TbI+a{_(Dwdd7&~>Zi188Ux0|Vosn`LkdiIEIln{on
eQaWV@m}_acTA`jM*FuuduBVmrw?lkRL|F_4H~S9Mb3E3fA>@(5ltdQm&}0fWe9$pJ=6Bk^M^q?tP}K
oV2RVN6;p1i7ZbwAfeYAq%L2Qz!q6#iV$|a6W5NP_Kn)GeB{4H6ri%)vg0Rk%l4;rokf;Lx@go}mbG`
dQ>*H-AOF9^y7jB#l_-@(No74=YBJK1>16{*sbM51?t6!ucoH2o;hS#=LivWTUnB@)2Kt!kFML)~1FY
NB&z5$1;Hn6xrF+r-5}Lrv7Nnu1$8?%=}2X^lSqMv<ZF?=ldgytVZv8C7M}<inzI-qj2ojpPK&q`^r^
-E|XHH>&I(t6B?~oZc*N$4xgCx?qFekzHu=2tu_^m}Ol?z6z9xuxwgV*?|mZJzI+>0`ztNi|gHv9LVI
Wtb;uK@B~DQWM(?mhWcahVgKVu$LSqu<@x*0-5B&U@uUG3V9|=$!Vvv_pi~viGCYWiSzanm-1XG+43C
uk(;8G(f=i``D^D89xZMCzKtpd{0LBflU#Ky0k#M**E0!xCJ%_K7`xY@iqsCr>L^6lx*ctseBoJPQ#y
dvyild7qU9;dtQ>p;Tr&bmKNJtogm)^=Qf-%rW(Os^{W5N&id;qQK>?X~mvw!HaTK(;C>FM)dqWroT@
(CU+tz9<NjT08wq%fvW3{uBh(fmbJ=9OT&t0DsUndHp=!$)(nrkG*L7zFDpYlh1Ri^Qu9^IJ1RE4k5~
AW51c`&JX^<rFX4s%!7$$wgneofHFB$`fwqLIkI0g9Y{4Md;QY!<TICw`-1hAHpZjX;Ho`HM}lmO%Ls
4KcebT2pEF1@vg!*$)dPR%&pjn)cgX(AT14E!NL)5EacEfQVWxA762E@VduI{ENe|F6uqhW?Wy&uKvq
?2s1**o#4*Ljt4Jl0cA>?tMG}*4DMThDOkFz7Wmj2wtS0^Wv<eJd|KH2k3|v}oeq?xrPt<(J==$EtNQ
G81=I0}@B|T0xDQkk=DFI3sOMO9EG`mTr`0JD_9X_>yv;zRIRk%Ut?y9+-%JXiC>*Jx*Sn_F}_UyzkT
(0c<d~6{8O$MjUgcK0|H0_7vC^kB@fLZZbOUv%wL))zAl!VghmPfM57U|B@5(3X8evaPzmIU9~5g$H$
P**(RPEQEj2Vaci+*z@B4DMOFOsdC!`tpk}zJB^x1m)MG2Rq_hRagqXfH80|l8FWK-OGl8RJHeW5dLu
t|NII6`2zp>l2+?-wOru^udmtb=f?053>clSshYHAeVFF6qFiD=15bm1<)uCCh+4@IIqb>I);C;v!lc
saK+4JLZyVFG1S)P8i`8^HfIZkuqbp>f>J3Z2`XNp3$9%zr{CooHmp*Pp%eW$psc&)wT^2K+^SlkInM
uh4ub?UMz#uLlDrLw1tw8RGXSj2BlVCa`W+#YZY*Ovu`EelQUWDZIkU@TB#=~P3TaB&ogcBXm$_3fp{
=%*}rw<6-y$G)qHamQqUhka>l~S%#yzPQ=+dz4<yDq7U_<5OJH(6A+$p<`B`Jgj7x_l?ov2C<8vlSM3
vNXS~I9(MN%~eJ<Qh2EZC9fR7bTW;G?=%&>lSjls4X2|Atewxn)k(6%zG_L{Y2iEvR~A-3(zoJl62K2
?+`6r>;2vv&c+)n@t_$Gc&0=JNJO=elXi*Un$Fo!urmDbzqt|pyxJ>Y3&5PG>j(-@7SI0k{kHz1P|Mz
9MJ_FUBYlt^wqNJos31iZSLY$@7d4$(LBZ3Zh9p|>oX+Dw!tiy{Ru^6wRONR7~HJ}iS1^g5{SFWifH;
hLIzO1!GMK|SDT9=67`V^MD;elL<?$s28wo~Fe)F&dNns4{mZxJ7hYpnH+hvH!icZ*UDDc5CD*vX(Rs
<oW%xX;S}U0k}&=x?W$&|H=CTl0n97l#-dT;RvC;D6C>U-k`*>v1AJeC#?h)2Tc~WeeK&G0d3cMKzdE
@NKkrMYf2|r$IUvtC9HgWb%zD;*0chva;Ea2Vps-${{DY{+tu2<WIErxGL)!kEBMb95q%)WLarAaB+F
EX01Eg*+{a=%(y=3k0Zk5AM@rQ1|glJtGCi;l{q4h#4`W;WD5VXs8W&wZl?F~#r|d6q6G)6R<YwnMtO
6Vk4~&-vaK7LZV_@y&dVo?^SYsz^DP*~b__~^^{Y#l@y{u<kDSMIWxy@U1|$DDb=XQa7!@oo(7cw?kh
+)eQC(+A!4jn_h`DOVLz^X8WgF9(Zz`*e)s_X_Zxts_3g4uH5s+JL5c(8TBV+!UC-0dj7UNXx)YF$au
KRZz;jb(Vy3h7GRA!KTE}26K)gm4_S&;SeiwFOdWbWHC2aL)1oWH6V#8%xEvcmgpsNKauSNi1u^mzZ$
oneXQyh`GAvozYsnW|rY(`=vo-m`sjxov0*)0DBP*!zZz171}pvnl9oqd(35H#FTM)SpY?*QsxoSd<W
Uc-;!&7Ed;07l+-sZJ`N2)7<IE+<d&HweD=(kZLn%-Jic2lWLw|*;v<E148RW5^^QD1#LSTx0$V2YA3
L4fuV~%X67~g!d{rZ#1Q!M^5n&-a<S%YL(t~~WH5vM!g@-#K5uruxbn+u#hg@)Z8$02=Is7&;I>4$I}
+*iHO5fsI;r>8wrQ=VU(y`yX+HNCOPa{-_Y9o#jUa@ar;Y5}tJ^I&jA3U2Y)WW^1GgqIbA1ErIeRh_7
IG`y=siT;%B2|u?(K1Ajy40#h%_$vlEGw24p}a}Efp?;Y|bb)+1s-h746;hC^mXVD@esy6kEaqC}MBE
p7y>yD_1J6o?(<)GY3+el)Xb;v^%QumO`a49o0<=xNm5FXpP)a2y3z6)*6@5W@O5B6xYuQB~HO}9UW%
Qh^HG^Ah%{aEHLcHnz1F>`^N6)3QfD;6KBiIWb%+?6OXt-FIpDMxasGjh^9iK=@8HxzWGd#Y<P@~UYK
6NTY3O^$&4Q8fyZjsR2-98df^y~lQ}$~n@lK~rB3yZ=~5tbPfkzn_z=DPThv|0Nb3%?8%mm}wax0oh1
Wup?bZN2B`bF<5BTW$6msRYpb03j$-&ar{U^D)!4gmY;1MyrQ>-#~KMz|JCA1f69h*=;CEIbZMYcn-b
tLb~QaO(UtfG*2&k29=zlBJf+6f-UT(LC5BuSw089R9rI?+wn*TK`zLX=C5+U$%7o~V)Sp{OEdLIb(R
eMfwcWxV(@oKhE+-6!xHmKayfV#(VAeByXOg=_XvCaz_hh@f*isAa`u;^T$tNq9MS-9GJ3EjeE9zs{D
F12**g(XC;ba5K;LZDw2oB*(<!rpm30_Km8R)aMWGy-cffRqvKl>{b$YL7}eGYs?!A^lYQ6tQXc1^9R
fbC04<e-tdwwFa?A%bX9_Mp^Kw3wI<j_RNj(I@I9!(`rTYrpQZZsg$%*%#W=nsoqab}F+zKw7rE#hR;
CLnt7VbX;S1jPb#<;RxzyXMfRA}v7Dbp=qj{B^xw$S+`EJx`hTGxWL6-I0np>SF%7OJiwF|PHq1Abu)
W{bhp*Kb|ecrFPBCbkm`TLf|cgR+wQ_EfW9ZUFb$1#M35TF$Zn~leW7;>vJi>?>3na*~-Uq`>Hm7-?2
?c}YZw6U0)<@9}X*L`&IW$8&XN%LYsJhZ=dliGMBW9lAwnD(7`Nat+_Al-ERc?VTvhX+lphgQD}1re#
azd5n8Hpn)IeF$2POtM{mq^tbKy*2UJ^<lZbGcORSOl?TLM<{S*_RPI2BylrKdUA5|{wvyN7irF=9CT
+gXqsg@yUnmH*XA6#(-U!V(R#+0wlD1%WU$3_M;uv$Qo8lB+RpEgQ!{Hn-(zJoTvpVand(THZq+MQ4r
9h5U_TYaS9kWRq`rPz);VILkZ3?*jHqt-dQer`*b~lq3K)M&eJG#c@@b3V@br0G%z1VJZCO=f&0crEl
Q(L($ckP+Ye7RJDPzUt*9IJ8+^rV@Zx@)iPZK5^EE}Gf#Bx)Q@US*f)AOvGekVt%+RlA_ziJgr*4XPR
$Y$-1+GK(|z(>Vm8I@^;*_Q%{z<%rLb9$`<RSQ&jX>9EtZ<G0JySLsZ)&=?s2=4MqFq@r%u5)ZGwEl~
cGkM|PXfnZ%ObXtjG1M3O>+I9YAG{>y{i+UOUCQUlTFR@tKcx!SLvNKGqk0WIw?dcWq(*Vjmz|6l9tr
Bp(F`zMrJk#moYZ?%0n4tatT^GVRBVgMI9T0Wm@)9pNmb%_Q)lpdf8IvnW2VrsK4AkU+}w*xTMN{OO>
eSBA!8)fK7l&a%ZrjONm3ZuMQK@aeT@~Je8r%?zALH{e$#YA*&@<?X)G(GKA|-5<oWTd^OF}R$8X$s$
6iEx|CnClzfbnQo?h<$LB4v)e4UapsP!i21psRy%l9!=R>>gUnc+M1W4sS&_=>Kz=Zi(uWe575V29#i
iN1&dSCW*D+cTD2taGG~YvXHNRA`3FMxOJ-FH{?f$|T13iOJ#g8z!o;geUj<SM>5hx{X>M2B(Xfu&|D
g-sxl_2T~FY-Xot#NZbz(bt@1RUr$O00LPTG<-(-8S>k=md=M-xCDyTogBM-Fa9o%|uSSd1+ruikiLK
tPW(=ubU{xk+bPdpWhe)>KfNw`WqB<o>G<9ta-9#P9cj&S_wnzTNO_9ZFcRZTaU@zP0x9wqSbl6p&t*
5I%tz(s%hrSZL!C>&rJe6<Sa(Pk|Z&q@Y^5!#S*0zSfgR`iOKr}R`7)tEiH|G#B<PBGv5h^)R!NBu*Q
qtXJ71EhDP;ny&YwuihsC#iy6{4~}q2Y;lB`CV4kROle$~v3=V}l<ru?A*iZV><4KIbUWz3-vIQA0kV
AxXKeA;)R(uTQ<YN31{Xe4E97f4BeU|Gy0X*W}I|-uLfjdieh7Jl}>@zXuOC(|;@4_tM=%b60sIq5)d
AHOiYdD^0bn8h)zQrdr_t*4qEts}}$4m7B)zCwu$rcy6`*XYhJkHvJdp!4?aY;0Lucin~PV`9Eci5~S
a6k^X<eIH%#(i-)=EhKuXpuXoNmt#!^RD3QmORg#M?q^*ht-N-v{GM)IcuQJtNj!s|wfUiw`{p|ew_{
}Tfy!7|)!T)^y=Vb|S-+zNK=jEf(;p4~nBcIj!CfptU!93OY<LR5{y}<BZ>UZ~#M)1F}2mJiBfB1Kyz
t735=f^+w_qs58y}NXVJNfI$ngQcS)_h1vr^=MjrS%`|>=&4ip*W=fRlA`rgTvYUnwr4>o+cm7WYUj`
SftlCU}vMeR^eCF8ZLhO61}jDa}HU0)%q{=3++&1wmqG3CMuXt`HANRD%NonmM-sWLO9Jaal<{?qpyR
d4%GUwFn~o-WOs=~z^!dD#UKCPaBCe!;|m9A$yD-o8=WVR2^qTaSjD_HmULBNxOO;s4R0mi=QRwS$_2
{nP52$;Xxg4^an?lLJ;)hN$uPVWDei9Yn6LB3LHtUJu)zBiLwrFuw)Zw$d-0aSN?p<<w~Xnv;NDJK7T
c=7ZD#vfxTxF7u#NR_-62BVW-RI}!SB9MFUbi;csRJz6w6P|6xb16TBXESJjAqD#anQ&JV#wb?{Gr}P
fg)24t}Z2XqMnhOX#i#LZv%9O1(K{{)VEF%f@%z0Lb!lxj(M8mwLe#f&ev+Y0<iv6<O#CzPS&iR;cgf
h@sFv7Zm`p0hOxu?xif$A~H>m%xPk$j=!<!zh$-i%Ja85r3;NT;=^(P?De=Z{?ZtUH~x3Az(d->$Rk#
<?KeS7zI6<w@X2Mj`OXsbUM=D=!R<WeEggL1Ux}JzhRN-vm`S<*g^d%4H=&Jx8!n?&m|2E>BW|1VqZT
n9JGXFL-@e_m4=ry&;)Aiv`VsMuDFbcS54N5z>Tj*`HvjNFe;^`+BOZz>>CFjwgU6ob)d~TX5aRYo)^
iP_e=7O<iO^(N>FT<`?Qq^esr3xrZk-WwYbo8`<>;z_&6Sq=Z}<?C?Q$zbz4Dy|*-2Iq{_REcbh5&yi
(_}ke+#W^eV3k_+5w@xV(Yc!7-xmOn;Z}VIcU)vTIi@9?|v9zXq3?r0J>fw6lc;~qdg6L?;^b_#PJ!`
3sG0bzJ<Fdg3g?|FQU7|#d=3hu4rRhT5`m8XL+x=+p4FsQ-#WoPwX)fy0zCKHe2bs+jY2NnA?Y|lf&!
Bl`?+6Kdu~JBeL)OtEb!9O>*?lfs-P?eG*+9IKrTJV7WmF{%L#V#Lv<~^kCGl$>P>P#Z-&rZN-5&Y0D
vh9{N>X>t;zb-7uCmO&El)rpZ89_gUlItD9W_E&kktmW!J5@OAXbPx_6Lk^tQ_;PJdAAfC&$lrR7(=)
Ljl;$F}pDmRlD<qh&43cSU34=-}euts+t(HpHh&g+bE#Yh<A!(rgozRLxqUl%y@$l6RXQF-Ds8wP6d$
{8pe`q;W7j_CE)=zH_-eY<UMpNZu6Y|5RM-~ub(q=$N|jvHZ6s;VFCl7rjPWlxH57WiM`iPu8nEP4*6
(wpRTT{yMuFAT@ON(vSaJT@VCMa7rbj;bjsqV*>BZJlOmy=t!*mv4|!g#&Cyu|j~%Xh%Z4%4dTPulux
~CHVgrP)h>@6aWAK2mtey7DvvPfCGLm004Br0018V003}la4%nWWo~3|axY|Qb98KJVlQN2bYWs)b7d
}YdF_4ubK|&?=<oh3m~l;!a%9bZU&?pRoipRzo4TEkH=a%Qm3K;}B*^BPBDExCTgkis{q+aF0aEhpY%
W)KtYpU`fd<fMG`btzjl<;l=s20zi=w(dNjBZ`_z(Ez;PBuud0wx#O>uqGCE4>)^2KMLe{l@|`6_vTB
a*k<?xwDii+b7J=Z#3dtvA&o?~1ybK+OvwlJ8$WKYx93KItC1B(E09^Ea>GzkB(oAKt%tcY!aV+`*G4
Pu`xtO}_l6Z<1oQF2zbz9Rq<c2M5chUM17%a?@=ZF`Z(Wy6KWlRX~Tuv@AN&<YjwsAV19VR($i7`h{i
Yt@%}T;-M>xnR;`Rw>Q?$vcA3sB&eUYuDPz;;$fY4H|j;Z)!+VFtobk5*@^1oi=xH0&L8GtjRP7djcD
slGZ(EaIj>g$RF%Kz8fg6G8~O20G%eIpU#~?sZRa<DpK<a-)o#}KRxJL^rOunCZe+!k=yI5cT-AIfe~
*(_=kL#6oV`Dre*5zK^Vesu&Si~FSCp!Bw$7VYOdIjbrf6t3#>qT~h8NRyQ?EtSZN~|hsq&SW!n{spS
H}lQ_%tG4OvMAjZpX=e0~2O`KEL?$JNPad`tvXNu^Am4989NqS;B0eCYLFqu_<O7L}5Bk(m%lrzpUC0
N{EH~(QZHODU+n<*ViwrWj#>U{`3}RJ^cWELgEk&bV*Xl1ZL!WdY4TZ6;tT?`HyekynBD4F%0F?^>zU
OkL9Q*Key1}!Sgq-UY)&u5iJRHu>!oRq6aTtUc9Gr7f>imU%tM0fA;<N=kL<Ul)?btoj-r`?nO#}{hu
GsFW#TONd38iPZw`~c=!DL0?PTFhME`ue)bNkjkxibufKgWJ^%4N_Hja8EC7Shvx9k=w{0?gjuevBv!
BJh8=X*FxP0;7v!tbk%~X`E^7R_9mmtPk;tB>}f=jGTx;j}{GtfHV7Geqfps0#&I?Y;9E@g9e8GK$si
6SqHRzM?3fy7YF#RNGQ@T#Iss=8SLeQcAu63Mb|5&`{7{HdQrfn&Q9904HYZ~y7O#xX=*UyBMj6|7kJ
_APKMaiE7YFGb!AjpaEONV*$|!!bbYIz(d8A+n0DO$r`v0>kXYj!sXw!BN=n_?LmM=Zgh(d`vUe)BUr
>BFUX8#a`>-nBJZMU&&Wg@`Sb+zYa7PA6v1cvW)zy2A*1(QJpxnuU}v48XsU__#-Sw=mKoRSo2NUWmM
%>01LeQFq!}<i)ukHM|v&z6ck?-@5CB*1K_T(25>r)dg&59lPvNtAW$enBg?w&x|kEy!VW}zA5Dgr$C
zrKz6L5E1I&53fo)S<U!T%U_7NO#?ao;^3GEczjd4=bhDQBhkVuTBxX$O>gwTOIO8d+rqi(bA>KfkZL
5h((;D8Kh>WB<z>@fYC7RHbx#$a7blr@0cx+z3ENnS2#>f5!L7t2B{qWe*zF^5b5ATEN2Ei9cN(D%&-
+U;(N)}Z6QC`;H0>RVzR$i^BNV^c{i#9Nk+JI^qldjY`UUy!GOU7-j=lP=|=UW!+Pz`1p4T=F0_(kO!
pKTOrYv4c<o$K6u`Py+?5Uk6@6X7;CQXBfpkODMxds(e-w=ZW-&<stZHgrh8#OBJ^+LN+c4{O-W>xvi
YMNXr(KHVS2&+~wuQUP<x(Qz?e#e^P=~7It(TX?Emo9sG6Y2GSDCEkFitVCnk2H`pl{YJ5j9^QXUCc-
j`CTudD*AL`uy#p1RU0ITU4EUF2B&*)7rr?9~sCVvr0B><toDWG@rTU;aeBE1vPX#ta41FdKgJjqKGO
@Wio#5@N+04vUdMTNgFs?7tgqE4*ZBomYC34eGYW<_2-`(d`Jx(&>11HZa<ga`)V0+b;e(sorA)h(>@
n*sz35J_OA*H|)H7NtO*LK7pZyP~Npl(;7rwxQ#v$Um(qK#s#}zju>c7S)1;RXyGbznVhjDVEP@^KdE
wx@5g5Qz6O)6$+3doDbLzSENR=G!5V)Uv3iUH~ldw+9^WH3lJ>!Z3H(-zyxVMSu@cCbK4?8uId`xn5a
$&-tR6I9|gtiUN;kiZ&8IHdwVSbMc6BD8PxIwM2PmjfElqR?NPiDrQ1yv6IY7q<mbAmcqkF2ARHY&tZ
jJMa9W7hlbGS^@qRi885{{TuN2e_*8@mPrwn<Lw^La4B41^ro~=Cc@HTLo@;;o#N5Hz=WFcmo>ntV1M
e?)-O^7EtUJ0juf&%YQA>w_&hVE&Wrz8@}3S&LyQ}xIG!$S6ON=!7UBFccmaAS=SSe7DBW!>!&O$QHw
Nk=_2`dcHnmYa)*Tt<$)=d;$bdw0B;=gfj>Q6UHMBs3Vnx?XQel!>+4k|0Vo3>MwGo4iBz4?tkl@qG&
Vr35UJR;|5OD_TxrmXhKV>_MO%IfMfAp<9K~NuVbI<D>#=Q;BZlktqk@MXTgu68^_Y)b`RtE;a&?09c
#yO9@a`cGjoi8yNm3q;L?ziB5tqb6QXW?8Q0~0HPZIMpO$7;HF+^V#QwJs)X(}sB&iWvK^C&1f)wguJ
zC^sz*my@QCQ)NR~cINR<&F>$OCXz>MJ&b_N7MQof7E2o%6~5yr7-=lL4S05PmUTbzgqK;0%+SLtzjb
p=ut0G(@?jaZlY+@dpF5m<PNg;~Ub6~Su@tt>!V@YUFlpcHmmezt@j>^vDb@DtftNd3fL$}C!KRx{u-
W|B|zh^fX23NdEXXgomUNVUkDg=<$J__M7X4%&ZXWJV7nquBsUsBsIdjzOAR!vHrc(G+tVJ%kBp5TKQ
zM4%suSW5#11z*Viw`32FjZflWaEJ;|3}upBtaCIx_jUyy5QI^<UDRlr#fgC>ET<6%+cVZdkeMLsH^C
g~2J-espfMPcq|mtnovm08AqyU^iDO=fs?}pAEYn9HlNwV#GFjnkPqYPLOIWuGV0~53UUAawN0uSE0y
3DzaROv-_?A>C;R8!%m(F7TFiL)(*y5hqw@?GzTXlNd)OW>#?5GKygup;}6GGEO+q0L+v750HOFFrVa
&1`1O;9poLch|sk=9sKanZxv0tv0`l`3(odkjT(^Z~jZ5XOF;=`)@LJ16VbpJ-ELNyV`#hC3KT^yCz8
+X{QYyA;X%WK!7GzQ2D3f<#!mr%~F~b~GGoJVw^ibb_m*hqk}h6r58rk89UPWV1-?JsRnjn`$o0lv_p
ZRC-x7Fe*?Tf!VN(M)t(2PF8gzc(by1A{r-hS@Ez2E+H1m$aq86_g2BUx<YjswljFe?V(vQAoyV-9}i
M=fN4OCYBq{LIm%Pg<fGiHtnY<w+WE~_g|gD$ifwYrorqJA?t5UBSI-Re!rNcDws5?N4sU72yQRD27b
VXA;qtQ&PL%<rEYc>eto_^7#lyDczQeW5@>|P|qHhiAorw+#`i|6yUju)yp)d&t?%o2MF`5vhq09XyJ
0N9MvrWTt$}Oq2&?RA26&;(|XM*hX48QCIABFJ{+h4c%L3Ef4XZ>qvxOXw1BVpI!03Dr8DZzmb6E#TH
q*|PD5mgH&xslZ5xrN-p0h7g?&~1smgVK>avxh!_fP^AENzi=KhCc}?^y}^U+v6|4`WpDgUUKK4AZ61
BG%&v*tE0nmBwNw`3^Chc*K9-5H}Gt8|3tpd(x+{bJ#9y6@-)d@UCGrSr40IKoJ?|*h^(?44~l({jVv
uHAb~=z+1i@6r_C7t4^8iBMhQCTSaTh28cKj3D^)8*^2do<+@a*KMxd&AIO_G3d$mRn4muKwxpidgsB
u)yPOq(4mg7c-`8_@nk;#8trmvoU(?HNV@n6|-rlX9;-Xq97s#}hzgBmrP*=-)%h!WJ=JO0wcWZy9Z@
2q3bTwC!;Q;(aKq)91CK}3AcKF<Ufn>k(yD12?!v{<sVszZf&0o2bN50{?{U+zIfo7ffAdq#+h1Q%`W
A|n=4G+Y*<mDoczcwM7q8ygzhq9pc6ab-5GKqe9-t_VEFZn|Q=Df31H5BRkH!iUi67tTm4@@9Uc4;%3
G*{{sJ6!r>p9L-yj>IZ4R#Oawb$)KV{$Jp2&&nOzjA*Ab(Fa78t;aN$z1dzcrm#WZ*7!zPwhWEcgE}(
>-2p3Y1Txl%RJYtn2UhW9?4!y)Qau@a1=<{E~1NnrD2MYBVq#Z#f63btsVRIFpsyrytI4`KweZD2ZX0
>V2{SeP4(Ilb|1mGtTMcNV(%Rlj0Q`*_E2e7?E7dCVDwN#y@KW3W(B=N2Q7QPVZog%9FR{QPP<GK*!J
cO1>vf*Mow^e;ljy5yF#F{g}V+5F305h}=5*VC$?p~5FJA()E;T(CrLkUH+wkMJN3`nl)Qjo3Ck$n_)
aVcM2X@53Qwe$fJ@<gCP0wtYlpnsLLT;12r!kQ)KtMl9ZTEJY`UN*BWN|}w_Pn<~<LY;Ete_~KEn&{C
*d~Z}IALpdz^AZJx8IkruvCJmw2<-|w(awQ7*?3x*C2v#hz^T7=ET{f-3rGc0eVjN}Gb%yao#j3y)lB
?;$m9#_=@>>Ks<yzLAR#~4rf6%+C`I*^%xJae3&K>ctmkA%@+43CwkWPe8|cCGNj!87OecTh_lM|XR<
L(dvJ^SG9k+&V-TKm@*amQDpW}n5(cA*jp}y3Rgy!}P7F${8i|M8*+u)Sn>U_)og!Jj(l(UE?Ik~w4k
RekcQjQcNaPLC2tM-#0-hEFKLoQCc3B`7n(eq+@As2%+I6Ajip9x8Sf+cv5W@>hU26`<E7*fv&1BrBC
oM#F8o&hlJRb%wgb(wElbEbg8pw>z%lnG$YZh(RGc$g@guB~@yG9Nn>JL(&XlGTTY5OD~!9A;%3MpZ`
MH86M5*nMIEKcVqws<Tg|R@XD`b!o|#dcw8Vp$QhfgZILXs(~gF<*iALczRArUI6T5*#`0@efFHZEVp
$fJi@DK-gUN&zgqaC(VyJI>+htWtqqp<cFiY22?RF3m~=I4S+IWXZvH|m7y5<mXRC$PnQ$?6P+$^_fq
;w?=2WK^*V_C1UO5gZZZ+zq&1O@n#sm6v9OQytrgqh|w*f@j$F|_q?QeqRpO0+At=!)T2qxXfw&B$6Z
(<?tKDGtBs_g~IdT(o&HcO<>H6q{QDs_EdC7>i*Zb}fo%63F5s)icKFYt{;7po9TnFPq@Q)FtQ(!h{H
{$*rU)rT?Z1uRSUxdpzn8ePG7r01DjQ^_%#J+MC|`*75)?Y~FM{hsCUH3(a5i0p0@9!x)t3B^V+BG>T
9h{vk8kJ3w1Be0BFRx#HehCXq+Spz^?zj|VZT-b-nk3aq>_vGVMy%4M=R^$jL@<p#HQnF3h(ktMXSvs
#bC3~k(HMPq=Z2;YyR>gmijxp?s<X{gUDSyKI3GC+ua9rQ?-isi%QXF`YlsO2+R>XiWogP^0PMYG4>V
l6pw6QOy+!np9?4vAg#(wp?KI>W3>o96f)xD3|zk<@CsqHazL_>zP;<GIOSYiq*W!(%1@+gx|f}7U{r
1D0EPULLo_t?`o3Pqj97&+8CFWM}Z#REz($>r1b1IjO6d9$Fx!zNuh4TQyiu`LXV6px;^e;ksK#uB3K
&Nc<fL1~qw+4ga4AvDK!<i~;~-<Bj_6eI~sz^mzPJo<*!G<JNOB=5;e02~LV1U}lzmHVicyb~c~0nyz
;_AhOvJ+KrbK{41&O+?hSwhC+DySEEO9rPk&6f4sfz4B<3CppRyLJH9Z&6J}}nh~Rvk)AQTny{*5VPd
GBrFZG7=3O9$h6@x!WQP~%b0CXNCn%Vft*iIBQo59=K$ch}6;#Yn1RB(^5RyR@`pTF$N{Mh@+9Ohyz1
}#{EaH@?IzdN>l3+ZupRoYBbet*Ek_uy%{xa-<>|4OF&*q41m)U46<E>DJA3B(QtQqO7+F?bKDl^-Xc
>el#X-Dg16w<k^j<BRvKEqIkLie<fYT=QgW}bnsk~ToZh~qM6M~m?s%A*r`0sw`z%OUzDqTht}gT4wK
E39#;6J9osh(7(AdjONf9ne&y5rB0SlKuF=fex5xGm0w-c{*Aq2V9L|rv|a7cOgih>4_#jZLM^TP`v?
T<b^H2!sy+z9KAZn36nCD{tz91hbHM8$w}%Zo5r~^3ysdf4VB8v>$-vc2;Eherg!ShB|OwIc2uG*wsl
k27QXW!7oBZ8%g7<2@K_iQOS0(4z#P!YVt`w@6qnFSBNGnvioBLn&m=j2$PpH~NAfYW<&SW6m9{te=j
qi|FEB3h#TQ>;A^GdeKkzU34}Sal8})6q_*(ko4ukvp^Doe2mHnU;I|I73j=6Zz@u&Xvg=P?n16AvEh
YO%u41MraG^g^<FkM@q$Hl6sSaX{RjpA|g>c!VP;Bj0ggCi1D1Q!S$Et7*H-cFL(gne9OcW}ju2T)w*
MTb$mL$Rvt<-$jT3|6_rfB+2QA-t7`h{6Dp4Mo5$>k>`zM2G2V>g(OE&h5!W2ASb0pWf1lCwR^8TURc
O36P<yIMGO5(K-~bG#F)TQ|nBA8TG(?+Ma4j-|M(OHsJRe@kMEmx2*KK7$+W?pea9Jis|f|uSA9EM=~
xknlwnv>ud(72RMShrFlCqiiq3r)Angg8UpuqEZZ^CO<c0+W%Ztz!|~k~`5Yk^KkC^r%|56N&TIi8So
$!s1`+=yEBw4<^aieC{TA$hB*VKfxy2QV8YmZZ>I9FMIS2{pYc)oO2&=Fq&QG=%fbdEuI8pm!24$9;l
J;qY#~V?zJ#IEt!gh=n)(x&-T+_WmSt@yAuVCiIadA|AL^>mi(m|Myj>g;(iK(*EEN1_V|G@+W)2_)8
5e^LKm<$8E^W%{zrb)&$n$M9)QtLp_D|bn$6G9U@xjvdCG*KrLFX(Vbz~W)@Uf_^(Ai-mrWSMI~?ybJ
jWWXsYh*echhcT-|P{>KfIFyl(%u^|gAxh=y4YRWh*}4WFA`rKaw0ccaqshFiQA)}hJ92V_8yNqHc-R
dDVRD^u7*OenmyZ)IEse&4G)Sv%w=E)6$ww?ef#oZhZ<7)yFp-`qi6mmt+H1+ts<(X{8rwH!x7kbEjG
{P2>nYG!-oYPiK5~svy|yGJ!#n0AfZN-FC(z8(_Q~$^P3zokj(!$HW&$PLtJEDvpXM<5n2r_Nb<TACZ
lh#lrYKei&@NQ`RZIZmos7p+AHt=FC6g7UH?yQd>ItbH%D2m?loSe(&p~txq0u_48{VVX;TZJRj8*A^
5`7dpsmG|#076d9nE1-_>Gu8lC{$4GC7H_iWa#kMF$SuwGjnBJM6v^_#FIU3=zGXi4$1VAkWYp*Jo3>
x3KBS9R;q_Z5lX6uC`wIr_0y#0EG82b9BC2s-gWa?OZ%+zJ*<yY-_-Zy5H~zZd{#wEYAMXtYn4T+pt^
Z=EwWNn82}rNlP^c1LmNI!xs<G;-5{?;f;^=j{9ZwiRy>qW)oOS}3j@qNw^Daf5}g)?YUt3lXXzNhv?
Ai>>(^AxQAnGEO6Kcv2+C7mp5$k-QIC2|k*$iFbyLu3?jt=L_c%b{<R|P0kF=p3L-%%`zyp4C3<4>n)
-8{9MzdVObX-MqsutqKGP|8qt#gdkx1;DBPcA_|aUgte@-hS_+m-x^gEw!*mIp^pSOeU~O;)yp+4!mA
9C@?pF?!2=(If)Qb{d|Y(u0$mFVs}9MMqi>mC<kl0*H)$a3ZpP?W~qjkMQ4cR{u+;@Yjo&x`XbF@@}$
=3Y>J2QU#O0dgy_2NXkVQ%qq`Zlrl77NLwyf_*nYrmGVvIvPY3gFFZp&`%%j>N*aif0kR+>0KN;m8Q?
#?PiexJ9;G-_rO~wXJpA2Q0OfwNJ1pY$oA>7@Y*;^g`;z@QZg7{?!WLzSwU)TW_F-?VOSClhL{u0%$T
f7M(jC&UyeL!c)?)SBWU4a*!lsO{Ggjsm)%FfukYwaeG|p+6Ip7S&r49*919Xx_7SDl0g5A=kN)-Bc6
fmWkq*wYPIZa}DjEe<&Ev3zBkLvg!vs3eQdg@JP@6@Q+7Sp0ZBpC(%Lu`#nAVOujO`0=M>C(Qo(!z2(
M}4m^at2w-RF|aHJh*4Nah%Gt9(4#%epGmhl_&sxFE(~+hO4X0=v-2MlX??{{g*{0!p*jIBmP4W(a!Q
r(;iZ|K5wjXdh#yEcf|LR7>ZbK1xBR}t<84YY^uTZn6$~XKIRapI;b*7l`Tev<FIF?FgDCda#k4?Qas
SIyY`{cxeDfH!J`74EF4ECDhs#LmaPseFm<jv?O@9)yt(H+(PkEXp1#U5?g;t{HFjP%Ivn3iH6t})L)
K0W9^Xx1GGL3K#8mvD7rItA+&)MRO(naGZ)>4;EPd6mNS4mg5{{_n3{?iA8!pF0;fuG#3Y@S4#o9QPb
!Nk(M4$9JjHXwXSelw>+`Lir0M)GMC9<NE-)p^{V=5B(x9&~Qb(kz_&fvD`SmngU&I?f+DUQGVr*ERQ
$svRjBb+LQH4T~AK*A<j=P5BYH87Yt{18b?=-`&b5at|dGn10Yx}RUWy;USaXVc3y=_J`GY)&RuwMi7
ok5Hb41U+zQ8h?D?lKy+<%TvB#8_-7vV_GWV0GQAw{7-$KS<IHPp|x(ODn-8#^Ws$_xlo6QbIqYkd#w
a`im3tiTJ?uweT|JM7>!dtO^Gc;lnGtPN|=gPhsSJ|&&f=|mPCE5+-gH(tAsk8%hTfFb|O&rgp$?<RU
8xJK-+g{V|=GK+iYF8Z85`G(bc-!j+D+|U=^)&tePa}xZ&!ImvrnVzj8HoWGwe^I<Dj0MuU?hkl3Wn2
$^Au<4cj`Qyg@f<a0!*Oe%mL(V!bGs#H2-Yj7Ds5EaXxgm5zQHkcW%!#xQB%RdqFXsjZ2DZ_#W#LHG?
2+QZ>{Yfw5yO%+WYd_t8ulmRxMX~U3foYi~Dx-Pp<S{nAK7(A$4yRH@la#9mxTi0%*D0oszFt{`=^Fb
CRdF(Hmae=s4W+Zs5w3gMVOp5Vodh(8EV_+E8N1%_Y#_hmt*qC~+cPR!A!A9;7Q9HyG&(~by*f#Hnj+
EcDv6KdJi&#fPdoq_C!YtN@un|*d$R-999sEL|5n@&R-%VaV}h+%?!<9_4G%*$px>SDg(-acXOXy@yL
PQM!i~j1+F_h-Z(s*lXdC&Cpg-5p#C7#43PwU>bjq#Rvj3N4_88EYviM*HQl#q*Y^}u%x%e8CM)@b2l
-A7KZ%8wyKhbKM(uzna#t;()THZmF`=D+>rCQe&aeti^E3~c9R+3w`u%(qfF0it*p}Na&Y3D?{4D2wQ
s-rxMBnu;*(54{wO$`e}wG)aIH__$^MX7U|?z;lrPUsqyV^l{0XV)7FkQz;rmz4txBR<q7XrUmXdmgC
M_Y}@TyQs3?x$2a&6_5$0t~*W>so<%wbD8ivIB;+f&bf+cJXBQ2vf?@7d@fLp97|hIDem&BbIvvjJMt
o5nCzK+t&8JP>z>B3qtE`fW=Z0)?MUyh_H{DWI`&w-1!)wq7x7h26Jk16QRF=-x)bpIRi`Q4U)9TukQ
7ilPz;CpCB4mDrbAvP1t%?~?;$Xv52ag>&BNiovCT(jKC`H7C;^&%^N4@x2wytz2(^nrUILsC`ZfadZ
NU5<<zm`yvbVj&=V%VW%7{9TJPm0^-MxMDe6G#r<_vyO&o|l`*WpGdn1lD^${$_mS+10S`zjC;N9Ex*
*%N>}fHGax+HS);NX$<_KH8R}o3l;3wgWpG54kvCs>j#+BNyU;HN;+#A7u?utId+daarLafa%HfzLlh
MgR*udYp<dW%Flsij<Q>#X<uj!4JKSJB27{^)w)8TQ0cuzOU`$^!U53jJkpK^GE8PI=W&wxYP<_x7nQ
A4t)+wS;B@zUa=Im}%31nTCDYGRA3{mS0w1R8bk70IqPK>pGz%HSZ|*6J<&^5ru0}98)2G>tkm^tRt>
gBSK5f`7id|-Nl@5O5&)sf6%!pFB!x^)0a6gdu8ge#3C>=Wz3>+rUd{qCWX|WyFJX?RLjz%XY^nYm89
a6;UfM1aXYtY@-vPl>=Ly00x45l)6M^DHo(;**@<rqHjEWNrqmf5|9oOb)HY%t2G*D0CqUvlNKf9?kZ
Ok6rU7j00F<k3YfTC{4AQL7)2J~Qn1mPSJC2ar1<K{oMl9@*T9lH!mQMy4AaKkU4J$QCRU3mJ@AMt$Q
IIMN<BW-}mWp7EDD6Q%SQO8$77eC9`xQz9w9k$-gx`RVS*j%N}JQL>54<1bDE-tN~Y^<Awdzy9YR_D=
U0ovYMkNqA(36hb_2Cd%66*ku3AILAtDVc%y{5&ueSQ#h0w0klmqvojGMQ2#e!#6F|z6H{UboDSFfwC
9_wYC6Z4b~KsJ#fXX+^t6*EQ0Ypd7^;p?jI#q{Zf#UvbiBB+-OTJu>~@`+y4t2a>iw;p#$4%n9`19%%
FF`!gJk4&BZD+h)hrbYp*X3(r*+dlgD_(bLGuBzEAb2l*Gp2(tV>R)NZ&0d(bFI+j#5QoTQttMCEs-2
`sCR&&{$yDbhq-PZmyq!j4T?orawbD7=u~LLrzpUQPJ51MEyX#d7o9#P$aMTJ|RQ9qlHW~t-CMN`cOe
b1WsN2`N*Iltp@Q~)K~>s7fZ`+hwyttg0}K|$xVO8E_lk+Zka|195r!u_4Yr$JI0$CU^q%jqQed)7e(
_KQpN$AOuEsLgPuVl#9(;96sA@LzJVvKu;7HuD@ag$71YZ1)*FHpi8&&RBP`r7TiQ6O#>t(x7+RIeuk
v1V{=Uk}+xLjHeGJ0n?Yr|XhO{<%_k$lxY%T9chcW4k3ib$P(q;R?nYf2Bv^t^saufIS6k0(hfn~<(k
72v&r7ifY=P-FKbPy|AerIBddCPGizNh%F>9WsX_l?b=VY-+#F*>?q6g3oKMURLX(s3smTTv}YWx)#0
GAI+DovEpv5)?00CqA10*|*NB?4Kw|NPlAmh%US5G|dj2BZPf)qPSm2spKeX++2=(46JgonTtgXn%61
M`0|TqXTe9AUpTMSuP}7dXJz7~DAuTPQ-0UmaC+%mZ8ShHUDOYiI{YOdCkc!`$h?=d^PDoT?{{|{0*a
p_#nXt#vv<XzsJkKe8{KP4gEg<OtD;p2WUV%MNCW*Hx>>T3=>YfZ36*uT8Ir%GMQnJsw4ba`cZI0r29
b*v6_O^r*~4Dm^>h=-R~g7S9nND6+jHJB$?b_GMIAjo=Y5ODX!oKoOyw8b3TX0JHj+^y1n*>58_s`e2
f2&%a``28yz$96jDjz@4DE}2LDt7{m_1lbG}BmM#Z(=Whc%Anvd4EzHWy>kJ$_p<i1X!}ee#j@&YjXG
v`?M9>oV}vh&bfM<7=ZPd5Mkl?^w`8q$r^?vXWw9x(MM^!;ggNMliZ>S8UpdLsHx7Aep<<6J5WD$+s_
me02`Oa<wSc<(jQZc=Oj{t&UTWljL`KQKHxpfWd;$8~BIgbSL^R(e!u}$}nfBbwMW0mv7?c9|X-#K!|
mXre|ilbTS7Z>p!Fs*N>qnYx(aU^A}xe_(;%w9o;dR`1DVxmWu2_9!E#HYyEi*IR{1L91~f0d`;v>F1
{TE|633_J_AkmEb-puy<=rZ(#-YP_oz=~JQS7G<28B{dDZ%O&u#y@Rt7##Lm{6~#!+0)L1iGwZcODv7
aOI8Sz7RpnE8lC@edj?|Gz${|MPrM<NnXV@w_IAW11X~H(8ud`eE7u2Jx_haWaMfJ<1PNHl@s!gFd79
4CyEP`;K}<^*I009?!f_6&)3smft#5%IE?+0;L?aW4c;=9YZimN4~%2Zb4q!DJ*{}7idwThf5?nj{*W
k7S)xkOkbI7U^KZA4?4A$J0RoD8}&EAW4<o$xCH!3<qtmXveSNV)_Q)-QjF+BcKE_${MT$_O^>hbKE@
h+))qoAQ6-5reHbF+L|=Z0CzEGS_~u5we1{Ai^6HbB=<Yf3r<3ia2U1SilPr%;CkJS}Ru7XIxC1J*&s
4{9zv$#?C;311B*c)7t{)wDrJi1XsS!aZME5AmE%_Fxrrun$cft~MpndQlMdN|4NFPJZXvdO!z*Z<%-
6*hjI5iwH=2U2OB(XEBzwbPEtepl1-3fmkht`L^Mvk@)eIIw&Yq9y>GqAnRdX2k`!T`A&9;sjCt#WmR
n;)jFq#o<kkg~f2G}kqG)uOj0^_=rpz(7jZNn?_{(R4THiUWGay_Af|Hr0oI=Qd<LR&r!9!;}|)MYh2
G&b>bgi*Ij>wLHVq?>-UR-odgTVOuB9;mNZemti>sHxs%2>=M%uKu-YTC)z5AYwmeYZ`IMXGRRfs!G3
R<;h+}-0sH@}T>~P@=s%=mKqc;p5l`7c;56>ja8S$Jy>+q3_{^1x`fj}MntXi|zg6*_av*eX(@U<gik
2FjOzV<gQtD<?fnA~C^G&hl$QYA^Ek{i_U;LcUvFH@H9pFl&Mz8WUvy<QoYa@7r>@KIX%x9uRxm_lmW
Ah{wpzkuranVY*DQ$jGYNJ?OlO9T7lq1E}75xODbeUpswTiwDdQ4Gk8{qhuJXm>Cj3&uh+16v?FLZmg
ST2isL09WEIYP?IvEJtdyx6+EySjS7y~K<cW(1g>XxqA>^yRl`&nvh$S62;!z>Hr|`tsoe=72t{cxbc
<c(8NCRvn-izRc+I#=MdS4KB(v3R}7?!C8~5t&;`KITgXFmRD{A>bBn0UtP(HI7E|zPxeQL3}{*yq66
o=jB4ED^aIZ%aP}>1*kitT(j#3(`xaxdygK~Mu`bPe5jUJn%S=Y(vq?;6JCdOJEpq?6{mPZN&SWt7kz
M3S`S8$EwS^c?nr;<6(H^e&7VqV2znCDiqWll>Jl}&H8c2NzVuUMQ+2a{P@}=GJ53aHopnRzCp*;h!g
3f&4`jPYSFiy6T)kKoy<6Pvu>+R@)rp0}?J@OJ8X?RD}%26<R4<9pQNgc^H{?XIK9ohb)bc7If0_+5e
sLLZbP3Yc)_3%M!Olp2D`RFiNfo@cwSrq4%`C87I+UYjn86Jr>nBLkpK0GK_-;g%9p2KsjgzAxf#SoI
CB-;pQ7~5>HFNPIqRA<FJvML<uz({u0b2-X?A0~35Zm2WP8<I4l2yt(deA;T<kjF<qdZXOjjs|qAT48
|>6tmgT*$Gy%W;Sw&LZ=vXP(m5n`4ofx3{No#WQAvf1|*O-&{=u<xl15#n}WQZ_(o~af@$lp5mj$GOh
yCzkv-u|f2pT#{Fp72=_L^1=H5D36y_FFs{t13osy_;G4P?A%_TfUnz}M9lSrU7?o{9bYWEU+l_p1wu
H^TW!hlBV)&f*%%*bV|kgkv*0el`*q#K1*eHEGdQ<X;hB_2AuWEHAietz;HypTXgl5qu#4!U}}s1;qo
|4@xY%!0aE(OJqVYSk`5$OKw>^5V^VHTRl9kOm-S3@uxc@#Sb~vkJ721dWlQq~)v4jlG19dC-#PNM#x
l$#gl3bXv&l5|ZF!@*K;W(Dd59VTPE)@&rxX*uHd*f_`A{uda^E;#Qy;zRBJ8xneLD<Sl3&>0vH*QA@
JGM+E>rSrm*;M{@q#Pt_AQ8i2_bmQdTXo+bco6-!uxIgYX32=&*`NaInq1a~a4<)go<bwNuYu%7tq9o
vhZSYgY0;l>xOjh*xf9@!rMF`<7iS@OcaKm3FtI)j^t%^=M!ZsGQ>o_^~?v^PIhJ{LBPjGP0(D7I-Ha
BA$AqvVf%w3cpL@nn~%{uZzcU4hYjnml=7Rd~{0es(>t%bH^^7gQ{mX5yzsl?;=OgDymp#!<w_$BKjP
>DPZcpS;%=k6T0UuZub6cY!56bbk0&G-zqXlR#4|!CLB&TPjYff|ZMy%nM_AIFA`11YaeEHH{K$1I9a
q$N@8?E$vHa^SrS(O0)v7yok53Coq-kqvBXN*%SC{o^RNO%y++q;O0fcmw34<J>BY<Nc7FO^Kw_>YFq
D0UgfvwW6<7^_?*n^^;V%=b2B$@a~|r?6res%?jFSm3C`s$C04k!;uQg-ux;Tk<OflqUGJVv35Y-#(W
<@^IyFeMaicOijKroAfeWVHVeCeh+x;9tcY1l{U7RE7#uQt=jhk~9zyZ|A{e6LM%~Wt=et&=A8<k73q
(#p&krib0=`fmM#I){FfqFt8ZoKH3Fr<^6xRZ{gKuomlMPJ@O!}wUUe3{{8?jz<~W4!01LJ+V%lwPI>
@A>3A8o?`&ZuoeKDVh%+`!}9T$1i!I1axyLCiTZ{K6->F<vm@h=g4ksQxv8i%0{EzE?KZr-$m}|m5eV
g_PY}PN6I6vknIV~o_O6a*dFj@>9=A^{iTYnal?};SZWN~uPA|0#Eh*ek(J(<HQPG*qjqe^k5E`O+A$
RLGl@UKP!dg8`B<gcWGm;s$v|`~tld2b@UHMvbP&A~-MR#wQF$61D~w#@D>8Airl2vGl5Eh8?uaUKqS
4NML<iE4uTEK{W7up{lnYA<q4V|v{sXk3uYk9s89lMZj&I;iJ}|kmgzFIdTGj5kJDeA}38~xf?r@jUk
R`X)oku=1mj6%3ZVM7a4lq^EHbHPD%k<!(SRY|kuovTU(nlffF5FqZw=4p~cBuVtlmExaBHwrOGQLA$
L7LT|`a;}IL-$k8HvNko72{4u)K9AS#`)m(`o~_P&e7HsXxSa}MRrRia8dZGe`*vV0qy59rz~c=s-mc
;O>!*LR`XS+Rk__AVigPx9~n^!-=x7Inu4$wT`a{1#GjZu>oGPJvEs*~x|NilYwR?<;FN5Xz(=iyP;m
e<(9|r8HFlLtgb@*}@ac8b*Ily)ME_<%u&Dh!mS+5>7zfc}cu^mg>IY)j7@bt`#;h<hj#Git0UaCNTP
zgir2HuBhn+K>Qub=@m+p<++^L-0&?z!PnRbXLw`ym%jG-jD%r}7EI{~WIwW!F|sBcr|9iEKY?U6PkN
dd_+BT<PXXUpGfyEi3Iyt8Et+g;5B`NpXB`SwfH;qHaZ5y{s_$lXfqxH5x^l2m=>+Y>_&$}q?|RA`Rs
&dwNuRLX)l>WKQTc6(p`(qbq2qOf(B5}9i(huG`tMU7$w5le7-N7WVTQ9z`i{q}}<Bybk=1Lrnbi9={
stUUn6H<NX3JM2Jrv?<HoRNBp);t*rK`4CvusI;0M5%J2Qww0U<g$;VBN1u&wbW&rax#lB7u^y8XLC0
5xpg;gU;pCBc9F6{MwRDWoH(ji)6(l#s#ou88siyE){eRcbCt5!!+n~0^<RKBfW9h_BRzBh4u_Xi)9O
CO|E&V#;T?$tam6sC)P={9#7S;$-L7}!HNC!oplzen_3zF4!>p3=^p`RVhbV0!<m}9bDu#ZlD%U9SF?
Jza`j3HS$3nZv)NZ=C(V!K(b&{yR&;RXq9seDV3qj-_uO<k(=a_SRfaJ8`G%5<;gH=P6o{!y>2>>ZY5
2_H;P)L$5w1I@=;x6x_qjoAut{r>?_O9KQH000080P~d=N8$#~TnQBb0Ps-&02}}S0B~t=FJE?LZe(w
AFJx(RbZlv2FKKRMWq2-ddF?#?bK5qSzx%JiC6^)9%1oTzcJ{RAo5{NF)-!49vEAL<$z~*qge24y$pb
*k+ME5~_q_*z1ixf8$=q~1<z!-t1RfsV_j>^NoSlAg%90`#`Fh4Gy*m9pJ~?@Q@|;~1<z9;QMzio@!d
|~R`-=Tp<nf-}#y^QNf);N@!gIw_rVFMwoL%qrrpVcCvC_L(a`tUe<!P)1JcAo9SqwwvT8d?*3;4B`o
Nsxq5!Nl|?CsUX<-6O<NIz;8=PA4R;oaTM)gOPn`{CvmA40nmu`LU!*(O$-Of22ctXQvM3hrm2+@0D~
T4eRFYFWx6;i`VG`L<k%jGt(^pPewcR<hW_Y$T77D9pCIqX#GaG2x|VSM=~w%0hab(rUZi&&Rr+P@Bj
-{YEGa6SyRRKq31&DYj*-U8C^3ySwW@#!4h_D!us*Xp(U`WjFkPE3WjE;p^*Isa+w{@7Holxb&_{W@R
iDpR#2ovUFaQJV!7JIFYaCdS7xivEw7P+~`T1Y<M~cij`dI{gnM(l=D<T&s#1ZxV)Cd<No9XX%D<TcT
9-ZT)(Af;e4LQTRxvpPENkL{PxX{Z|~+;@4mVGA7~tGv@X@`<;!wkil`*Xi3+)<-$C8{=JL(k@3Fage
3E1^U3MKO_wkxvflxh$#quYf=!s#(vuDrf@7+cyW*SRgO0Gc66v$s`dNP4snW45=W}NMW-hcpKUrjwx
CQx=TMx#abD0H(V3731oa2cG|*WKny&EcQ^jswAn(Q_Jc4jta5@y%c7{~j0!DPOTUycBvq4;9Z=Q{>n
AyCUayO8&I)x`MVM&V=HiBrp-B<2>QfN!?%u+>W;hW(IWN?8lq8tXR>s2#JVYtyo@wI+Q#SE5TDUXKc
3uy+kT7p$3Ji0(FlD(L&rK7!yc={{x&B%iHZxBj#WWR$^UAvJl~<X#rxl1!>K>&WdCTJkuNeA10-y3`
AdoEUsj{HbaqYhi>==j9A$|hzs??8|nvt%^*Yuk+YD*F_>Dh3_Q}~C1a#^S7pOM<PX4z6h*910&LoT#
$Kp^y<mNG=t*gnb-ppW3^PDZw;L&y%|X48Gs6wm<$CP-d{e-zhF;1tK~;X-ci)oaqfH146{Y+kud)mX
u?r?FR!oWfzD*1i5oL%51HMM0!QU>)@TzTU_mT-9(HP?hc#+)ClQ_%5_rPM%B$&Sf5(gj9Or=Go&k>O
k12=v_UoIu}oecH`Awgu$*{fkp2}ncpVWq%p2_k*pdu#p054WDL=w2ujo-F|DIY(nB6Ht)t7UYCvd&C
(0iEGkbv@&SB6|<d)O(NG^#)(F6R2w+f(mT~?^GtGG$$UltEtp|lH}1|22~G=~z311+!3%3X2iqe8t_
R|Db8%tDtGlE?Z6B6r9}Jr9eqlOkXgFY94v_E$T3eeB#EBD>$Tp2g52_Neg<xm7Z>BP3z%C?j4UK?6J
d~P{C{8LJXAE@yJ~B?JEXpd2HCJr00Bb7ILoOCm_~ncP{Hnn%7BHD?yI4>_1U+Pi_u9|}fY@+_w=o`O
+jGR$6O{%{#IJ5f%84>RB#R9jlBh9zt_PskykDWlB+;DMVZekPd*}#&4ObL7gn@e&jMz@Ut$WsOOGNV
<(gQSA6i0NiAg|@Mb<=_ljUlhaOT`cTc=5W0)`!I_Vt*|vwyhL~wa{1rlYH4=zFzoZ;>*F3uTTrohN8
A>6tyjfASU%9gE#9~<Wo-qpiyN5_*!6f<pg%z&s&2nc?xkA1S860?B|xUxdK*jCqON+nYJav<53^M11
!40#(-hmr+b^;#GWPRIr3;q?@eeBH@1$u@Bn=agcrk9gm-NP08XG+rqHA%?e@iS0Z9!GQL90aXe~*wJ
kc*vK{^?PNBDUYfX(ZFha;|X8^tN8x`h`us@T9f%)ge94FpR=`A}GHTeg1<RDq`^mIf7wAq9;`ZNF&^
nL+9~8&>2t7pRocCe9#Mc@Qb+iUZk?xZRr>d&6dwe9RW#+h>b9Qb#l)-UqNCZyAq)H!(wMj0ZQ!O&bx
hyxJ}SVRY}#@z-dBsx1$IakTM6_}b}Xrhw#yR;q-!fWu9~#RJTkd<>bd3f^GgwiSwyF=<6_L}?P#k2D
}Pfho8KSLwY&>tDauMJf{QzkMIfFx<hw5tBxWqW6IpIS^jX^6)$<Qa-m&!!#0_Zvm4jd;h@?H!MADFG
wZRx{v)kjsg)&e=-Ub@f;Ywi67D1*5YrKOv6LaK?tLl)tC`9WeO&%Jh$TI>KNcqz`+2kNe*H!aK`|%f
F}TT#bsY1aCjqGS+N%2o9Ky4Mh#jlBoBlG+5!S-U$&n_U0|lU0cX3y;Dj_HX2YwU$TFtESD+`{W5zGa
QI!BUobyCC6)d1oS!o9z@bqWf!^qInP7pK;p~NL*QYM}x)C}=-F{}%_jmS8=lU2vQE0hmHf>LD!61Ec
<VN>{iPSMXq2pXhzC~Dv%u*w%qB8i5h?0_{>ip(rR)qZIzJpgD~t;67ja>;IJ#cbjkaD#l36$&x0#S?
wK66?H`+dwuCWUxTsB^9Tzk@Elt^1ge%r}*Gd#pK4Q5Assz7^^*gl7u6XH6|?jLhNuee8yq~39*$Jd~
58kK|SruEzQXE7G&-yv3E*9Z{070!2p1o6b=ie%8iV{Dmh1B00rY2s<}!j9>Am`-B_)7mIS?#9dVnfl
Zb=U0pCDzKL~KLp{g!KmWmL;PUA?>m?CGUz>(Mhc(5Qf4#c_A0Fx+J_3-22I<Uo-pg<%3&avK!LyRRt
(&SoFMqDZ~z?co^=si1ejn$OJu*N4_bYbsZO@WFXFd1E`(^ZNI3KdjNPxInb>wWOSj~E?0hGW9|?RmQ
zGz6jD6L5<7qehK?4?|-o;4t9fnty0j)mrk1xFGBL_;jEyW1Vcw+#2b%bAA<gBWNU$tIJ2*`xNi}#Bl
}h3l*U_Mn4rI4>ib(d$0tksGp%z+X?%U1yQULFZAu8mO?<0Y))}r2EkZv3u$g4XpOT|3|NC<E949ov^
CxXlSa>^c{6L<Pmw<q_q6T;RuuXJmNXkcZqjr8@DRazac<SMq0~g=fWaK2qk{&q%4sdeNWGvR;E7V^{
Q8sxoE9-~DQ0irGKAYGY2Q==3P!OUXmrq3-m@zWmNQiSmfB<9YV#EcEcTk)bqZ%>{9?<%MJQT(47S#p
>DKfHtic<mtCAc;u0a1O3b6*d*6RRrJ0J&o(W$c&#j1~tart#%(u1;Cn35(|eaPy3A}B89V#M0q?_#+
|_y2z_*nvSHnEBDo_0{#|wAT!PA8Pgw-!L?69k&VwqxT3}m=L)G+Y2EOM>Lin{AYkr`&rq6L8WX`hA+
M_qxrRozd*_avAIU~Kw?_u=!GCiVH?PdKyH#4U+p;C#(PLx$;x+%8%f5&f0>eMug2<CPaB(d21uF+JJ
f&@*XO48VWM@A13>dUbbJBzi_EPne|r`|pTWCW`gxCjeKdIFrv(qUQ%g}F{Ocb0BUwv8MIP-WBr##rV
=~yP6&jisyI8blb!H4=3%AY_YaYwU+!)>TNC$KC3U}zZ&@LYtbsiO5-a?n(V#oj2*wGC+vX0qAhvT3=
DQt|Fs>rZ;%}|d8FfFtrj;s*bQNY$mg{U*Kz+&9JSd+BY0bMtD`uMDA@NyjUv@7W<lf%UiKM>iUIaCW
zTLh^y)0W|p3H!I+>fBiQ6TvpQT@2(&jZNmb{KkS~unZ6vo7l>vUxTqsX{-vw4Mm*#cEuH_`WA)^Nrz
45*&u4z9k*wk2MX(aXt?*b4hWBmN`jCdXQh55BtiWo$C6`XdzxJVzld_CXA%uv2aMu~QT2832?+nfX4
Q#=85HkY6JK)VL_Kj+6BFuSI^AD8HkKJ8s<cWl{=t<I1V3dw@=)qt5RD=%u&6MB#bSv+=3owa=EtXYB
DEx&nK*fX$=GdV1_@J0GcpT*apCj;Idu`SZ((rK;qLAp%wr5}n`i8bDoYPQ0}+BLk(yzwUH~p~hn5Gj
0P2e^kRs6RtLXK>B!9(D@RzYxV9TH``-cQgY1QQZ$GHuJu)>{OuAo`>ue*QznuO=YTib4IA%%B#g}Az
|t>E;_yS9h`i4C$Jk*~{Gps;I{y7&QHA62hT4KNBWgLWLwGsXMRyD>)-GJnQkqaSEAdytx80=YC>kXD
`jN6^A#BInHPB=gsf(%;Qfu{J9#c9UoX55v0GB--#t)5Pb}CVu_9ulrri^QU^JQB{&qbkc0M5;S80K`
?f?Q%DMcZ8|Av&zG{T&$?}#*@u_zwhLw7^snzbZ5rx8qvl69>-TAa$-n>GOZ}VqBT86hcpnC6$v{nmL
lwDc!^6pkjzW;IwHe+BhkHLR9K=g#H6|Z5wr+`oHnGj?NPP%zH|peojJq)>?V-%}<4A6`<UDkc!TPrW
`%&hR%Y!tDk6IzL@oHKm6>h$6Hn8}CE4;<6zK5g97KmS9FxkWJ(Bk-LuxLp!9Bm$Q<l_OCkC%<n)W!u
AZLk=7jRI<g4U2^#{YGzbkJum){*`>WfM8OFeL<vw4tR1ex&nVL(VsgYjls&hYY4UpSeAy0!IN=D{t*
!dVFW#oiY<&Qbn@-R8RkXP)wHPl(N=w91MRN;nvz&YfRQSH7>FCQ)LL-ow15=Y#rmv4;|CMNje2IE0T
`t)a6YKU*)#BiUc$`7q3g9iYzYm*pJE2Fnqu~cbk<R7UodZC5yY+ec_`HR^z~?i)S(sWK86SCi_Nmh;
WgFfs=@b7p-+a-HKvJ9nb}g+8SvM>0NwEVw<YMKm!Las?Iy1y6!)_&#Wq&NT9A6^&tOB2u^@k@VbOxr
C1x}ozZr~QwZV`TM-6H(E$qNz*waFQ1ZMT@TZpUpu<jo$FN{Sm{>)jGH{}JlSc->Zjw`Nvz1#aS{6&t
gTmB@6>|LL*z|mckaOcKeP1)IzF`${%$1hJju`pqeF*T+sEp~Z#WulT9&<+A2lSP}9-Y!buu?ML)MR9
+~^0<OB9p!!Cx!{<#nUe-&gWRx90Au%!=6Jxck;-?4+~O8ZSBu4co3!Vn=~AbY*ruq~pthBi5I1J~CO
|ICUVp@C3;CPPd*D|nA|5$-2@JpFHF7q&siDOAo|f$<p6x^fV&?_We!@K|nYcIk*=$wi$qY~90QIHd4
;&IMcx3kd=Pg@+il4?3w}LKZjAs|^sW2+5<Nlf~D|X5<gR0imV9J`}`GB;d%`k2vl>QO{jO~o=aj<5d
s3}dVft#>+N~LiASem`Blnfkqe$-oB@rDQ?`hXlWJ&<BIHse9WC<~Nw{^|10#rggHzD`U#ZlhUV^_hu
y3H4Ntk0*Bq5_}^36FZSYtO#P&lc+U(m=G@7MKrZYnl5(v1=zeUBxw8A*!l3#Qp#e1wYp%jnAk%oG%E
ND3#-e!&WsvWw)-6ENQffc7!uu%#12ueBgCWL#Y*vDcxc}B54Gae4#?gW4p7Yz&t3FO*SJGPIUgI^N+
k<1j-DExOa{)UI+oT|UvqOrncQ;roJy*}*d)Q1p??o;F?njcO*-|+_SC=W%-gL=7`XmcCgkj@K;vN&h
?G<S)JcF;*u8Han<KC5U%1=ZglDsawl+B4GgTNXvNJZ*SR>vNkLQkHzEJ?_f-Y-spL<ibZ5&Rpvt`?K
Rko@6oW&{lj8%b$@$42O^SKBJ^}%lCF@9tKY~t(avC|Py-f?p_3ug?@SIhm&mB`V(w9B!pa_|&~{h&g
Kr<vNk89c(gp<Pw9tA15Rh;-OD2+OQU?v?mECPTkJ`_I<{WomkNdNxo-i!mO0H4HPawu3K02cFrw$|<
matvAn5u`RO0XOAroBG;j9_x{<1h4I$F_|TskhCq#l83f$C4;|9eh9pxOxDR;jI7Dmymh4p6uOW_}?n
XJHR^#WphmUTXSpXxxJZC^oGt}@fAk22t+kr;4ZS1c2wIJCRZawJ$yjm6jzrG0B5uaj{ndHx9l~t{Ql
@}mHZ(rYY8=yI}vMx-FvfC6Hx7!K;Rby~`S3<)1-yrJdpe6F+zv$sn@pccnz#76B>`RVzE#n%33q%JG
9I+QEo_;~2_9CT?$EqKYzhEKaVTs}!V>1IXLNRj=2n;Jl5EOPr{@jK|!5+RnZ{%QTwXp>PcSo6SeRhm
xA}{J-b1M|#Mv(y?=&1vXqtZDd>kB*u4@9(QfoiAfjQ+8Jx|buOncd_FpXt(ITgGu7v(AWGHs2&f@M~
;eC#S91-N2_VwppLCK%Zldc9W1&E+%wSPjJgB{Qw)rHsP5obps?s@u)?bW^E=MKoZ;D*rt==Sj`@)Rq
f5x?p$*B>}^}PT;KYf*ie^A52*iPlOq87%^P6m>qYp%9q(gC;TH}<FE2I?A__#1+l@GMmK5BcV1Hp@S
TruFqgyngWS*8bP>IUIoF2fclg)AzeJyEdb1?Qd%(bwr1b9_oFh^#w!>$B9oqhDrDH3*WoQxka%u|&W
TE8b7IWdEdeQ@GU8kgEFC7O>f0d=Of3Ws?I@(62KvDeZAfZyYpy?luTk8ok?fn%wf<A<_dN(hllu3nz
~$JbxI`r6w`9!uSkYwtr%BwOxx-2i!aZ|O^4x3S#mT3ssqG^vJZ|8%Nh;Q~(P?!!r|39b83k&)i^`_q
(M)w}Q8Xo|t<X~4d$r#j5LFmUl5_yzjT1#Q6t1h%JGD)<Af$ellXp`L*`A7=mkq`PHzc&ueGa%SqGx8
--zW(42+duNF#h9_B<I8PAfX`=iLg8ZSzX`DV`3-`$plp3Ux(ep`1rt5ijr-irpXo}GMZp$JyA1C{p{
9A5UH3*bfeAU!oTV-0{tC!x?9sF~Du*QYdc~EEHlcT8Jv6OUo7+ti|6x?D2SuzFLfUYMC&FLa*%x^qf
9Z@k8drTcBEngqYWMhpwL{j+aF#L{PtP9z#Z?>xkwsGt0cx{=Z7C39O{5>-dT1TNepWGTOhx9(n<$YG
qo1qq4jvv7KDta}%&|QOw?4&!>#of38c&T7=@=s7p0|XQR000O8^OY7ypI>kZFERiCtHb~R9{>OVaA|
NaUv_0~WN&gWWNCABY-wUIY;R*>bZ>HVE^vA6eQTH7Hj?P~{uNC3cu6H{+U`7dMw52d<2W1NlZV%KW^
+%wqozbk&1s2LNXl(xod1671rPv1O6_Fs=ALtT61PMFg#u8h7Yc=w;Pk`OU|yzqv77|kW^wvwd~<Yib
P_x%H@hldUN=GXWE7k|czAXS|9l$!Jui}7@G|*FzKNmOH~Bm(>MRYKGH9-|;Q6k(E{ou0xoB>aDhs|U
w?&#XIlO}pSrsJEUeQ$fY}=IZZCPd6Ix8B4^)kzXZ=OAQ`rXT?ar3qbk|GVBeE;367tj9o!>jLKyu_D
K?&v6AZ_26(mcQhiqeWG&gS-sn-QRXiRzLe*75PV97V7h=TrQ!b>T6l6Pn)vN-)@rTTD_>Uqo&$Tjsk
e(RdZcs369fI_I93an&26|e_B;#Wfe@f>-BD`iw8+<)Ri*7tn%3rV;-w|U*>fKub&ch7%usFUakQ%RV
dn4tACVvF%ICvCaLO-K5dKk^BH!eNY?O8eL92JW5TiX{JhP!Q1a((*<ke|tLMoEKGiTo#d6y0Hd#FmX
4`y~PRmVJWK|EKuV1}-{vu2BDw{W7!^Ev{s_WoyNu4>bdjP!10GGNM6C@heaqz>7Z|KuV1_KBwnE^y|
%!ra;yvEkI=g{?Wuug8WX$r5U{yJ+CgrVwxE8pd3sJYT3Jx}J>SvuWR(Cw<(;b_7TPv=#Z0=eeN3dRK
}e_LhKdX?1I-fq>KRo+Y&`6}ZXS!NAF{0EH26dP7hE9g9o5iSHT94>`0rZ9-pH(6CvmtSTTe12Y)Z+B
{p<Tuq1Y_W!(VCz2sx*L3(rGMvAG`dpp_BzXS_x~HejDx(MG6CkZRd#fQD+uQGTrH&-pnpT}qA6oH9U
UEg{rKhAPhU*&4-~C3qG1?<DEujUef!bqJi16u7Y|PVa{19H934IR`tggGPhZ(ZtMIR{>ksGG*zX2Do
x}f8{NV`x{3#q`$!DXZuU~!p%@i5L)9+qQU;XdrPo3tP>}_-Zx>>K@B^#KCIkBPpZ=>sG^u>AwO@I0H
tH(cl^J@C+yDy*q2$jR@rrAvH-`@}ui_2;WA2)e;bd+Wb8p>p~B7#zMM!l|aS)PAa7TJhd!SV6&5z}<
Dt%?9D1!kpyDg`%1d0Pat9q_pz2j2KLrb-i->|~8gc@n$=jtYw)C>O+B%~BP?o&=AB6@bPP*bKw$HWp
iW<qHH4vl}4N6HRgW@;tCcg?^i_a-dB3$)Gpv^EhbobyjYh^N-^PBPz;hNsSm$n{JZ%O|pbh0@|3vQm
F%nBSao9;f&<tfNO%3xh<=kAgNHUfH0YDmoO|rU9Pq4`8Ym{-vT1548S@)KfxibvaoKe;=mG9Q7dNwa
*5y(AgLB*@iL}2X91M?VYV%rZSZ}O<yAf(#lbTe|KOXFX)L$~exFrRm4~Db2*UkjHivc9K$H2Z4rbXr
*&;)0f;!pNgbXj&APl8GOw+7fZh_yx5(R3SH(QwM9o4xmx2rTj2w1aX9vaqC6G;bq(?X3&$jU(Fb-m4
klZPLF_Lt9in2^kI4NNm+4AYMvoJDoETHu2Fc^oV@V^kJ^ldS9ISUOpcTKWMIj^kDnmDE9$7xS{hNnP
zmiZa&QRg-U4nLAju0VS%-0NCU#nL#&epx<Cw!h*rB{P5x#jCSw?^mvh1K=@oc*0qc5mdO}NTffDsH`
xy7I|^6QGBA>GTjinA16dtXR4|)#Sh8+JN?bsN%TB2oi2WP=7Qjli&bn(Cj=2<p4>UEjp+tSe)kh{oR
V)^wIR_>d+JH5#qB}$|m&mxMi!CrSco~hxfeTu|Unh0aG*u+sgz>7f%_^B^Q-0$P9X?Vvwo67ZLjGp5
Rh{)hp@9Y5xuPy5wB+F%@uB4F*Fpv#Mes*d*J|h?(t`QoWB0|syD!cZH>8D7R#7=ay`aPRh&ORbq~aB
qu7gup)*yqCXCw{3&MeOFu)ez7RxlkP6G3gkp8=sLjGLs2m%rdrppUa(&eUi63o15$S7m0uggk#UFa)
Yy2VS;ZQo-zPMt^UwS5g5K=hZd^oyx7UNf+T*M)kxHXiWmW1DQvX8&v7r>wJD4ke*TpyK)=cCLonSB&
?HWejSsv1P+z}hY?tBk`-_`0EO#~ivb@=mPuaJ4Y5UPqt$VO+q}7EUb-y`RM{C2b4+6MorZ%F%2(VLE
D=yx7{@8W1_qa?NmC3R8c&LOh7gjrw_D(fz%(~IV4mY3ndR_LHNPH7zq=hKa7I(Y^O%!^9<VAwyM<2K
1Ky>Bk8l!jp423u7?@7;0(94@tRUtu=b?<Rx$qT%;qwgYfNq=v$&yyX9c{U@C^rmk68ufXpC;;6S>6z
tuge<kusP}-BA8)pVW4+?3%AJF3Plx&W>Cp<VU6$;G=)?G{I}j@^L&wKbssbYFyDgkg7%+3eSQk4lxx
t>fqoUhQ<A$^SK%sKCi7i*b=3zfXR1*ciWUwF0;V1b+gi0qG0%6;pT*t*#@UFcWSqcU{_|J+2PFjrMM
I>jkp@Boy{FbXlW3OL%sr`b^F6Te2Bu?Oj}2J28TB0KC_rtK?ZTi+Xc+)EDuRD(VfMB)_6^uJ7Km*`r
Ovr!T1Kv3I2swPK3kaPQ#3*`ItN7v#*_>g=71>75OH4Xl_o(05Kcd=QL3c0CNaLi(5l6mp}?`mq*SFp
BXOETalJz}jF^BbPvZh&Rgt07X@!%uPGPCdK~t@GPHD9nYs;AKn2JT_5^aq;x1I<{t}evT)~oG$W9D6
*W;Hd@&s<->Q-*OgHBC$dw2P>kIBpTGk{%xN75asOW&Q?~U8zKtGrR;*fNKQg4ovW7L;jUFphzQ^(`*
7q-}D8v`jXHB2uA&mxdE%uGjc4fh!TJZaEWYZBzdhWK!_&YC7M)}{yny*`!)x|Y?cwxA;;H%Q~{-;n}
mpL0z^{10IiAS%WckPf`W!5<Yy68f<?b8n`doj$k30%=VTMLy;Sy(>St(78qS%=)O85WY}hb&5ooW;O
RmDaR$TvI-itpl<sl)}*7`sgX{iSht=%zsLW!s9KBEDPYylBjB|D&^5(jqUA50KHrr_u?Kxz=|C_AX6
IdC*&x^T8aQwFWFyfDEIf};`_SnJXN<ZAv0<A6^GFu8wfrTsBHqDXnGiJ}IxG$Yf8Ndj#WKSlf}&;n{
QXh9`hPt>uN;gh(SUza7&<fh6Npy0zhu)SO5V$mfm<)H9SSYz6KmdS+X01f_m>$i^8%czO*dt2JjY|n
#N)wY#`c|B#1-?;`EgL+e=0vwrYyU>p+Z%>#7-|`kl<U))T?2$0VR$U#rvjoVCbooGBaWz^H=z)t{k6
cKrJub2a*hkljQ)rG2)W*7p24movvWeg!d(eAm;R#PMS`w%o-Ig@RsDJ}e%z#M;xZweGk>)AL12)%EA
3H#`9%!L%oijM0N?%1+p3OWXESJ4aaPhZY7Sk<wQ^x_AX(NlbwA!m?8SHIYByT`*tH~CvC-?7jCrW5M
5bx($<JZzJ3OZCuxgg91`d{!R+dj&p!agb>DmD1|DsOf{1oYF2Jt{FGp4Om43kN`2B(~Bc4-{*_8FE}
84{f5XA1V&gE_5vAu#Yousk4p~1i(Fl(p?{giPA&2mi+huBiyabzVtZFKpl@lkaGb$Opu}9tJn^`hc>
uDmk0PwY_Km52ieCetsM+mD(!}b+RPXbs*jr{TW?sSL0~}Ksy;4d#SR&sS_4QN;-!>VeN@4Eu8n06eu
l<f767)vIiEJ=R2j=)@-E7j9URm>vJP;?qO&z;u`C=w*uH|U-LZ-8bkwkeUqidb?LuI9bMo-cvJB1FD
%ogdvj}k41MHM#HnMe67}*@wpQWk*K0HEDpQisN+ttA_cIS8;9Lvxiw>;%o4c#$K!7+@&@n2g7bj*$v
1FU~qh;nd0$duj>S@$|~e1_&v=;_0+@v6K<`%hl0ukIS7vgq@qQUeRrl6?617tcw{b~9Oyz@)>|5O-<
9Y3R}`dV5M3cn=^{51I^=I2I3<KcXSWZeAEGA@0YW2Sl)m0E;nVG}7Jf{^ap1TkF~aZ@I~p87I<}c93
b0GFjKSOPp0;jx4HV*{hzwtl;lz#$xU)D;3#tdG30QZGLsHp6Fo$)s{4S1c%~lLcFWrZELPoMzY0f4f
q<{l5Cnqb{W8YZR3`#mgN{oVhJ`K09eP%s@!hs$W(=0GIHwR=#K3%E~|Wr<BAF##vB;!(`#IJ_~GL8;
U)R=?>i2Cqw>WB3b_zEYMfnNM>d#`QUzIQvvo)VyshDhqUGv!UFZrqV}|@Th*hB=cd>8vs>i>Iy8tX!
M3}}t@z8^|!0B&Ducd$XQztwjwh~SP1A*c4vJ!L^we3G#OR*GPO-sY!da#V4N*hfQMJ_i`lzZpB6NiC
>;b^o68P@kt+Yz9>1lqpZ+xSHoOHp*KM{h39CYPfTN!~ZeP<T|x&3-w6$FJ5e67{3Qb1=B2U;VmGD%?
DX!n}Bsta4t^gaO-7!96r>>}5t~wY`36W%YRSM_#6&H7l=m*j?9bSTx#_?`f>t(GIRqxM$_t{0i`+vf
b@ce6;QFXmlco4q2`RsM1aUVs-Uy*~7ts5b*bf>b$dLKEv$CQfL7T(i`-yt1LLUTU-)D5lrS~3pqzE^
*smjCVUis+RrPfbh|bW;!9M=;7x~dC93r=<V^V7nLFWg5=vMLhR7j*s!??u(oX`HrMM3+DI}8N3B`ve
^}^+n=l~-KUI3kF1R)L7H&AQwdEzcWBb%}^69)IF7&gLh_L+`T_8?<Xv8m9!>T|S-mzDG;@v9q#4Cvp
uHArsPhOHRcp~BrM4JAYj6~cyj^g=>#lHlx=_F03-RMbYKwqiulm=-lV*MleQL0Pq1j)(*9k%4W74CC
e3kIz2+Y|L(qZ@>I>kLRKjk%BmINJ@R303;N0>-1AsW5Z|^&;vVD;hIAdwSuEOU<*mlu@psDba|UiDS
flM-Jp%DVi75vQAb-~(ZT8dfhxm%2wKKelTEzHi)5vKByupF!6P<iTbGhioegZ+-<`Mom%X;FZGBy?(
wb1L)`{hvTduOCXm@wCNTui_vEU2su~IHP(_!bQ1Ch(vWV|Ui5%b%2_?6*f7Ew#vGE;Pjr<xUewh<HU
3crxTwzyrVw2JFShr|w;Gy+ct(?*VDlh6QT1A265WAs)VOZr3W{TKE@l%#8MI1>>t$%ad3sa=Fztqw0
Q;CBzlLR&A5B@zO`ePF?xIQW|-1v|riZ2iug30_tTKLAE?oi!3f5w$~@HPL7kCuwS1(=<M^O(re7eO2
=-W85xK*_G4*P&&XEUEeA?^8Bj==DTk@EN2(36^vmyrg>4RxEd@<dmILix><u8OAv_hBZje>yPpPc2c
@AbgXm%WU=-pK++@{tvgwW6pognGIuD@MIQTp`!#^M3*N;b`i-s{86ZE59U7@{sbv4F4xbhZ%Ka~P{q
i?YFro@dQ9{w~AzHgmpcLs$U3I(}_U2mHa|2v^g&&id!^LVAV98o!fKB4Tnx?&wOsJHX$ZoAgZ&ee{%
>c<^KTSeNw6W1OYpDk`y^=wDd{;zu~f<5I)z*dz-LH8<@i{4gr(1H^%(P39km`3|aqG#nrRK?zQY}-N
#qZtuI_v%qNRshE+hq6e%jp8<VUP013%EE5UozN<_?H?FJG^$jUQSc}@n*`{DM2<uHo$y0eoRFx162T
_4ZIKg-{K1IsdfXy_rNxT1O4lnE3m3Lzc{5+t?Z_#Y#gs_2V|m`72vaS2ZOj{1kBD`Ga-{frkI{oCi}
J$bEb{uiqzPPK3SIUK-VE4OuD=q7Hf=%h_KKe6oA<FB$x)_R60TkZkK+o6#d$q#e;u|IXolisvjH1D>
Oo~cI^9m!H#rADnCvVZ1YkW%sljytjGm0_8$D{V-?(@EFMfnw_Y1|^GGy8WtBp;teY1q2V7Mj*Mp0HC
6~Sfqu#1&iCN&+q;i6+)hv&jl;A3~k5lijc+hd3nJ}RCH#-mfM)hnsMh3PU@k7nd*HFotzZ83JD<*PV
*+f<2X1#<=Y8Ff<m=+Td~>uE|{tHlI)pXLDn{B=a%9nHzsSM9(^nuW9jP_Yt%+2KqSreAnb^YSSvU#E
V$OqCv5^Cxfrg-3%P*C&r`DQnwh5=@Sp^e>)2Q8DH6*9j_rWkg?L1WO(K`0Y2RP^}GobRx-vXA~|CN^
e;)3iG5uzNA86XkFD5YY?n+Ty`~Da$u~Jwal-`mLe{VV$%*!_rx5NI{o2?H?W+oZG}Suj$JL!I!?u*z
%<d)@lJ#?H#!NP>wr*>Fa!0I2O4?-1GJs@2Cz}t$es`0EJ1-U9o4<FryM=DQ+;Z~{_ViSSb9+Zr{nlk
Bq}?BV*kmoI|YljK22r|6IjBAa)4jk<?m`z(!Ml3RdQC0T2%epxzJk%ejP;^l?hhB5u;FcvcsM5{Heb
Zxlp{7^ug70eP%V<Yj#V)So{w7`GS28m;QpSpy0CFujntn;-lYEoVlvJ3wuxjVRu_rX>HX}FM$<bT=r
C~x9c@}cg%Y7&S^`$6{ay1DKH&D+r!U`Mae6#zIf1;l`T@HSHS0vFmZ|x^=?>|dTf97C?9~f{@nsd!P
K3+=;<sz`+L9$-K_%#f<E6zzt_VDV4p|Fk%p}>{9iA>|L(5R5bK3?fK_2snygwRAX7jF!b?~bJ5ajTx
rB%>wgvkhG186T(FVRcy@)ars2hYM9fx>tnb%4aqeJf@PRt|gJnDZKLD3)ZO*X%dww8k%ExhnwCq3+w
lh$C4(IbB!6HK7rfifs?ka9ct9kUbK-lzq{XI|(}m;8m<WBC}9M?@n~`|<E%Gy<DsK}O+iN9#poVpLS
?sLSri4STTk5CqbT5Er*A0@D3LB|TJ}q<0Y{>D@(0`dfuZ+ATB0mqjZ`71Q(R`WNl!csaMpwKbeB>po
QQnAS@_w>5-Rt<9CgIDJ2tZ#%l5-S@Kk1F$#&#&JtWH8>zysdb%U)z~16S_W8^2Hb(IuR$O68hM(a&k
gb(_Czsm$qLu-E=W!LO+Dq^7N%5D3s63Ji?j<+K6Oj^2)=YFUY9&n9cf9s+^dz)Jp2~5q`V7}8x`J*(
v4oe&wh>%%%S9d(l>&v*PXcV-EAv#96N;%(op@i9Gd79IsjFC4nT5v@P}B<AgH_Yn*&0@#8a2G+ZLot
E;0%=0!1cE#b;-%?jDB@SgHQh0DORq3RRgn^lLh$!~x?vP~4LO1!e^|x6mnCuQ1CO?uaLOwL4W|7FD*
)-twU{j(SiV-QvDM->tyI-SA?5jmZh};zn(?V<<cR(x`yy<LfG090yrW96DdGvoued3|ijc-eQ`i0<W
}xWmKU<m?|eY24;QSLgiEcZ6kaNUruKUJkXq0Nu``rX}Lu$k`y)!;D*lXuk3ACUrwbbARJOW+b7^~5L
Q{S1X!|9nZ3o~Z%-*qv8RERj0i_R0@PJ5qc0}M(HGA@hc^!&UHo)>`QhmJT_|tP;7tf`!guoGV|elCb
^W@4m!sG9N24!}umuMep6ak+;Rz257QC=v9Yp}mi`6F`tUh(I`pkp`C_xuFGgI&m|GeZsKQe(&DUF4l
;|VH!j;{d+qdOPj@#Pm0v~~RG@}rRpv_C@u=hNyx%IEhKwh148C~{P=X~nceE~k{(ZD?j6n4|nfQ)J+
rzEYyikO$Wwqwif;-&*q_EDL-N<4qzBbtr7zZ9(GJqlYqfQ#?psOe=Rf!i%4h(_bE({^d{q_R;wM<ge
#n{6~CpZ~FT6yVFaZbBiGShm#ylPYJI7Lo7xa(ORXgq9uiOIb8-#K~n+;=JV4qL%u+rWL9p;EuB{`TN
v}<y9{jibzZc|LqGweQ@RZ(WMEUa`k~Svc*gC*lq8P;F18h+L@ZXD^KK{AnSQqG?8!NPm4hO<-5?FZ2
*k(s)cxl37x;)E848$WbCp6{_r^MUnpgf>ZcU%rZH%K43$^jqo)X4I9xpJV3rvea%TBnF+CFBo#n7%O
>>O%A!j4#Ve;8gO-{vo8=9iD@i?4tD`zL1MPt7l%g^n4?ONouKwn1dD=9iBh9d*!s(3v+WElC)=^J*{
*y@tWKokgo;Jxded13`H2-o3N8=#T(&I8rPB!D!SQmqbbu?;k+Ft&AK0ozb?X<R;*lzUz{<elf<Sq7P
1ZP$#VAMD3jbuPho5)$qosf{#0+(w$}!G#3vp5if+Ao!icNzq<62wxC|h`W$xrJ=R`7Uhk|p)ve-GoB
Ls!LCC4TPP`xKW7W2(+Z<<{`LmWY{WuEG?tlMRjA0^fhVloG3^u4@)X0y5Wm&Qs1fMtgCPW30b}BF!3
wNs}2~t_z@DVcnF9ChC+yZ7veXY^KUbYG!O1-K*uAXMeiW%#hq{^}G6P9?VPYccmE4-*yiQ!N-R<#vK
j>&*lFgD?YGMbWyYE7C@%Tq#3(h3D+PG=L!+8X~S{PPt`9o!KF?e<*qwniza?d<R}U=+ZKEf_QY@z-8
uz}gSvLs-RjJ;h;zUYtLC@ZKAX>UVcvu`0{P-CXR738^KRaZUL$W=08`M~az_D2R;mR`QHVZjrisQcy
iae_{<0$?2%C2y|L$MQ1)rM;)w;5n{~X#SAk`ECPP5>DkOh1%wSmJuF2!s6Bje=N;FfT~_a^|6RP}R!
KF6=V~<VpQp$(dUG>PYdp>Cib?*dDW_~3p0lzM{}=w-DK<;e>2=9L0v<3Jm_vtlD&PoMhJrioGR7Q30
ppv~6mY#8?59dy9KV23y@^cmVB|&m<kJaeg;EKwW+X3i-l)D+XZ#hj1yVpZWI&>$u-w#`(_|8Bf~6oy
4C2KWm_0Bflu2OQg$=E-7F7cnFituOO)GF-f*i~X&L4*ft7tn1W6KpOpAv4Q>djFpbP>aFD<IHJQaT%
CC~ksH?@+bO$$>GXA-@v5D3=5y#32+kj%K15o&SpS!?3Cg<u#}oMQh+_ND5LimUjf2f;qtO&ey>I0Xo
bYE<*rEEDu(65aqGK?}$E0k<Ml;97h9|kLsx%AV{ttimOSArG#J_B<LPgwFZ^PC2C*+XAQeYdCk~LO@
l6>FOzIt7Llzl$gg-F**QsWVXQ*E8gu?`6JQ{ROdg*2RtAkB{Po-f(QF6p6`UFzKLKTeGRq0La2_=*Y
*RU1*1~A((m&?t{%$hP1leYqyG7-t+^~}aR1N%v7f+q+SdlQ*G(wm2OQ9n@OHd^e1g$A-j|-|X@fe_*
r^TCX6H#(xZs)x~HhiG7!#7PTYp3h?-2>#%CS$RCdaD6C35aw7>r@|~+&|n>z>UV<O~!UKP{8OcaowL
==`>Wx;Z)B0@x{^FVTmNUIM_1u7#+skne=f;Ifnx9p<_ZT4^CXwTDHzE9xOUz=K8D(e5G<APSXrI0|#
GOj+575g5|~b?P-+1PXGMbySIP-Z2H+J?~-bb`Oe=R78_fIx6r?j&)%IT>-4ivM(@_iysY1ze(^f}X!
Lq!dtivnF&4Ok+uoE`Ut%g{_C5r3h=tRTDoCgL=#;W}zVL!EGYodIP!20Q!T=ZL9LxiqaAhyDD!WS2r
dO%Ac|&mkI<JbAQ^lJUrOK9Iu4R?!Mp9YhJSWi19FO+7GwpKfoG^o?Lee=51X`xd4bg~kPTIUiKCE+j
lU-J}2{aQ*P+pd3<!f+Mb5DXdKTUM~P!i*0MU-{}!KD-js}1GMAvV=vbbTiyTr!{|5~q(e%aEgkX79R
(8V$BgOc~#ukmSRy0!epjGG|Kki2DFN+@kM5V{DygbQb`=G*fF*D#<Bn@j~6aDI$sCDt5E<EKTuOVva
fXeI`_!&mHn{M217*_vj@hZ>4=05)*>w^X)3>ctwpwmxN&2W2IW^oYy5e<^N1KBqC}}nJ1TlFZVFZx=
u3bkNTM=)$nAK9(96kSSH(M5an6$*-JQ-7_NmKG4s|~!uSqt@WCyf_1^;?Iz164ort+E*BKH3or;lV<
Q|I|8~{EN)xv8UO7yMM?k(W^T?e#>`w(Ru2+HL^XzrrEMAXMwA);^s2tFLSv6+~!zN8IlN<BombI|5o
;oGpQBlO_l$HS^%C8TjqWf<#UpZwyrYw$S568f&?F_{Inxi?K4t4Kqp2_LW*2bF9@s|?6=rG{JugsMN
j(@xMaWgbMPlsB!HfOl(XlSPSPBl96HB_|PLck9G3d4V;PY{xXzI}EVBF4^g|EllTtpF@Em1KI%2Nhd
s8yUVo_xy)Sa&#TjNY;a#blVxU|%flV|-Y^ehgv&PH5xzTNCr7eCl?0?c9aHM%cfF_D@LA|xcVrKkpA
0wrX?6yWn2}hK)!$kVdk&PfRt9bw*bKj?oe0}driG*Y5dh2P-P5uuTe;KizQz8m8NGIjTAq4g_D*IOC
(DZIj!3V8f<a-oc;idTv9aXwP2QAwii==b2b0si22qpLH&cu$^JK<@QTGz?i9HH0l>-826}R~E23=)w
*lnD%LTHYoDSvMYU6Y|m@&sT*V@yy~=NKccG8^W_={j4Npn<cM+H!~=fBZ3c_5GLMlSVyJ8P_G1ae>=
Ittw5nEgrn4aP6e7w`+8UfEKR7QLr-Z&EJ-&g(J%Y`3y`%vYX;&^ny;paxzx!xl};|NYxrzks(=&8?D
+JDIwV5J(cP`{<0I5cXb2f8#mdCZW`DYd9y<k^Zu9Fn<p3yUEP10)VpVh!fJIQ=T}bYN~lxdsCQS`wo
cwY;|dwvl?jQ9mo;S+j`KRrE6R_mZk6NR<B^Z&DmO;Qoep{h-(iKfa)rhwvT=mY@l^~ah;EB@kJY)EP
*HB0>z$z+His)}f0HueKN&AwB{;gT+N;0MwenIOyv1Y3Te{H#>N2#p8~F8*OtDq=GoUBe?y&(U7u=lx
GkiS9$hFf<HUlxiQBL>XHM{WFE^p{PUu}2bt4trn?eh)E*m<Mm=@uWgsb_A;_`!JE21YR4w2XiXy(in
&Us583=!(QZUj)U$<!UeW73PMbj8c87LFWoPIf8CN9}sOMUS#iz5MCmguX<3%r+cuVx2T%@zTT;w;-2
0~4;7SQ`7Ha(YSz_u^M$H?86cy?$VnyLC|%PqOo_f?Se_FRJ)I5dBGi7T9foGfrG?7PWlh)6Xsm~a!N
9_Z+UhIayXw?q#Gk3-BdUdgk>K!F35PQ-IK4wF;R<)$P9KKi^Iw3-nkB|Io%?8ZN#U*>%BP9DAJ>i)&
~-eQ0XQAh_l)+Wa>NJeH>Rk-56**69(=MlFN6{C`;`;yYl@ow1PAKM(*dM@b5r=Z-m^VJtYs8w{#_Ac
^k83#%-^L8y?S+vvZEVldI-q=!kZX!xfd+LW<gOIw6f`F9HnV-11H1J!EgnO{ruvmN0%QyiY|Wo{PLs
G=YOQTRQw@&UPIRQPMHcCC8vZUhvn({p&%zc;D_opOlEK|=z;AC6*LCBjTj`;))O&k1hN@{gTOg^CzN
BwzNE{hz}`6Ed??r8Sg_i;u!}qtsRD+vrI{0g<%v*Ywfy%9LPA(Z6p}=x+Za*)eUetcDc3=7oR6&j#e
lT<5Q7A_RgG!$PLZO}XT$ma#8kptLbfx7c%D%hM8EK1aC8p0Dd}=Pa^;OVV1oAG%gyNu7W=9ljec-+F
&K_emX5vCA-e&p59cy+oT^X158X5Z9HZn?+X3N8k~vq|V9Bh;zfKxoS(&z>Mn&$DP)iSwN~C2s(ym-6
7)a)FP1@p^kwn?uOCl1C;pyAq<1Gmz&*F^2?`yC(@XSWyy;5P|R+TS;$8~T^ff$^Uu0_ON6>^UcsBU;
2q?yJa2w_u|ZvcZ7E0x>jHG5QQK80dl4rpJmGMEEHC;LAv!SlZ?paI7a83m?4#Y<fgFXCcAL$}H5CbD
MRAtUnTl2?|hd0nTxyJ8c?q8L-7J=V;kFbJKmsU-{-g<pTsjs_j#&Q1%owhqk#tUMWKXfnBr3>rQl4K
P0;H%qC5{d(k`_EGm_qxWTZRZss;rhgMtfNCeLW@6nY4$2Dq$5eFwKf&|!M<sZQ4tqa>H*`NfJIc8Te
t!yQP3V2HiBP0SvI>Z`V{n4b=0lq!ZDI?#_?555%6YF%Zl}-bsFXf8&;)9Cb-qIk%hgtew4^NHCGV)d
S@(#$L`f@k?&9`LgM^A|sJT8vsSi<Q=?5rTcjcB~t?|?-NWWy67bIGfM%AcS>grQ7(aHZbYxpCk7ZKN
q0klm5WodZ$w#$}ujtHIBf>;!1!SFIFULzYyT7OCR>~Y@uK%ikx`8J(A{Z1hpp6zpddbcL&@K8#-D|L
gErE+i>Hz?_4z!BS+U%HzO_oUsdndRs-kmM&oXGOMvYU!4OVcPZJ0nx6I&X1ks)@DW%$&%h?E;)cdN=
MJTsYc%Ca)R(VUhRar%BANzZ^<F39FR(4AUSti<nT;aC%jF^iSgYWP3i$U3{@t3$pFDDj{wUro_r_x*
og`vN|!%&YWjK^TdYk|tkd)unS6cOAa$eJTfDT}t}E|)s!4(Ysy&qM#VG5^YhYHlG8-84u-DO1H_t)F
-$8Pr)1_vQ16_6O@pzE-fQcdPyRTL7B%mlK1>t9vqx$i3S!GK)jv+`~?M;b=P5&luiR<rB0Q-_><50B
;w0(|~?g=Dkhz~IC(b-aARHAAqYCGy;;~3(qpb(R7jPDmw!t*Rpu`8ZEG6<^;Umbji%p17%w|hs8N&F
M~*5!M;O}j9z6kdBR_qrVY>Zxzw=>dV=g?d)CU;EaZEVwS2@AoZIws}5UNB0RQbh<OWkIvDo!cb4j^^
1C-QtI|Doex#X-)-$Efb4E`5&A<o8F{qG!AR~v*Tcv@p$agsw{r~L0It<9Ou0KMMrEg*tGdVLU6|;BM
AzSdY;GgYB@6+zTMZ0PW)b=+BAr`#O#IjZ%?zEx;<2zDmGllo7GM2fm)Dq_+m-_rAV$|E?Ezk=>5_tS
csIt?`1gS|tJ)@g8<t}u@8;rRtH6fSu9(`s6JRW7u_pGwO!XZC^z(1P!vREP^gESNL$M1f9WQ`Ak4;?
P(<b@#JrGY@VzBNZ=(?#;Nc8(hi0*ovA>@!zJ9KWw?;b@^rOP%e^=I`~4;~SCOF`b5TylXyU$<4>WR4
Ox*57r8C@(~5pPg=zCwCg5yYO|d*Xh9nLRU8|2Esq^4uvtND5e_y>FXT$bg#k?=oasbo6F!GQ0rjP{d
Wko!1`dNY0qT#j*_AQ8mFGr>kL`X4%hH(UiWsuI_UiH&&1?W5TL5S9GgN>_#{RK=7hSbtOpudaq9383
q26^4PKp|@y3-pT7|c9P`FgyO|{3c618tyGZJy|m2p!%-%IW8JN1B)Bf^~VOJBJo!PQp3f<-S7b??p@
RK@;;Alx<pIpZu!0OJ;n{i5V<@teBr0Y)yRdONEzM6GCADJk{_=A+528+M?@9$2@u(y4E1Gsf&9Wz@h
DbdwwA`y#ugua_JyK!NmlMUvfXb@Zt0`rkZw!3dC(MD`tH>&#d#cg?{hHyD+MN5Fdk5p(6+octLgG#8
fJ1oqy)%T)c|x9_Uz-NO}jDY*q^VD);iKj5O4gS%lqwg=cjfFSMjL<i>e4a4C7pW8w?OkMCsr3ut`wk
F}}rW3i!`o70&+ihZF-Z12vW#o^<RS8BEsG0MfQn~2Lik)7xl*&lQPauOAr#w~WssK!1D!{yh9i70->
B2G?=I2kJ2cMjM7To7gpFD_<oM3PmV2_dLr5tn5p~vm#&w9j%xiGSPx5;C^EHo~w<$b=V<NlpIlIG<S
{(9nW40)8$Yc8pi&fQ3OrX0|HzkB@c)9K%zzIgfU`|qYNp1S9%G0`BB#iNVYx2KmMjb7Iu?m0_cg|8z
_WO$C51V>*W0GO*s7e9@#`sh!HmH5Q8!<aKG`EzW3Bgvmk=OG<>vTjGwRr>63={IE}x|0Du=CtwViDS
I;$C2cHx3=`#g)J4TPn0gtnkBnN?;UEkU1QiKNt)UorPiI-GX{^-)Cum;$-`)lV)mC%iV9Zf+I%kk2?
B4gOBK$63pQywzKN9XP<rL^PE-NXo<nDLaJl$8t=bg7m|8b7sif)XWV$hONor4AJ)P}{5nkXw9cOV{?
n3SfG5uAePI<c2T5Sr(Y7A`FX<g<SsEhk3_6{^!6+;khY{qPNALp&ngG}+8WBETEyBA^GL!!H-Dx0ov
u4%ZuBO8iAY*n@fJMND3_JS(8B&Ux>?j^d`J8GmA`0Yf;eK~~gsN`><Je>x^Lw!Ak{G|7Po#tfjXtLg
$@RS!^0dP7_Wn!L=F7276RD?lSEzyJLv|;Ic>Rw5v*ed(Ek7D^0uNpa}%X3hib=j&zYzR^!MB7qrAv(
muWq^*__w6O4Zj+IjL$~zUr)pzG#UluS_*({W)#J77XphDnoUIsYFXF_Z(&hEhg?hW$P+rNubE_Ve@q
`W)qOOrNr)v!HhdGo>%_tEPasXf6d|67^vK#^H9R3={+4h@>rYb+SWP!|QDl}8o`zb?T)@$$7NswcL7
uBp5$io~$IfzmWlkxyssWZ}{JvRlLcr<-Yn7wjF(p)R{)T`?d#6HBU&~c9ENsVVDYmBLE@;Bz~dH#@i
S)?vwXgU3Yo8mYI<~r8gTbE3z`7?|2`tLG|-qSqn;yHINDOH@e>&d#qB5<2vW8LS$r4s(iMhKSbuis;
LkogP4fKg&qw!z2;6)Z1s$Lv+17c;O2`*yP)H%+$QG%QRB5N7ymr-L)56a*~R`3Ks|;jR3Hlz5LqNZw
eHCS(hs_|fTJd84tG9ESQz>((rd{uc19)XK5;M3>ROJscT}@+%7YP`gyBGklHr)s^bc)fM1SV?+&#hw
j>{jlSSAyt<;ELp529b(aq)*vt#sk>fnFFiWzzuf`XLv?F$?nGS@|2cUbXL8f@3<ND3LwlTXhNGp>NZ
c?-Q%|itb9g=UzkzfvIO9c|xy&5<ukOa*Z=UeRs;^`DHL6F@+pF-erjes69vCa7#8*`#_&I=#)PGsjH
m!U-xw7Y?h37KTi<>7Py16KDfW!2Pk+2TSA#YQyq`tuymqvcUjSKxB^<<Fo(68KhTZVTpZsn_j9;U-o
0O56e2P<ypAn}Mo6X&tu9-85dr+-fTtLjUHf6`WyFvz<1Dy=u@Zuc(sE8=G`GY;VB#0gUJuyfCYYG-4
x1M?E;_&WS|~`+6YL+BLtZVsF+x4;fHD1}5BS4QiW)VmnZVu~>Vo%#KgOFR}cYetIMpYHF>1rk3iM;v
1)Y-?5~iHtzLiSN)JK=UAo46p*z$fmkXM7#)>fWlrJK(dopWv{UXS#|j<vvtgIV0a+bps8at4HDfGLL
sW4i_&Si=p+U@DV<_mP$zbBg!DP10S76fZ%MVkRfqCvmOAkHNBtWjNa4M01QJjr+ce(cFQtINt#+3L8
PI+D6uG3ijzd{~H%Y&e{#R{Z4T`GbCk;QgGIZIS5vN55`$FGEfFK(@kS>r8HRoK*Snc0}Rmt2cMcd<<
tM^mHn7~(}iZzzFqJLZ^SZgM5Wm0p<{=dy-Vk@N5)=Oh@o@zrv9<#D;XG6)n(Z*;KG)fFwX5zQdW$9_
bJa;E69p0;tpLs%Je(K-(?KXO?&rxFCo-W^N(6Z!98?ToJ0JKFJ7`U4$vt2s9{gJKmz*T1?7w?z#t*X
Z{R0aK+Lm<w4QWD{|Z6Q-(YNO*UWY+CEpYU~PS{!Jm<^Jo}HZgO+pE9rT!+)AF`iIemD*5+$@h3Et38
(=!-6^|H8Jo#`!fy5@0u{DME2j$J7N;cC!2_{&OI1Z>tThNb?25_$=pXYc(mK^O#`+(#A7R3yP%*617
jIc5Km}YM#7_4hzZ^VCE(!*TX?hPrdPpQlMd>$QqoSd7yl<r|lB(n-2R@$Diu0r56Xu17)<H5pxknMR
MQ!E;vyRk*R0jT)wKZq`SBz(TrKzPW_$aN%bj5AQ=;gowBvd$i}UiYp}+mvZ3FDX9Nq-JI{Q?;C^Oz9
M2%Mqb?X9<6xKtH=%jt7|D4fsc7$f=f@CeB*WJ?dFU$?AGu{jmclu-5RxnN2$TEB=Ej-V_$r+|6)?59
_7p9<)4OT<H$i`GALEAbEu2grK<Nj_bkpljMq(F;#5wavrhl-?axUrX806wQ1F5>E$h$se*MUjiFv2g
-u1>UQ*0Ow&T2?$fuAuQKOVhG<)Ob{nV{va-7M%dV=f6+(mHk$Of6Qr$6s#R}sat40U*~)&n4o*}cW?
sj-lef2W4=oq+Aw737A~H9Zjo%G;`_%JIQ^+*&FvhAMMN7Od||qa_YcLF|AnfdS$7oN4Dt5Az)##zWO
}f*NtrqM_r*B!~?tDV2zZx?}IPK#X?Ax-4H;P^c4to&hskrTi-@@vf<}_ma%rhN61~!~i0Dv-`*dKH*
&gR<d@36DJs(CcdfAVLgAv;ozzQgFer72aut+-h$Y-YvFV~LI|TSXCIEIBGIzn&nul~3O}$s<~JtZ#c
P-%IuB!K78JASfi2_H+0K?MdrfJByi3H4o(^|k)053e?V0Z3BO=2$@c{F^tHf4Mk7LF1sPv5DFs<HMP
8*%k@_I8o?|7?7)>e=JQ4!yivSTysL+}Xw&5*=56|}ZvG2cELjcf;|B4iH%8v@@kS4A68Q)!W*Pw@Mp
>`N(mPZBRv<x|RdYM_9@r|~|Tr^fqf+-{HJWie$fi#(4~EnXDrXFK#q{|8V@0|XQR000O8^OY7yp$jB
<Ko0-_9yI^}9{>OVaA|NaUv_0~WN&gWWNCABY-wUIZDDR{W@U49E^v9x8{2Z*Huha#fyA33=}JtKzU;
VhGG52o^)$9Kw!7_2>{TEVl2}s&OOTc|(~sYC4geCo$Z_H}Q$55IE(hm+1G2*=yAu}4ILQ`!tSaY|f8
xk!XSBl(Wxgqr#j<4nVZdH~|KjBY{`rA@*py3|u?smb*SrwyovgB$mx;_m*mWTUdw+a*bb4_VmUkuNS
<DX4PA|`o|Mm0b+4%(y!n)DZr%y+RDOZXWA}@pzSqV6>aw%AvsFKM!n<uGIEXf#WF$@*StkS29j()F_
Tb{xmR!W+LnN)?i19y)ZEQS4duwTiQV0j^DsaUCy&P`UiEMPuc@iJQ4pQ&6d00sL~D*LSvqtU#OD;6>
{@)piWliAT-ByvQ_Oh<B+^U^Mwt5^VMg_%SQ?NlVQTTzr#SiKyLM$;)z)9IA$vya{h&yu-NrFT6VAx5
HrVS`$@5aoLs^QY5{uf%j3jDY8yU9q`LQ@Iu~n{717D(4Z9{~bFzdq0{Up1ps6@ZsWU`r+X6^62~&fE
I!f2A28W)z#H{_bT(oIC>J``jeBR)61i`)Az@xN1fF>;qDv%&Hhyu{Bf1RmwyCiBl`pYTmVv|h-7Q2@
#X9{5tYH-h`|SBaL|$RtV+@naR<#3cX=ucs|_^2QKeXsF2T=I6htS%;(4BKaP2KG5?Lt*JcR|BLd{q&
K^$v@0XqR0AZHO6(U(}v*>sv@NjaVRN~Ckp9InLvsmz2y)~>hTk704b0eb=XfOe{qXA!`y7wqM{;46Z
&$1Z^a{02%|00U&PLA*4Df`Q?PA{;yhkqK$%KB!`dniBGv!oR-#oylTF1GG*SxDZq%TE~761Z_}YV_*
*etO5KTu2&*&F9cQ8BH3rih4!SKQKIw%P4bTZmwl*aX%ex6565P>W-xLepb~%EOnrxPfhnT|#10ZV;f
LaegV?7}7N<|2kbAfQSRvD@Y|ukKph>7kr{?IGhPg{736iUg^<sK_aenmgF@1S^e6GK|KmBR6l{?PYk
Jt68Ldw$Ra<jeU(G9M}70vow=C~XuL-^i|S87>LfRc+WZcte-;b1-2@Y6XR0Qo^{LbHZc2@Mal(Z{vH
sI_ViI)p3H>C%oibXroSDJ^N#@;8}e1Z_;4Ixw|%9Nfwz2E7NDq%`9r;GbfX3Hz-=N014&PCyf4IR*j
q?1pV*^`r-hw$jn~&9~SDy@f0AyqbR{ES=)d-kM}?<?iEr(5DtZR?bEWzV++P;r-Jg3eBx5Y1pLAnJl
ed-FG6&-XX0vBp%1cNhRP8xA>=n7)**Rz}m{nIN`pJLNMA#S@Xd?a7+k;i2@mAY$m{`rx4$7Yk;WN!*
&H!BaH|b1yq!3oq&IGJWz*ZT-jBn+I9?`11=~;R`lE;t#0#c3dC<5rm1_m){aRJVxMaBPdN;Pq~^;xh
$cu(0Ta~lTl~^a2#D95sYzAf#Dvw3HP6t()&4u4s%>%XT$ELjnT<`Z)x;@TfH!V!t$$eNq8q`3#w_m0
6-NorxNRIdr3qs(s}{azU?42O;hFLfP+LFdEM`v}f7-VgkOd@yV>Wg4Nabl#cF)ESBqfk|nLS!pGv<4
6u=m^>Sl%L1?{fSb<gHa&nt0e~XMl4%pg1=Ws36(PH&0v(vEu1-td6Yi1Zu<_(bT8)8PG=3vH*UeLi+
QLdonoxu}>#Dq>ws%Y+2$iew~(8o`M5IJeuEtP~SOgC2R`;zc!m2I)dv)d!tnFVjw>_#BoXxB1msRFR
iAAy;P~4nY5<bfx12vY66T#Q?2n}oW^?U-&+jlgWg9~iCKvOIa)H2V2+9MFlC3yLonIsBr!F#PoK=-7
!$ZctmLg2+HF?#oluR0c0>(M;A#ws#+$39tkM|W5!F;65~zO$0}#`dOae6%LkHfJSb)jN!Rhh4ql?Qh
$$%8XYp);j>9Z`$eDC@5SVo`{R5pgPSUj(xJy)_SB7widWw}as;9PLGu^MDN<e0nwpQ>xb3<xF-12@U
4e5}n)RfS%lE7z=A%|IgH(%0b5lmiO*K?T8>0<+P6+9*<S3l^$(gp7GS!Wz%REj(TGjSB`82{4KG00~
c-dZkc$GahSk1vtNuj+ilthdXe}WdVgVmeU3z{KafTVL?O*FCp<Go&)9pGStfEfUt$nnEB*Wfh;=|ka
FR$83~%;qXCbd?En{6k|CHuo6thR3IcE}rm>ZggUQ)XkO|5)R$e#wx5P56Ap#i*)jQ;ah$Ado@>>#`1
7c8omKVrS@+bt@0EJ9aLB;0+!Qe|K0PG|+UO}a|;wckFA&W`06wwWq)vj|k(DwJ4mt;{|#lqX`xns)~
up`U1zFRiAkY=2LH8sn9^B1)*TFPSovZ%IYgC=CId65CKzL!b2zG2kEzykPL;nh-f#6hX3LlxxUkD*E
*YW2YYyPvFnIbc{ru=+>rY@r$w$XhJ&)6K-N)8;MSFpSQ}`#Od#QaR)4<XdV(H*a%44_Ai)whVCv667
^{LY@6JeYP)Q&No#m&7HrER=FJ4gt#1iAdoL+Jow$JP~dsLjbiHJZC{6mZ>5>KAJkMNuEE+c^&l2~8}
)4S=x?l_LwtP@tcUY{QSf=$;rG3ohP}p`g-)W<XVd_XEGfxwRQ#N>Imd0MC@-q4t3fS_x_a>_iiV`#r
}DFA<h6sHOK3wU_Ngg>Ecjx@_kbkG|8Je#lF_tVLu3NxA#cNu82Dv{Ie1fEM7+Z6ty3ZHFq1x(VwI=7
6jRLO+O;XiwtDw=#qUuGshLS2wS0g$_RRd~wxx^Y7S0;#OZT$bht+@o#gh@FQvfz8<O8a*TLZw^r0b7
8cEEITE$8>=<yOgt3niT_?>p$}QoIp5C~hh;pB4tF-Y;}6j=w*Cf88`jY;YMjiQ{L@srTuoP+t$>5jg
Y%=A(c-h8yG?$JV8E9KsITpV8|DoCGS63M?)wQ~HAHa_r#LvT1GCRcn%Ao6G-x+^lk3oAqk7yz80z@@
(H|o7N($ZuU-SpkVq^ZRzPmPsZI&aZ6=iv6p>6`cU^l=R-6UcRARHVy_H&FJ9MQU%qBx81}r%0G~d(m
$`(V?sicJ0Jx%g{9^C=dN{Ta;|7#-NZCHak{|v=mVne>e+6S|t?6+EcyJv&j)^btXX5>K)n?X{{XbKI
I8zW~!Ee8EjOF!KCbcbU3#Zxv`XONw@?~tdWcNfx+O2zC4~j2Nu<RymI#>=B{B_bp8PInBn5bzX7UFK
`n&LuWyO&{6lr0qV@rg*a;<I!^$uC{C1iClsHT_?YIzlxZN`62cG>)Jdoc)|7cN0}^sIi&G5eNP9(eV
V96sN=b!73>B<uD}vUL~b=!V2%oFz<m>Myy0u>X#Qd<(YRSjbC2LxJn@t@OC{4v)&ueBA3Z*qCklfp0
a2OsY3)Of-H3X_|!}}7i@}Q?u5PDiS7`>*?UZ-TrIIZhV=c2-EtHyjp_#Hj7K+iQ4Q?v*~Rl;k}Q^M^
&_pKeF)}+N9^pvVa4$r8wDt0>VuXbX68H5C?NIG?K!L3nnGB;l7)K@jv^(jpYDeF=Bd8-)r+6brKB-@
zk?jdf#)+`;9!Vo)NovM=BPkpHj|}ouqxqz?a-mMlQya<hs;RC278&g`o-u56O(6Z9@>31EI%nx^+2m
^QcX+*nK*lD-J{<;+mw`!CwMJbu7zl%0T`^tF4k=tlSL-+-AjT@rn^}sI)qt+szo$zAduc!%2A&UJW`
K_sTN;qb}KMBI1y6Ty5Eehjs%EqtK<n5EHFmLVvm_SZia^F-48ZrA*(41o~e}E9&k(rlJ2?VS{S0Y0O
p-hgB9Wq*$<@qYLY02Xze9n!uko~9w4hP6ajJP%DCBPu0GLMVOY@BH1g!07b83D*I$2Sc$1;Y*N=|)O
oF1WZGYRfWP<pn-fw#d<m<Zm7Kp8GFIXmR?SEPKI<6gPtN9*_ly89eRC3ZoEG6s(7~XHYxm){s4ET>8
d*H&^zTj~Va-WK{!1SVSLu04}FQTPS&l>vCw{yKe{I0|D5rx+cX*B1AtZqgA*M_Wfy1RQ=$a12UHuk;
+I{JD>mPdu9!0<r2>P8_HhSv?y_$Uwb(=ARf?d!@`%p?yTC-X#m7l<#B2)7zZTcaH;sXqW^HpM9Y7!2
P+;Il*~!bQkP914vebn@cx1ibG|-&xZ%guKi#jOd2rn@6Uv2wR=$;i~tqwXo(Ca~qF*bnpBhp!f6pm0
n-|!m39peV@9=tNs0oe`!y|;II^FI!TioC%>}!0BS?++|lP(DQ}ugkV}KXDE+|K4xTsnvhGH47j`2ag
*!KvX6<06dm&(pH5@`mM;;%<MHjd>x-}vIaZ^yz+_o`@`8qf%yUmSu!Pd7?7Tun%B+5P{ZFCVZ8PFFa
b>}&5ucJrY>=g~p=2miVFfe27Jp;yrx$?A>Fw{S|e`pJU=QSsqm#sjCP!Z3CzwHH>=LM~{m3hYsBEa;
pAFm()CYVV=7KU!d>Rz2&x4E>+%Z*ct^+@zOZ-Vsc+xVd$xP9E4V4>N99bC7-D3O~-jLz#@L!cg|mh;
t>H{>vIZ-JBdu=;-<`;M7czOX~H)vwY2imp|-iy)g*f_@A6z7MsvjPM{E1XIV-**GIMPx+$D2t76Q-f
J77%}lS_?b{2I;J8gkjxB%rAXkT*+iuQyw|l+XP%2$#!{FfFCi6K)drTRc{J>O~VeRK3(CeZAatW+3V
=1(8n3AerUN%0-*AJI4pQy`9T0c*sEpDvE{ysAOi<BLzcd7o^HJEldHWLxPck)8BENs@DAC2|nDhJ&0
$$!q!0jvuN90O%?;o}oMucX3GD(&SpA9VGb=n{GCfTQww1ClC5M%f9RyD_&J2+C})w(wHlrnTU0uy%&
(MB+NAb?F5gR{Gl4#UP?mH54{D!d3@ReF(jq&if^X#(?=zRp7(KbhBq3Q<DpE<TvPVKI3b4*jjk_e-x
Bk;t{G@l2^tEXmqS!-mpwKMVp3!|Ji|vHqTyd7ouDzkr?oa=+|7&W;sSPFFyY7nYzZNmP<!VAu-viW`
5!M{+m}%uC4+f;RU<FRS4;@fi`yCSl3fHPUQbkO9KQH000080P~d=M?Dd)0*wa%0E!p@03HAU0B~t=F
JE?LZe(wAFJx(RbZlv2FKuCRYh`kCE^v9R7;A6aw)VS!1#f~ta_b0fw&7kF%Yd%Ph5$obEZM#Ufy!94
%~=+8Nh*mq^uO;MJ|t42bBo~$NK8@Z{U%Sz`KxoX5*2SYOVa7}`G0U{b~-yH??ro%e6!Uge?KP|Z{A*
<!@qCH@4TT0azp>%Z2@4v@D*zmtB4jvZyEV?&|A@v8?n|;R5J3D=$eXZ4tua*l2G8+XvrTsE#Pe<8QZ
f)Bdr_8$S>FLuRh#d75Z5d+EnEI#}Bu^UjO*p?Z;nla1-EWCnqPLs8m2~4J42&YaY224H6=IDtAmOvg
a!)&THCiI=W$`Vr$-joV+2Qu0D}(zWuHMI<pzyw?YChrTtPUzfy;O+16A8xBYCkmSRtemDsmb6aUp{U
BX*!v@r@Vhyp#EO{otpQx31wy!KeUDIY=d*{m#SU6&=fBzGBaG?T4lI=i3EW~-ViMXnxc-BGYtE*}11
D?MM%2s|i1{=OqM-*XMhF%M`g<9xxMft*qxkt%vTvk)zl2(5tgUuFlNjQuxTlA7)xDoUOg<gg^q<nod
n76ZsePeFbdL9hf!Ooca75b#e3QYRRFKY~aw`aWjVh>*;Zz&n6O-&0EeYeFR@F%lc3{$foF4i!(VD$y
ZqWM2rY(#I2!gV(~p2HadsJwhyl>i{l0Q^lFe$eF=#`z3GI;%<3yKVY7c7P12ZFQQDiGLlMGbNW!T1%
V92<bfnLpNPPhfXWl(Ib`*QX~K$4K`x4a7Z<M=CM`{>LmC05Ppl`dx1nScP1YR*`Jhe!TBx?>I?qV9A
aCb)Zvtg9p~{Bt(Zxa)xC%|=bSqsZAyqAN_m<D+DOfN7qY4T7t-@{PN%%qH9^P%G;rDd41%rg}ZYvF+
tR0A*+V><}l!5I@3EFdAmbqf}dSR+7d)Aj9M8jO2z{l4Le69hW)0!&=zJ$<Knl>v|%zA(&1Q6YOQcH5
ZCaPsCzUHi25OjhfSlnwNcHsH0#rW4-2!=gvTZp_O$rlAI98t&!zk*8j*OwSbiB7H<z@Qd`st}6hTG9
=g!>KFQYsK^tMSo@{!Z9C!&DyLT>8CAUZ83aTv@^LvNh<~9#Xc>&XIs{+0lD7383cyc>`Y=_=7I2cR<
fo2A+I9}_wyc|uSpUFsvP_eDF#YfzOR9CQ50Ff4PB#?4N<Yhwvezjlg?m`sF>+UFW8I{htoIM-u>j=&
8?w9kVe{8P7L5pwf20oN|d&G^%5+Md*_3+u6?mU)CE~{umgnLOA+lFB*e4#uWh{;Tb7D-^5@T<+UL&@
0&FN!6^9x`4+zAhgqE0A4ZOvb&zRhj4!iu=M^P{%c=UM(Bhtn+hinhuu*RbavM&)7@bps0)CUrGnTN>
kft-JdptU?q(TyiBar!B+X?T@hy|Q%Y5dwQ&u~w6t0~Dj@E3^_Il7vvGl2JWMSXQ`Xoxn?qwJ4yQLyy
E4>kHz#-hkMLkh5x0mS$2aOIV@iu)zK+^8v?)bRe3~j3FmNM|%V)5*T{Ru~S0lCSklOvfM#o|D}(V*V
usPS!~=|eYGWx$}3TqDT7Xpc~U_`(PY<%C$fb<XzD)G$QfGq1Z!6^He8;n`Fxz+q3z~z!NIIAckB?Pa
gZ0_CWgcBIE^p{-)Va?U~?!K)W6s$g)tUJUsg@Z-7ptf!<dn);FaZEAelfwC__Erw1D7RGt$KZTC!Hm
4-jFaOoy+$0%!e1!H@lysZ+r$p-X#HSu>_6A_lbAsChz8gxm43Iab6FTK<n1fmz%#98L>Mmv_J^%8P_
RBkD|bwf1T{kUK!Tf59*@Qmj#o>)dV;BF8=mQHwV1)tG+YX$IFSm^%YKRVk#eE}|U@45m89z(*Ov;!O
Mk@Vlm(#y>I;(qV@N&K*JgvtrK?Ft;eUYX^DrCAK2=YaHoFsMp)&{j{<iv&XbLJBb|Ykw9L~qZ0Y&K{
C4g3Llz-wLFrV2%{*BuZMEAWvg9YZ<Vbc(k_l<<*n@EW*GPJo(lTv2Fis|DFBdTfT@n@0)WpcoVbh$)
BJ{-7h~C<mjoFwNAeil9dJpO8pl1sZYPhR$fGEIl|pWCUPcmQOCKph`22(ZhEJk?UAy{a<A<xEeyRCz
vT?fmT&>w!hu<dYFtJsiHc?1n+KIN0LQKFvd7Ha>pj;=iqL~Yq@tpW#Oh=%i1?FLmIX>|?^8<#vqA<G
kmp+M_Fg0t}sIJA^Dj5AOrtJ*oyd&Dt=#j8sQi-_u^b*~P_8!$Ys!#M7O3YO9xVjA997p5ee<#;hRHU
IJ9_uXj)HUrZ528B6qX&8_O(k7FjM^1WGcUK?qlGTriyh6dA164)P52)%9QE-D-~ZEy;^<C>)Py&cmM
^-|kb)ER4B`9B*xcSKFMu~&b(jNX;-bZ$6t6uRoJTF9Yn_Gz^){+l%bLm@Q=9M#+ug*tTNq1VNp9g7?
ufwv-%DoCsY`Ph@}Qt&NMRzgCFY084zKUc-~hpC?sU2~q?$l?*F2HZPP^f*dV)6}(!)wx;L*9w;c)Rc
P)h>@6aWAK2mtey7DxD<?~7|A0063$0018V003}la4%nWWo~3|axY|Qb98KJVlQoFbYWy+bYU)VdF?&
@cigy*zx%IX<K{_|otegNdUti}YrV;2>)XW1vz`5@*Hz>ZZL8Kuvy#S+yUqW80QfCZnsKsy?e(2syRj
t_1VIo4KmgiilP424ud=+n+GDHsa`IpJWNUkCn?0|V_jP`C-Lm-ki0wYz*=48KoV~qoud9-sRF~~tT6
6ZYT9sMa=2ba`PA8nRSBKAMM<=ss`=MoNnX%_@j!usczkGN4=J*63Lc6U;j~*Q^mIYt%vZc<fx@0YYf
6dzzz@_Z6s?}J_bbgaw@rJ#fy=|sjTPLgKvZ~vLrA5IOR)<9j596Kb(=pqb?%;oR$ArS}^eN*Xmb}hs
z+yB-47M)oYQd7^a@DSCo+K<^AY8U8b07&%ioE4@S~Oc*@&!JfH=-L~q<NuwEO^rZh6%n&F7tw`9)E4
BQvF_3S64u1^=HkuwgjlD0`nqo+9JQ0eVFql5@ig?-SWDDUz0?(omY!x+NvHWZ4Dp~-;7y9za{Pck~d
@4@((TjE_*G~`UU{0Zg~kaTh_dluUD;^3-qkhd7E6^CpY|l%&vHw&@(ylsl-UN$M?<r8kTa53-s*S)8
w1k@yX$vqvUwDwS}|hHQQIypF;ar^ej%2GF<@OM?i>qkv5H9{nvTZK-*beS9RQ_%4lzk!4E9p0TA)WR
bKPVutDCih3Jhd+y(r+DldzC-mZn*wtTT{SzEynX~uvV?`mKNi`{ZwWDW2vEC%j_xrDq*i)m=&cV*4z
)m54Qjc4Bo3a&%qU3pVhccmFqQNCO)E_fXr=CHg?i#%ITIRi8;RvgKei>?H9n=MxtFdcUA_E2n1q-&L
}fVGnZ_8sh&eRdY9VWTmN-hTa6a(MLeO)@)r{^rHu(O1sHx5u-Wv*Y903&kDLISw-`h4f*o238R_JxT
%SHNjpC_foUvL58s-l2#F+TJuX@BNs>lP1&ESCBIx1#XY;rK}cM{`dp{w70;kKtSJZvR+V#(49kA~>^
C_5Mo1Na!U4?v-8F|D+K)b>073>3NM0Qt&8WfQcks04v_}E)IQpSv;^&9IN29G|_t{SJ@^JR*#R;^FH
Ss2rACO*0up{ta>(SdHZBe*I<1Oa?L?^2S?Cg7N^@2C^I;Uk0H2j+1-&J+iV9P&M3qDzbxWYdURv=<)
^V@{vS^&bUe9p^;!!)*%U++Box#uBiKQWE|DYJu?&v8HHu)V3@3)p}~m1dK7$FK13Hy2G+@Rm0LAaCp
HHqSVraV!K=qv`ef;P`9c93q$nq^DO0kM2+%yl9MPzxg*?lh-L6Q}BPW5aut{!CE!1?}m#wK?xaN$-n
Y>tJ<q2lFiLJ_4U{9g$CnvnSFq>w@eGYYBp!A8z}(V=Z)_4LW7T8`uadZ^tQ=@*gxC-kN@Yn|5H3ifb
-k5<z|sQND9?#@+A@dgtx2Z#N$K+TK0g@*w0XN)Xd_tdIt}$*SL#{&!uZo!;ueOy)tat@HQUV&!(#-F
fEU*(>eU!oO(U)wFC~oH@gLpntgYAd;kivt1#426p^m|L-S;RAN~_RiqHP?==_V(qrXS+TLiyFBWQ#w
bH*>3G7ol19W7w`v3w$Rz5G&Zjr*jrJdO4=8NmQp)g`lLPOo_3_1X#aGW6){wHxZCsTA(D8^qAij$YM
i-thIRwIYQg)&*}`MX^{Y@J1zm0c<vJN&Uoj8mWvgc}XfN{DE(!=8p<1so>b3z+b0LA`Gn<EGMwSq}4
St^FakyJOy=Iz29^A8t7qKAe=pq?Il%C>lN=(>Lu8#U|8Z4?2AhJ`IZ`)>^Z6LmvSCcuxb`fY~hFtqT
0k~=dhjL9esWD=G!CKSw~gLM=nBO__TRxVS?jM(<M?3=`a%5EGrO>7X?@JC)9`^$AZDef@8*l1<pmUZ
NRdI#Q+%)fw5KJqxRl#jz~%y40ZRiYS}UcV-!pkz)(38<WTnfeWC&+e2yS;XD^WFfH1@t9{w&Byw}s3
FRELx0T95bZ!}AjmZR-_?r1v$qZu7hj<)-`qwV&OW@!gB+V1C4a+fG6`J&s5_z=$OhW!X8I3B~=9Bh;
%EO;4v;72HSc07^ewL5!yE*KIWUhEe}di6tnYC&}*mg|OyJVPH2DKk^S`;zIAyH{oYBWzD4B^rT}m}H
aeBs<DB4N{vH!<SXIkuox{cG>;_pY*~qYORK~n>=Ov16<Gt%hDT0Y9T=_i^Wt&><jbPuJsoTH)8+oEb
Pz{d|$1E3nDLthYfK<FXFFY^1nj=p%9m5S?)NyPH#C0n)!7FY9TrtpN`R2M2<)J7y8N8j7{(@bb*Poi
@LhuC6kJ+lw%jGmVx?u)3Cd|y(Z^oTUABlK-j_c1{s*%R(a;U*#$5kc%y+LI2^6W+ZLvhW)-Q;Rv(;I
nq}zNso_}TDY`+$I=~?41Ysq=Q#7Y-E!YcN=s$PuKY{9o;6$T&wJNeQY5_ZFmX`OdS@JpT&$(n^TYL<
-Th<E>xpDhpXzrm|cspLWbL=*|p*Fjb-~jam85)($)6?T!5_iDmKT(TF?PrB>w8sKQl4y&rP<$^8Ch^
Sb)@i*|=Fy&KPet01mDsI9rj=?h%&R@i(h_en%i7ut8DG(jvbgqa>r1@51`8}93vACZ$Hd!Im}Gm#IJ
2K8!rs~o8f?+RSZR9!JJxz{;P|$jXj@2oZm(<FMRQ}%?FHO1Q6??CWL47$uEi(XRLbg0GBi#0dhEbxD
J>t}tYiL(R?^#TT7_)Fs6m@3@!AGWr4HPsFdg^$+zh5AR~F@7(9CpO+l{(2wkPXR%^{f86AfiWcE@g3
Ey%RAw_Vuk)gxue#l1b4WpAQECXLBG-{>_fM|PXDbkd65`Uv6ygwcz`=Le@V+hO9_t-j~R<pVG*r7Sx
M!cmK5+S$$Y+(+oMJ~_2s+3ptCk1^!%wB41q8*>w1$EI$s4o`KU*dCJ}=TR@)2NBYq2it`})H;3l_SM
WLnLRqX8D_6$uV+W6C+ZN0Es2Ql-yI!3fAhiyVcb%#->Jvpg+N{(o}7pakm>@5kMZHl!&kGDgO?p=LU
i_*gUO%M$={w%emgz?!uSmE#*S{@;NaHgFg_S7jd_gb5?y5C<9#wJjir1nPCit8P`K1Ns2X%F1#N}yq
V8eDNqKnbfFlhCOxLkGLQ|$*O<=a^Qd|Trv~iug{cQ!~B`8@J6^uxLQ4vw*0BRcb3e?I9RhM#-7R&3j
TrGGFng{fXrjZ3_ex2f_Cti`_WnRtU=$r!{LK9<nod`NqG>N8+9b{RK^G)%335K!2G)w4(H)*!{DX(V
P1&5X4&cKBAKGO?0ZB`dCj54M-#<J25l2B7cY>9LnF=U)+G#WX2%HwA8xQW<f<}S6le0{~Q()qp8Ph!
DeX4UcXzn~_@PN~oeuX(}KhRem)m-AY$SNHL>JgBF}aK=}YjQlM;8%-H1-}6+creMLfY1!r=tc7Y#xY
0To%O3Rjw7y#5Wq!kASk2P-B_`|%sPETL#?&2uC4Jexxh=SAiNC`{pRlVORC)1kQsg&WZZ9#g?h5KOn
wc=H0<cJzOIX||$kZup2M`EWchySVkIP1yE$AVww4$+8&QIUGc*C-4P7|bQ$YJO@7Re|*GU#_oS4E3<
_m*))C3%^*NfI}_xEvD+_R(=OW^%gnF9}rq<vE!oe*2LeBXV6tX9!k9)WFU`{H(wNBS#VYJ=^W*=wyS
P-Y>bdyBsJqH8oY-hy265ST(RTmX`r1HBF=w4pi-r?i;P4(ABZ=f0?erp~uU4PVW&@w}o7oeMtd(*2G
TI;e;LC*+~S_EXH;QWpWd!Ij-+bsK>H>2a2N3Fcj%>mW@Y#1JDtZu5}WR3=0L{V^50-?1eb<?V59xR*
uKj?qH3TP-KO8E?HJ{l@wLzj<mg~;`Nj|#vs}D*yHAh(iU#i!yW`rJ#=;IZ9x*&Gw=vUXc`LvZ1ryf{
e9GIFpUJGTG`MtUJPMF#7N}vAm|2y2M8%n?$|vZ+WOvQ0)Xx=kAY`)1E;VM21*L;#n47o?|f<~Z`&Gj
#^S&)-CbMNp0w$kW4Eu3gwr~R1-dOH0@jU8&~2c_F#brw<3HwD#j`d_qS3Ud?sy%Kx^uN$0Gfl;L2i(
i(ljBKSdX=(r{giF9y_{ba6XpUQyPGB<6GDW*J@IL=9yp^P5wcm)Wg?ytc%b<e!!bMpTB_sY1`I)?BO
hoCR=bK*#FGsT)~_Ntx!F=$D-Tv9DS=}nB?QFZGoY40DuLz1U9;lNinuxjv4NH=aDr@Y>hES7W>helU
}+SGyZ&n){H-gmm1`QwPt(Of*L;&R`{FF$AZk-L_9Zhv1Xh%j+E}KDGY2~OqnGnod+Y!j2;E*ijC%`a
?aYSoh|L)xPbkY4`KSL<C)E9#-rojtUew5opnz$p~E>5cMYRxO0kNhS2!zoxda47yy+C!vy2sRkU?l8
av3+bFXP|_4uh^<u{3QjbFyOG_Ls})yr>#(>jS2{eL#Q0M1@}LOm)#*!Cbu%TB!hq6~7*R13;Z=uj@p
)f6mQ@+GgKg^OB|m#G~L=;b=Gay6Cf(wg^!J#IC$&95_Tszr#lI@(U30uWh}XQm3cOV1DmyiJ7={ARb
==K~Z!!USmmlq6i*F7_upDyhmPJ4+GoNK_;~T)~j-QgPyf3KrN=fr_B;Hoj4kUJxavXcgv#rxd%$?PK
1>_TpAZ|4&pULB59~2QNlElOhTajq0QB|nX4fI`^COFM8hNq;@)B5b-K6EYF&{6^7$rTCM$7K7&>0Qr
SN2D`>7D+N`u*0#N2&?h*4@h$ru;mPmnkkG{+_Y>G2R^m`Gwu4`4(X@(1*ZqqS>97&}tI55f_rsV}2C
u@id7XtN`*M}aBr`8rz?G;Aw61A{fr^xxgV@MpaU8qh2?bsUS$UKh#ru-T`7t@1LKTi2I4!+59&f+2C
J8)MLr?Im3!o5U|ht0(={1Zw|1@{u)iO^K{w32w<x9~lG8rBaV@boYth;uBY>tFTLlf!JvkY@Ay9h@L
#Txl8M-#@$~hybYi7xaH85Rx-++!8`Q#1nxbtt$<}IxL<NO&GL$(7|3t-9$jeCfAM|~6=2n0+?>CEk6
{7t-{bJtRc72)(CD6gMnzSjE(~T(O=G@)Pn!|CokKU&Mw=$TDmlI((DKz(gPMUn8LPLlk2RqRaC#q`S
gH{=kuUAJeU0%~lpm5+cmWRLXMXKEB9Ut-<sogwu@2*4-pRdOW|)r#mw}lA6Pw!WU|yoph3AfimZzb}
@F)AKTFa6iK0=TIH5tRYTqcr3;Latox$w5dL!=}fsW4|TP3cD9u0vo6OXRw}VDZtMj0wz`?wy;cGee5
-!U<BNDK?1%B2bV?a{1ZKx$R)<Dis70CaR(KgS&MJAvnDsn%oIq@LeBR>69DvJpn^J2YS{O>9c4#w;s
DqA7Xde6N=-o^Fg~MP!8*hw-IudGbs@uBE0)^sT+=2jHl(8k-j(@`7G=Au=CskbW=*++3gftE@LTIwZ
ydaQCI&9tCSkvxyz7o$V1be^FLwM_{#(5Wv{Zx)|=+dtVD5^y{zh3CGLHDaC~%l^i^kgbsKN-l5#4zh
nM!Mn}osGa<_Xrk0!8pb#4^$L6gK?_pn-kH-CJ7BP1~0*@?pp4-)cO1bazAClCi>CDb$_0nh9BR`J;H
qS4vYkQ%0bB)LHrltAIQw;ldOkLx}5xK?u(9u=W4!sAgOI^O=VmkA_C_kvN-;^pCYuV*6HujbgiQ5Q{
Paz7!FC?)t09S*aXs~e!O;cE5J6r>XHKHiQeBDy_rwDnN4LonrpQrB-AlP*j_u`hip28r?W&_dZE|B^
Hax^|tA2T#oDV`Er-SE5QBQvr{4R}XO<MdUeFdcWhmb<R@hmfu$a7Vfe7)#sk1-C0Wu$HvqnkGk81wN
qI6#8HjZ*zWa$&z{nyDVsfX(cGo5DI6L^kX$`<H%6anx8Vr3qb9tE{A&>Lv~wklKhmrkI4U~Jw%*E<W
2rO<0PCBT;e#1}w%I9&+Ncpl5KNrWx?yk}IB;lZp6#5Ef=dtWw|W+3!1mvKT^_8w*xX`iXIq{3fsyrY
rbArrXB=(bhP*=0>8Q^yT`yUVF&zsSHZ9vJ8k_<EKBs#OQl-U>Q+{bSe8o`7LGAY&6>$VQgNz2u9_&!
sX5W4H9c!*JT3YKQ+yv3Y5^eHY-C<aFmBKiNO0wv|m`Twu_<Zarc*ss@MhU-BH#Kv#hiK@E3K#b(JHE
TZ1j3SF{*p>$6klQo_k@r%rg#t07M-hS=PoF5GZ3j3Ua<$f_Qy+qigzMcifr0pd?)bVsVxB`jQZ#k${
_W1_0J`S)If25nk6Yn3i+YrTsUwAN64ZkPo49m&(%oYYBvXuh#_{9$1c|KxlU1cybi$io~qUaRg`u5_
|KwMJ85u%7nC#SyK$Q_xgx-HE=1y89D8=hI6T+UMw(OH)r&XkwN4#=;Mkuvw2BuDtg3c@hBO)caZZmb
b3H;)Vj)Hd-@@P@W|;={V8zyI*G1pf6>Kp97jY)VSj0m*K2eLkhqnqce_NruQXM?#q?e5c0s!Q#Ose7
qEsx<#;r#}=+?cv0LYV}q2V!8=h+B<SnZatztC~+J7-gQqi>AFVtY9@@6slZv$*%90aE475`3HbPP2+
sZr%Wek*p0Q+8-+cM8=Yn{@GRM(oG;g|js3KkaUd<G!`iV(kWm!{ytfvpUI>i|t5y-#UK^9N;?xlE+N
GU}0(~tKT{yr=Wbs-TrT~eqw9;*3r{i=(!@F&7tWpR%4BczBv;yUg@2=Zw?j!_Q=>a~5c1ldQ2!hqxK
11-pbHX@vrm__TN6FHfr+iBi&kbw)F(s6A?|w^5Awkyw%7bOc%WZVn`U&s&V{qQ}_JN?7o2KJsLIebS
?4|1js)7vn<5oF{KwXkhUpGO?PfQ8*=_Eh-i6MO>>GYm%&5=<1MNi3&b*;_L^isn*J>3&(Eqm_vt2Up
(q7n?=;h<vYBti9_=YxD5>d<eKcEOqJ%aw4kuhbmuLC!m-=9>Mp)4P9mdiKxKN;}diNQ2z(R%aUITQ~
pd^SEN?AI24%2`}aNfyPFENwZ8P3Q{hG)MV^OZqVif*H6VPMe=$Rvp}?!^8{47Cyes5D9>39+jxZ4`e
mndRxtl8pb*+O^kExK5Tvl^=VlF@b>#9n`(ocAlgbKzZ4x!)6H4ZwENCP*-4s6oU9(1igQZH+b!8{QU
alEAz8?}~;zZ)&fHDlXQ;0;~2NQ>dZcFcpW=?8}xE|@j^Gsi~_kg!NHsa#52adSK*3d@l!6m@P%fK{M
==1L%H;n%G-=y)2O_h*hlO$7Bh*FF>C6Dkr8;M$4IaIG_rw1<%P7f$S>*(M$CgVlRdp!B3SOqllN;P^
JR`l<w?VED)tKd~m6+G>-sbCQ_l*k|d&&iu3A(M1>s$r<p=E=E5l~Uw`F{}c+tJ5W#B5w8<!BKuZfRo
R!VF#BPrqrMT0t+w^wp6G7>QqmLe$iA>7U=7P)8~Jh9d|Mn|MEljMf}4Q{yTc|OI2b4iP+cv?CIpU2a
`Xa$MTnCIyrx$9*+L-%Ls+o^iV?b2M-h~#fB&EUcWv#{=R3_=}$Z3-KWp~^P|GBJ3Ce1LcINIb~HOaI
DLa)qD++HWbxx>ge+(mb``J=j$UBn?~|`*-=F9j0{Ek91H{$|WYq?69-Cx-uqkLsqp^JdQD$Qvy_kKc
1`%eJz7LXC2$N8lWpOZJ&#)-4F&tZmDbs@~>%uZLjVaNDAvqR=B=d{e+ZiBz^!$5+wx~#p8J;@Rowb;
3r2o2D<wa)x42>p-<hQ1o(kF<o&0{-Hd;pXzy#N|^d7IZ&Nk@a4#>w|brw899-yFO;q?PV0a-dj5+_!
zku;})xD+aN*%-H6D9?tQ>hPzl?)!8DUE|Srbq$w((MM4Xfs8%dWRK-}~Vv5}3>fb(fQ6|xbG7l4J4R
4;4xGk$NFSCo^;eW_Ag9V&<?0AXS<_&r=y#^`r|6x4^2}I=;j#(&l!<&q3?KG0PXX`4s^<kt**vVN|Y
|%k*e-KYKy?7`REVM9^w8#fOq9S7%!>U!*#sx-2HLOqj6a&co(LhXrWVEpJ0(;7&$UuL*OqN$&;mgu(
b_m-p2SPL|>AkEl#kye=^gCW){h*Bd(J;<J{}h~9NU%}2u5b&hT+tN=!#r)NRt)vi=c?b~V~1=ZV^)_
k($|!ToK-Tt$D=GKiT_M9j&bv`7Z|U8f}6>s7pjF*JnR}m!3Se{cw5i_>feQOlYN7FTF-XEpKV}@mhY
|Ij4Z1-Nsk^Vc?s$!Xp|HPYzAd<j#t^KU){b3j?gycRj9aG3j($r)Gh#2p{?<;>Vg%Xtf>yHO_!=^--
Mdgd`=f|DBHo1rDP!{mjYEHj_}9$>Mkw&poq}2iqZ_zD_FyUW$u$}>hM$L{sq5mc8}8;XILO=R4k!Lj
ev*?P*!D4NsL4_9(l|6Zn?2-546%Blx2$L8t4KGRReLN({+}4i8mwWCH^J5;syXUOd?|GPqr#Z>TkEE
Oy|NZaur1C5-um(?Px2E&`nRqYT~G(J#8Efv!{(va|t)EL`@ehQJ%jK65T3Md6M3tNOe_jk>u7}Tz}X
Gy|0a4Pslnogt~|})vBIzS-&anR!S!It3#%)UK}blZT0)86w1Pyslhvtr%ZXoTJ6N}b|WhV>+6a;)1F
R|wMDEWLGbJP-WFf`B{iidk!P+1FK$qIy`j%*i1*|#>7M<zYzdx+#ZA9zfIq;WBF2nvVo964v7-6$oE
4AaheSDPs5X9dJ6zmslI^E1l|KO~w^C_rxO;5&!PxAmv9o>Fid|<n^u{STlP9g>%FW++04cXcQN^^N>
s=W)HhasS{pPnlA|BJPV0&0)q}E_5I)pVNe;TG}S`$!@@CS9${+kB5K<HIAl4p?a8r4i7AnwMd*2?x!
RsE2Xtp~N`+2FXDH)IC;J1_d?z1jSGW;MheW*$RVIAN3(&;Jup&M#FD{056;v;I*u^gwW_wWWnD?nXY
zuEUa;N>)2?`{if92<t%UF3G_5_W~b9TkFu$#(-Tz#L!t=y`5s+<}9H>J$F<muLCH<>vF6d8KPo$xM%
RxiKWW|M3EgmrdG&+4MfagRSq%!l)}H_9tM)O+@eRuI&pu_myse76OU<qr3{JJkwLxgy}q9a%?bdh3W
?AagIJ1B(9r!KWQuMnBB!`YFzK&jI0{|~?Z$s?{U-TG>o&wBU;*pz(Q&~egRZBu;^y2FLip1aL_e=?u
}-rv(nMVdhcN6Zov^V6(K+vd8>OGsIrhiwr;ojw*9HfBcIKVo;R!ip-|X-fC!mdZ=j;w6FVO0xY(I4e
$23gwz%e&D^z^PAkQoE#ltooj>N&Ki503iBAEm*|(0`Gy*{3B8Wbp-HQK)bj*06#UNcfZp42v2^Iy`X
m^=(^f_(yfD=mQ{F$th5)tGDWtxZ!rLu*Vb`J?a}$U5j;xdboCU)`=WDAK<=_mgH<86Z~^#<#D5;5<P
D8U2ET*-7tE!i^QNIL{uzsGpM5dQDKFswlcHbqoIFZ50Y|_f&szMrKH7ShHBxoxSoKZwi%00gEsOCj+
eJx4bzSj{u1MiMUe*dexmQxEv+WXM9{Y`FwQ}KVpMg<&%C5<-dx_3_Z1X1@%aKcpsc%9QH}LOYdpbw%
d}1x0^vP&K)xpg-&BB04(IFyUA3UFILP!!1K0!C7#*S7w)hDkdGm}|S(tbjh-NkldIA_w0EENZwHI6^
w(zF4i#sSN<t>2dnY{HeA&%=Pzrq_@jm`EcQEij`*b$DBB>UF4Vq^IXP&|{><)-41A2*kYZHFrsI$DG
iG*bIB6JL|D2w`6Jc}G?yFp8?$96n%5Fh?>J{LWXE`e`wMVE^GlS1p2E6T?&!V5{QZURv|A-$OEt@G#
OYfK0n=@KbHVICC~*XTGxM`e{<L3=3bUn7N>L`B>&NSu^g1B^lgcX{~#|yF!0NYuI05XrRA{9E*M=--
7Dv;Oyl=L27Uog9@wt`{zF2OUow~HxXzFWc(KY!P|q7dXI=kdyktvJk>BRFMu95>la2*yi*@l>ha2KG
yJyld{tuv1DFIwF{Tg7<gL1x19C0$603BB<~QdO=^kKMyXS&a;XNERGq-UAoJJBM;97j#m|GJ;2lx2z
Uk{aj<Q{SE;U+oslMQz~7Lj$<>Iklah4&IDo$C7ss#tbzES63bt^De=hKju?SSRAckXUO%hmI1$%Kg~
5d#jDVcS66EerluIRkOTlJW$p8l-XD;Dl2Jq3v7jN@OA8wzQlKslrII_d-q@?Oaur<QiLY7_G5`&DzS
Uc>i~DlAE;c3ZtP;XsF7=`%9#bvdsP>Iy`RuR*7@L|O+xWHm{%+_fvr?<MEqw;Dt725i$1CK3=$~puc
KNmPU5W$!_IZVwoMs3lp*f;twk2Sumd}5Vx=dj-u`lQYmX@6?CDhi(wgCk&}#*)hxL%VVv}GQFO#{G$
oWa4S5i=daY;C!N3RoqCRVqvl!JRSV4nb;xui`4(%y|TQ8~5N+2En*26cU6FxN&wTqby{SY%z^v?)t%
wkdDMFs5AvS66~t7o%cjgl0oumS*nfzyhKTM+3Bj0_~>bmF#g!mN%^9ynKKeLY;5CS7I5@O7d0%erGp
EqTk$!XX1FVzMX9=Q&h?h@jr{APIU(A@06LRv5cb-$Go{S<B5=+IFR({#O?%hvO*s<8+$Q4BUkQLAU?
~R@OO0aTbgRsXd@tXs+)74ybcY|ezL!6Ci{H!iQqU{h?CV5vm-@7y_5TD(i7e1fers^_SM02jKhBWR(
uf3PZ+R2CP>eFKPX6Vdq0IoZ+kxzNN?AEDv(;aVM6{l^*&m%tgU(^ne?U2d4qBGZH;=K{CCuqv&w?#`
ht-=gry`p25c=9%_yQB<JfOj-dc?YZPQu?ym8wq^jaZiRDpt;_xc=AY~$EUgcE*4*XBTpX_{qm{V7gy
ZG=btm!tXRIwV|3lEC}y(c|V3DqQqn5PW&N#+={G>UZ%#FENo(R)c_1)R()5!y(oOS~vp%+zpl|`kho
d<62|USI6nc)~ed#obTdeRnF-y_L6_TcOp&AQ02nC=W`@$i3L<|v;pACqFw_)$l@||OiH;~k&uNJC~g
h1nEl(`@-(oM|MP`F#)+%6?BLx#Ae~Gh3C51{^a}1wLmn0-`#X`EbOO+a3FDv}RCViSnCf2jj^8*Gsc
LuGHC;ps>YgmYE6a~GE38E<K4%6RXk!f!R4whI^u1X*g2zPdlTML#QrrfzaNOjZUpQanCbY=hGEv=eH
2VN}7x(I`aP(y^WO@5LTbyS+>n7j?@;xw4AfV!}z4Q~$6Hi@r8iwVB-_;y=p7|9{G0`C8hp+-43J4eB
-vBG8n!iev+5mL$3VE1_h5}&+RzJ2q0!ohBn=nHe0NHA>j58|>4D_8<&6Bj5=Q*+K7=#tN;P-cjj8xo
k6xFit8_r>@DZR%2?t=Br1(i`UkSOG0|H*iVaM!#2lj;Jjzqy=xa2<$47PBqqd+&oCGs1TYr^Q`*?|t
$Qe@GpKBZ2(!Hk6(VsleTn=q|3Noa-QZ5nf7-5VZ+5xu|)1)8%a0uQ#qq!~Mzm2D44<PO4Ow#?!n+bs
~N`mcTY)>>96fg|;m^IoBWT@AM|T;x6WPKkH0`?oJq7IOX3i#ahY|jZs`yqE4;RU(GjF?U(>+4ULth)
IAqXB>@UA7%nHURyo8Ut+Uu}6<y+8MJoI+P)h>@6aWAK2mtey7DsQxo_Tr;004I>001BW003}la4%nW
Wo~3|axY|Qb98KJVlQ%Kb8mHWV`XzLaCxm-dym_=5&z$xg3aP!`RY|ScP&sDU9?G>92Q8ELmmZM!%%3
8wwaYBL8N!rIox;e%<v&nlD*!$8bMZ%nc;ArKa#p&m)~EqRh7$fGh=(bzWggb8C{Gn*sH2OG;*`mEO|
9yKU_Wkk^Nhi{J=i)ud+^o;;meXQi+`Dis`LjKOgkAD%r<st?zjw*qdr!=3Gm71{b1X9EK`&BbR$!!Q
G}2Vkb(CvOWsI-rl@={qE!IR6l6O%bdM>|L)U=o0p$Iz5nnL9|GNI-Bdf4W$V4(HzLcJ+|^a1LB51ph
^&xWG`vuwk$th0O02ZIla;$Fs?7!_?QSdOuIk&(UdzJWs%><4@O1i63xD%X*5+zt6il67|CCA>a{2mU
C2BN;eT_05$%?PGBG2lkszsv@Q??O0qlej&D=}p?*V{~2_E|2QDSL&NqY+L5%zEu+lLG5odX{8a$#-C
&$!IhpMxc6Em4d<Vf~^|CH8}2mD@s-hk&7JZ3a%9UAXK$)R)WSz=>N%VgnYSJgXv`{b(SSc6zeHN4X;
tICBdIu(_<zTjo7|0V}FKMB}B!YU<zWP++g_dyGrK3q4q*Ch?gJIhZ$4C$J7PH-=DA2NE8in4X#VkLh
08^mPu^8WHQAul5u0_bV={VlZh9k_F(lSnltdg+$O1?DvAO-Iul5hDa{LEP2gl3M+J6x_UxIzzEPAR#
uLQN){p}DYy*}ky_CO?JkPA=4d3}UGxiCnXXK>W7pL(TwiIYX6Gds48C5cjc*UwU4e3NOS+;5gyp4eD
DuJ)r3v_3zI{1{dPX}jtVFDAx-tj`()CU&Mw!Fz1g!r-$J2ty)?Qe#nky;Cb7dys1V%DDoRElsqwi1!
D(-WqAF<?kp!qm#updqXQF{jQnVyI@_h_!q$0Rj>0IMcPnvY56(E6a72_&J9eWkd|;6fo=y4T4d=e<K
QYj4nzUG<0ez4PBa%u;4(cNzC2E26rS5UXwjqdG<+S28yX+4rQf1sZ=Q4GE8DU@dtD}ek*`Ld8$+L!~
;}X<wowyGdXu{0xf*eH&aMX7V!z+N%gKiMAVmc!R{MqOB5u_gT?~aiJ&lQp_Z>Gae8v@C1!9fN;}Ib8
{aR-6UG%=_eaIwI;D}l-YE^=OFkp6*8pB(1+A7}p?@B4049W|tm8(qn|TLTG#Bwp8#?%>H*ylHV5Pcz
dch2BBOo*tpa-me9Lh|2S@YE`--w_htNm(=_TdbQ5eGe>azQdf7D+|YFoepg+3}({*aDy>wZ`Rv?G<Q
`umbwrUb6;#4iDf3C*E!ac|)`O0!>xIs5@SQE-G?#8qEa43gHl!B^l`rz!uTQ%uARIpr~Ad20I8hxs(
8I4sDU-7?se+cjSo^1u_aXGKS$x+xlotLgwJiK@p5gOhP6h&z5(x+T(P%#(NVwD6ACsR$yCtAds1syC
db$hFuUNR06}<7}fsK!A5@W=*SFnusionQ7w64GAS&dzI*knr$a|E?&&3oDetZ`J*FTfT35Lv^A2bqk
*ef3ai-9gv=8iD&<&+oCnyO4oDq;mRd#`Qt}#0FJ>^Z3#bwFGmZP!th7cA;3c_|R+V-#7JRI5h0E)CO
xCWM83RR%d3d?OW{>tz8I4o?pvaVsG;z7gO2g<YpD<$K!KCH%2kl}Ade@W}HiK4j0oFgGXo1J>QtMYx
(tF-1R$T1i3%cA0@41;~S1~_bpV5}@N@3IU=CKMlYb`Z8}?*nouAyLX0!F8)V&%f@KZd0`fl5H5cA)o
>jL~I&tD+udQD8~6R>olGVfZDK#U>AS6n$gMzix_o^1{NH+Xv6Mnz;NkS7qHq01QZfVo>M5JWD<2)Or
&y9F^SZenzWzHj2yMC_C*fEKx^4@@OjBPV;Mu&VB+QYPvaBF%@Bn&HHK(_B}su))sT{4p?VS%rl2sSW
pXub9UE4-Azb)9arWvU@kf4jXs>k^=HFTFwy3S+><%72x)QL$FmT)VB)F9osB$c1EGjn>YvU{?5B-l_
(omE1&J-hyqHZVrij{{1LD_}uf|6D>harKH(0(Bwn&25Iw<qy&L53x@Hj5S<9W)twGidFnJn6t~>qsa
l&2rp{jkaM93X5=ZPt*Whwxh4H`s7JxFyBZ|DsJN$7>GU^xFay`aD!3_-W5f4FY;vF3oRNkS+hS}W95
amL8+3BY0nH|^T<*_l)33?6mk77G#N;Boy^y!jp8a7W?4YK;=(PSAjWa4?;_qSSsjVeBUm6#g&{*m6q
vZsjpS-4pp@rHw7v`#!F@qsc%&A1oP6CPlM|Jo-2*V#xsNV&l~*8a?kE@0TUaU-f@lVl)2V_4X<gOH)
ucyukOG>FBksKpluScs3@;eng5I;x@@z1kASj4fwtH8p5A9*;Rv$DJ4Ro9ef3U8|!bRdSy5Z7xL=v=6
)7|Ec>Dc)HqHk6ATY-b}C>Wfu<2<<BK(;gN?SAB7f(Us+yvL<KK3x+LB*w$%|H`_9pyS&!khFI$x;*_
RYr@tlUelh1SZT|(r%`X))iQcM-oTvhd}<o#n%bu^aJ73_1wgKA_MH8Z!Bt`@TY(pV|9(EOyb`J$Yrt
qAoHN3*u&@P$i+Ig%?W2ZRVGq?F7K6wD^^t}B9UQ;qilA|zA>v~aIi7Suoq-TIT0AH7@FX4#S-pyB2A
6GZG$3kj=e>wcgf@S`adBz}B3X&Q1;59j>jVG{fWy4ws@Wp6BoWFooazyb6>aGaVl0w{zN29;pD(a?L
Z<+r+)t%ILkJv06$?bXPRB~A`IEE;9oiYx&EW*}YI)~!5iULZf&`r+u^S|Q-89ueQSoAFH>nF+&D)sE
oFS#TSnfB;m^{bU9L$~1*mn*58=E;zqX@Oz!Y9l=B=^2*Zl5Oi1g1P^g<yBhPgjiYt~>>aD;idzAU0j
Z2YdQYf~O(au^J&4Zcv`Yjb~zLS*0&gft&XxEL)8{&yx`DpmmOCZUp5hYv;(ZnE$wVG7Ns=&`(Kplik
<d^sY_EAje1P7o@8W_6DC)3Jlhh>~AE#rJMB1m0w>TEerj`UqW!)#yz52T;_FbuXbK3&!Jq~-2-EiDS
JMdUo9pK+azsa$lXrlxHoQ~MI+)93W?@?{#fG1=>GrEA%2ImpW?h;4S#C=ex!CEsoNbZW(JNy?rdNkM
vI?ch!*#?5_1gS*(sgU`xYStaAwv=g`;0bBR^I9eL}Wws&Asq%xxi;W)ap=W!@u8KU%?scuQq&5o|QP
X-|aCkc2V}$AAoL+2n@E$+lDWLYvP_1l`-{ssRZDA~xI7I2ep-22UJRv%26ekmKs<N5(b`lZ8LsGCZx
1+_AzhzuF<~NcNDb2e`@6!C7{Iyg9Q>25bAHeR^gNr^AEknAja*_fNdtd6nDD^j{=I0{m&!+C4{97R_
?jFO$*xxn(rj8$*RaES5b4d<SLsvpaw<vk?JH17}44-fw^h-0`qMX&KnRrf+QeyWk#&4j#L6s2aU5e3
J2h%mM+Yv!U-3B3JrBPp;wYZ%mapih*&f-EZ3152H13l#6aU;R+)>GDgJwB%^#T`I5Fe%=vZ{-+%?#c
dX}AA57t>y;b3Gq#4+NMbk)%&$+XFzuO%$A2jqWSNboy{e*L;kA^Z!meG+$ki!`$owcVFPt0V5yyl45
9uWAGZ2Ns2?HAa?*}>0veotmQZl`X4r}_edw<ur%TpmpDZ>#E7(PwFjx!z$uwP}x8?N@VzHXTjS0ez&
>IUDAhBg)!y)t20UIB;fk`pBI13qs`U&g;}2Ty@Vr?0)gMTVT>QvFNKi9)8x)iPtDn;|Tm8P)h>@6aW
AK2mtey7Dtv^Z6!Pr003t<0015U003}la4%nWWo~3|axY|Qb98KJVlQ)Ja%pgMb1rastvhRT+c=Wn^(
zqjTqGwFoyYFfoNJUhPsXm&mM3w=&TRIQ91Ef#3o%7<0noOl_Q!8G0FnS7vS)9YR3Z_LMx)=|fDXy*y
BSG~70+)@NTt@ZAMnlOaB@iA7UfRxn~fsj+lah+@$&Ty{`o8UjpuYnuIM*j#sGG~Q<h7%BB~&2!^q`M
ZHk;+6>D`*1taH0m9MDc@D4sOK`5-3E5VnQD&X6VU~J2Bg}AO5BNvOeXYa1gV)dX1%~#~@`*+tL7C(Q
ye*fVLUjp1@Es8DS1>xJW5Q_Y~Q%o-2PwdyMxVeG-)L#o(e-f<zB$cRA)qLB@iNP7C#kQo1v;#ovn%_
*xiYb<=gyn`=Q}VyOJm(p+^8}McB~m8qscVj#wWF2dSv?TqtoJ1o6t+JlHw=(I;0WMWVmC$Z+%fnHbZ
n**(tpepmR5=`Gd3kWPwrTL7fmL(bKvm2W<d;~7y4b8Bstx(Bmt=8m$UQJj~Ca;ucz-8=Vw>fFd+zn$
&WuhY%>CDOAyxl;AQ;cfYke)AAGz%pZ#zEoCBfItjO8?V8`UaPj4naQYqPXne7P7&*l7}68VWtH*8Dg
Y|B$oNKl3uu=a$?ZG89gfNW{b*G#J4+{NBZNP}vz0&Z}%^T@$J2NP0?0vIg|aVpXcN3m1_sQL86_b`a
NoF5!X_^5Uze7xuR>sJTIZzh2K*=$A(=Jif1D=o{6r$##^a8%%ug8j4NLMx?=$!vynfxbw!$k)Xa_xM
`xrbdaM5i9JNtu6(>0~NSo(tCZTB?^RGusfEK4F8=UP`SwOid!ZQNX1W6-1q!oO*6@GOXSDn5wyqd(#
H+;Agtq>#cx37F&F|bLr{uC0-H&1318P1%q2-_mVsr%7i89&3klZ6b4KpD+Q2&i0o?`NM-ffV7ay*!l
Z(Z>v*g1W=#*gEoPels8T{Yjv-rDGW4{0C^NZPk$6vn-Ka(%&Yy4gG(|-lg<m&B*#pQK!efI0+#p(5#
QOd&+2L)u-8cpT^nIu~Zc8~-o+G1M!oubw2cPj>S&`z^E7H*4Gg|@S<@-#YWtSm{)%p|c8Q8NVJfh52
fn-Tfh{QtFqD5+2qU=U|4L9tXA#6gPz)~+%I0AQ6=DS=B&&8)aA%J4<h!mhzJmSEXt_{4JqJv`<GpmN
s&qsT3&**`d!77y-&ikrL7FTNT{$!ZyjAe_k*6heK8%iaCIzQo{WP&iW%#nhb>O<GD}w}7JIY;aVwPU
5_yP_tONd`K;m!iXG_ci>83qlyVoB+z3*C3&G?*+a@oMb7kpXrVB|P6*5?a&R`XDp6FR7`4W}nUh!X_
ud|*0xvA$doTqg?MQz4k_Y7Ih_DVlFDLaB_5gwtX*5BfIGLmw7!0}6Z26UfC5FZF8~7ZnH3tU=`u|g6
03iyd5I70QFBOa`Mhr(K(V@UZiRK+bfsLUbH|v)y<!kGaWbCbA<|K-3%M9_(NylO)mTPrn00_-oU>K^
C+^{9hZ=_=l3C}s|x@6gUYH3SW9Kw<UK|`3)pXq9qWEAAJ0be}778M%^ODnNUM3v9a(Kmrzfz=n~9M^
Zu3)hL;Wze3QFFsJaJ^-~}d?1f7fb+ilpum6>8KTMahtjNAE_KxO2M@_Y8BN=Q*d+i%nuGF{OrbYmWX
Vy4Ik|j)wfGcwb_oP)pg9Q(8KbMxj;bsqe+VL!y!ZYay`uppJVOzG{{v`}E`FbwJ1RKMwQ~Zx!Vs-F_
!R#mh&q6YksI2l`2b|P`ATTT963saqM;esZw^}NBqmm?+)Sm=b}Su@06%VDVy+SfHx&okv>+m#{<%EL
Rp5KVRSue#1GNB!>5}!j?UIoPu0hv1Bx_(nDfj~ukB}KQG6ntw&z9;nz7;$V&B{H0+fFbHg6*M8L4yS
i+=4qocaG6BG!l=rKPv^j+0qk|qw|1_r$MV3%w+<$n`J$QMm{%cM^Qh&fIAgi4A(#g25{?Lz{ffpgBV
V&Z}Db_n59EZ#o@zeI_yV#m-FIF{pduYC|T|b1s(ai>;pTDT$dmvx(Z)KTJnd_f{tKxXb9h5oe6<y^y
0n#5cQFooH&MBB!^HD2IrJ#rdmO=$Pq@VF@<pmGQPnV%$h$W-?ZZFQ~M50s1n-L8nKRo;&Vv;UWi*Nu
!_=d{BKQmmKTcTjIB(DcER)N0ksVRgp7N5Y(|7iH|Y<q^+23Ke2A|!3N*({0W1<~7Y5b}10xN+RIpcm
jv;t*%V4Q?EY6C12&hra@>OjWdV8371cTi82tN2;K;8}>8-QGvz~8?^)m7ZfF(HmnWk-YKN{Ztp&yS&
+Ld76QJ%esMo{grpw41UJ{I5z(Ix}CQpSA9-8wy$e&#KT-90RKB54Co*>z<5zqz<GH*x=WiYq<v*N(I
hTXYThr%g7SGKy=F?4S`y{Shw_{q)@|}8aM`pHEuFlRy<pU(H_$L8a0f3ytZQ9i@|fZEfI(q--m(Cp@
L|zNNyhM+Ko7UJmzBp(J>6pKApMIkO9x0N?dRG@l}3ay!&PGVSwa@N<(Kjj^eko4_Ax#?;hLsUNX#PB
UkIJnm(p&<I#R7&QCnO{{IBR5o(4#@Q^#lLPKn6#=#a+Dvjglx{E;>=P(avjG$eZ*jh<&NGra|17+jv
4)PZ-`{9r_(jA&y&ajZDVh3T!K?P|)AVI<$LXZY&;;1Ysc9=pmOUQDI?bh>po;+*&#~dnvKis8dkCX%
Kopd~(vsv&Tj2!;;<q268xYY_dDYg599ZH@<mVM7irgx%x8`LcZwV}%7BgThfEL$<aph>7CR&=`3kB0
^0#1FG@7-;ao6${Uen2R-8h$1%?BDm)aBp~V9FoxwC<yt^&lXXGqaxrw3R>!_H<AGu7?9<7)o)~C9iM
4v``#lCX;8m85Pw6;AXM{YTlVw2K1>2<EauCNMM<UN%PCfT=00`8+4vTEnTvCC$Yb+A;B22uRoY2Zcc
mF`?6wh2HD|GZaL$ocLhldBS+~StAm|Qy|-cXGi!_CH3D5s|clA^lom}=$dV+4Wb$hM`604sY1@oULI
M6l>p;i*=;ZmVHfh&vec)>>8TrLh)OtPu?8n$1N&<{Za=(NH=W?R0G@x}M)?R+-U$*a%#Pg-0T)lRTe
vV;ee}8Q1}DWMzl_Ic*_2-=!q2qyhwWwn9QQU+PTnGd-IAQGPn>Hw&qvh<)#52cCgRnf>_O8Z0I{lBk
h%Yqlqe<7py!qF93AiCS7i>_99g%p0_A0vYv6N(<6WKkH`DgKAPx;F;q?>gl=}(P<qWL8MBR?bFTm%(
xT`qUobah5KL+&(4<B8fM#oUw8MhE!aJ4X!n8Js3F^;3Cj#;7fbZvZ7jyG2octhgWGM^KhpCZ*6BW=W
u9FV(a0%jBw=~A#4{z+$FdN>YKJheoTk@Qrz3tpYM^`3%tnVNS!s4=zl;Vmn~1wBc080rGSXso^?9?*
a}Q)slB=sTWg1DlfeNp?W37wz%P>&g{z-3vCm`uIVWfh91i`mH<_rB{of+A~xX{2(2_nHR!|&_<^1rW
5I~ZWY=G-8L?fSC!SNWZn$%-n9H0w1mr@lka(IKZJi)OFS2gOpOZM*4^{ArDW+(7G{Pk&J<qfedk$Zw
e%rH;Ci9akWHAUR^)P8xa_yJWvHg1X}6@yNr0n%$>6?~S)(!I9L3KiI8(*#jPo3!3jv`_jlafl3}yZ2
hj@#Xb?^(>-z+Uh9z9CK9fL{@hFS$xLVZ`s9461qqDrH)QY`?@j3)_();vCX|kZo6ZwpY==;pF>w0~m
*Q#A-!VR`wIhIf#y%<FgEgbo752cTlA%E}q5=2-ykJ|X>uS)3pYOoG(G0smdiQJK0|6}^URk5jQJ|4(
gYOVrr5K<3=V%E&R&*=2tUz$5C?cIY>&~((IFmm=L1e+xgf(gb4QpHu4?;do%ke4kNQ)p_rNVZRQD)T
e8{jkS6Vs+AxO}55ZYb2@5yP70xzhrSO&y~i^(CmTwqMdn4(E+5@9Jvp)fzI~qoCn+yT*ET%gYjFt5M
<y)FIPQ9(9`dU}K%<RbNB@9PO-Ii1i876a1z0x^;S1_}MP^wR472Cqyy!VDnWQAKEMn&&&KI%U*49vZ
;}_s9UjOQQO+hSdR*#9tK+P6sbK<7731nL_UA*#X}tFGsof!Yy&s|yVNlj-}jmA(~B^pX<S>Yw^>i!M
Yh0R`?%#%(@twpnR>#*<P-#^6c{DMT8~NGJ^yZyXbIV)LN5yqbQ{S#Q5;G{t$M6hp>G3-;nN>Q5i~7P
tNS|{+dDyc521rS{>OiSe>S?n$?LC!T~d?VkDXg~yK5*YNT=^xT^{N#TPUZuqh;$?EG_Z9iltYpI0lI
~5`2T~&2gxvt8bMq-a3cnwbJ!dPxt14dwtCk?C|iZ32d+6>tU*oC)(3}&z0A%EoXSbRByL-RzCCnSdJ
)=Vd&A1Bnhi>rivM4=`3nW1m6*u+OutTAClATp6;YMVKi5#u&uSMR2?`m!>I&b7tHbM#7tDVxl=Hkd9
4(x2w<9$dlo?W1@;h{rj@`Ve$CiwNzIk5d)*u}ojbq5X6W71-dbzt$?}FrfmrstTlRdlS1mUDwig3Nn
k>B)(e3Xuhvqy@*Ge#<bN@12>+|9MsWiqtb{oFvMlAt;Rks=Eq@5b}Vgl}`1%CWA`AD9ilHega)BxL3
?MxOBN}C;k&ODa-Y5tibn(Y>pSYPG{qbV6wHqFzH!r`-}D&3&by0`FR{WffO)ZBeo24BP%y!xQK!cmV
Adg4HItbK!bYFR&iG}I{K8&Onc_)_0^!Fb*^V1u!zSObN-&d+48;C8KDJ35^#buGS&|B)2w&rgqPh`z
F0o#Oer2!q=5pffY9v3_Xw#-x^ZW1~vdaixPA?(J^Wa`z=Hg9qM&x#+UFTZ6uCpKWRG3`EOu&h=*XC%
LzSnqV@To)5&_&-qs;)*9b|#@UUwoo(;cUp@3crM+I!#Az!D9Sui1xgDWdO!gZps<MZsU3^obyH(xGc
pZGeEDhG&UK+iAbx6+I8n@|k*(0>r0lR1$qQV|vY?LbH$?@@$t7VnmG8Gr%=J*bOR}f45UBR*B+cImr
RmYu+H(tZg?CzH5tAU#~`ksHB(kzwycgTe=%@vj(PBd-b|78X=^aQ2v^}&X}|4ZlA(Vzm>(63+l&~1_
0wzWbebE>EK8dD#wzHUxdH&m=Jf5*T=m$Jwzg@?iEExlpHq^gilbdaptD_{6?hm0zI$Le2ZK;9rA>93
J^Q&&*JW_+2{3(TAA)v;)<GEd3N2$Jqj?qe?_n;$%c9Yj%#?@b{P``u?VyLV0bkX%;FjHl%EazWMwHi
eukt5{mrDXe=}cC?^$Z>iz+-R593ZguLUq=IgJgeT_s(qH3#!y(4vsTx-s{ZkgO7LM2Hyo2N6N7q|EM
iPQ(wk}o1K<Fc=>N~?asM5w24WL`@9z$j0jaj$8pPUtjz$orAsjk7vsXjx3&v=cYXiFpg;~o$jBDF-^
upF<C!mxwRh#v7|pfdXO7cyK&)78clqV)-{a*hyPsWy%nl<;$_oQB==-Vba-PXe7g6F3FLi#pUP8@03
a>L_0|+Cpkiq&HaH_Q-f+q*wIUHzR9M-zbtTSP(C>LF*Xrx44YFHkwn5!^fZ#60KX_eReQ|?R2jpNms
-}_uKzdZJ7QMZO|9sJ=4QBflud1A_vhO6FGabi0)_5@$^q_TS@&JP)h>@6aWAK2mtey7DwX#G~lPI00
0170RS5S003}la4%nWWo~3|axY|Qb98KJVlQ+vGA?C!W$e9wU=-E0I6nI$$t2li7DzDs4j3#F)aU{wT
>=}(hA0FVVs=R}0iPJRE43JA09yiyvuiUM)*r3DSKrfCiuR#x-@_jWR>55sv!GV_VKEBTXj8q*L=6&?
1w!U~&Yjs!g3|il_w)Jw^+hvt=iYOFoqO)N=iGbF-O3+6#F!X{F~gs#GR$5^`{!W(`9A`G*^~a1&Agc
Y=gE5wOa46h7VnSN=dWw{$(;?i{W$;j+wQ*mCw%_D+>zfP+@1fUyYtI#uFC)MPuARVZB|xBfnJ71{y4
AV^n;5Ne<z>1V)2deuG(0z*iGLf7B8ajsf*{pyYv_17gti)2Nqjt{A3+ISAUPB@8v(b-HYWV+UjyL%o
0Ni^UDuMR43v(7^5N6kijs2f{$NoaYv@Y!-@eN3m7&sObTP5>4`V<q=6#slkEn;pQD)qB5d-Ve9?cqz
G9fU7$`C@Pr1GYnGYG5cUgvMI?6EP{}Ix^xMXagoesn0!LQ}-*u=xzw^wfv_SHNbCZAzeU)!+eHvTq9
ny&YK2K?<G4hQu*uGPSpgV$n=K`Zn0H{e3oHmq;B9m2G)&}U{jyw872c@1~0{Rse0$<}Z{%Ufc&6mG%
gd-(tV`+xJVTJCD@G6O+u_Zv$Y+v}3EUu<L<!5MT~U8-OS2Kq0ks#gUb;YGS}kzc^biwASG1eZ7ew1X
jUr9)iE;UdpxW1_`pP;;3h4o0r*xBZ#ik;X8GBT$oE$$D&Ru)N>J?N141molzpWN{|V5eV_)UdAXn-O
dU|IUcMq$WFE}94ss9SKg7Mt7@?Xv1^9M>wqeQ&VHNfT|ExUkQ)1?#%}T!)M7hqk8+QMVdguSWh7r!R
iDwL3jJhY1h6-Fr@{L%$w^ZB2UJx&SRhq*NzS-E+Gvs*<5g~ejU(7Q8u%+_AjB%@jKGptvM`F3yNON3
toimRKSA#HrPKr)-#z=Z+{hM2P0sjZayOJ21Ac(B$7*(y@i40;XO9e(GEDb{n!)-KwcV!G=EjP8$Z}d
y4^;F9v{CN1h3tLYqap7a=#wOLxyX$e?d&Ra_V`ku#u@;AOlt#HO>O`@Kx@Q<GYW;yLZPGZ?7c=?ua9
wKRlQbP74*qNVio|z;@ifB`r5rMP`-<FU8Hykmd#V^Rw~)`vi0SsAfetqf={ckN7sL$m?UR67WD|UT6
T8VtfE8fmb=wlD-5}K72`Ad3{W4C59?BM9Y_b=fnLF)=FUNYc&cD1m)q*J0YzdPx!pUVlmQY*_c4$o5
1?!zhnC(MZ|*w9B<S;?<S%GvuwoWQ%cgofQdz-xHMa;WX%ChaSY5t#@Y>|^rB|uB(;ym(wTPPwtm}jn
C{!`pLf${nt{R}L&D#oEa2gabOic~V$!j@T$mxBH!oA-QWK>q?hQyg37diiZO8*jHFioB{6Tp1E>IoM
lt|2`zGEs9u7tQut$OdJ8ttEQNds-r^U}8W^?9md}l0RvQ1vJsCB^tbqBOOe%tl(DUvuf^Ks0)DeFvk
p+$K!!P^r$>EO3k%E8U%B^4qC!hP=X9lFtH#uZwI0mIyGK{0(_NWyHzcmqm>KOoqpzH&)3jmKDvMnfo
Q8Xo!^21Sq6BQOXeJPFt4-#P!$ZaGBsGv0^{KJF!g}#Nn(5oKi0>($gWI8Yak?80IXkqkCMT0TPV<r1
pNrD<7ZF@kZX<D#@37Tr_>0OZJ~N`-V|>;By*31T%-mdY@wQZDOGGU)`(G~4v^mk0FMH|9NJ7}1Xfw1
SIK7rFt;Za8YFxsJ1tTXu#mcylvbO&3QR*89?tt*GxV=soHK<t`|_0(-xM)qu36?H`%H;0L<1dw)txZ
5N<na)QLFCljBlw<+KrGJ^Vp9p%I$;UE1(sW;P(`sm39+=QL>@|eE$nXio_^CiXXPa^^#>lFwhNQSDV
Hs34>^g1L{=hGEmCeE=1nE^U(9)&#@+3Z;kwpJ-$A-bwtzoEZ)*|K7&sywI6EuQZdSB5;*tMY-yOSrY
acdxrkMyGKGC^kB{}nE+U=HpcB>>vYoV_#XP%cp5y0m6zV0vfSGD)g1hluU;G5V_%YCT#K-=09Um;<q
rP~e@EIMfE4`<>^wE^hQQ|hPQnE2aFp(j{)Q9-9M+8E%O!itn*R!mkSv2_CZ-Ea6x)4=v=?Q!j4>U*$
bRs50#ZTbd>-bzJm8^4GECPDhCSv>IfLxkGJeU`(Fap;zMeFUyh2FyO(YV|#(+a+kAO%k0JfkD{&0L3
MN-#keB;-Lt;3Om*I2tz{G6gZ8C&*vVy2(BmyX3%ncYcnzz7yJ`QX*0*nW($F=#%#46o9zh9`c$Q`B0
IEoPg1MD^>u#wr3$t3&yjN*Z`~|K8yFr7qB|#<pO!AQe&qrB-gU`kDwxZRLCJaa~LMdj0W~c7DLb$Qh
o*yf`zU(u)KW;15rFr3m+qQjlgw`g`8RBZkjU>aw>;m`K>Ru3;CobS)6Ym=<IfRu`xs*P1kp2J1hrQc
NMvdN(ffT*%@`>BCL{h%FjE=OOQW;OYI?$w`(G@N|zOZ1)edA^pApKN7qS3<Vgt0ZAyW+iNUqZ3PK7Q
Nta}clnR7lhJK`xw-AbfHHH=g%SF9hZBf{I`y2d7F$7bUtq&X)y6cOrJn$183>PE*8fXH{*I9WZOJOo
p&=o|;bCaK9iQU>7<|5PKt42yqRIp6Eqn~kuP=YcO_Q8AwLZe{QE94bB`}t9%7_uPYk|HdrvR`6h5j?
EruY!RQFLZ4DiQ6NVV9kt>M~t8d_$HDiV?p*(ag=Vof)f8p-YiEH6Rc*g!G<ouSsM?i!c{&?U2)3hyi
$hGsv@aS2C}bb04IA#!Uz_T=jaRBp^{TY{yq)>$P*)R>_8v@Dp*+?0cD|-iEIyDi@YnR4)Uk%MJ-54w
YN2<$!$9@#b*ZIJP}*8<Ee?bd<zqOX16p8(}-hOLW*zfin@sH*vnY1lCmA6C5urE=Zgo-&F7kcP&S|T
4b%aI6(BtFfp9!UHV2wu-IC9XpG^vXmMWXm#JI|{_BP%OMH;2+A^U>nbL$|(=C@bbLUj?+nhzRONg3j
gPa$q-gE|ZAA`^hphL9BPpS`<bO7p;KsC(mB`R&3(;d3cs*t(1yn#?fGODzo0SB;V(w&lCkTo+(>2r-
HAoW{{&$m$~hF&T;1(p;gz1BlZihVornmcbmf=k{>Jq!L<TUh`^;x>Z#R!_ZM$(7pLIyO#HsA$coVEb
?4V<0w53ZRAbg1b++v!K!bm0xDZB-%`NZPPX1!VCg%63O+x&HA6gLxZzE{K_mwL1}#=NEfRCXNRNCW{
5RJ05x%UZkCbt%VEN;-6FD4^L-=ZC1Y!R!XV~6+O&u86Vmc?DQEl(w2!6~M49$Fpd{aL_UwMPVj|s=D
5VSzhs2o}qT%fLu1Q!gf!skW$?1v}qV9=R|WGv)pa~UU3(NyFSd5KxsWd$U_46%UZ(P)(_<5F#ZK;_4
ZjX4aT1Jn2l@>ed&%9=PNV!GDLLSCR3q`yO|?O0!5u`_4GWbuN^TdI7Z9o%rOrg-%7;X#0nySe{v%;_
t)Sb!~qRv~}HvvPSJ$nQ#8)Y*gDDKKjP2T+j?#FxqCK#zP0*YXuIvJ3Y122fw@js4uuUx5gZIvZslAx
`FB!!TEGF&pL?8smi@0S~;ov0rZNjs*b9Ufa`ftJv7X@RME!UbfYC%>Mp{bUEAyia=ONlOq_26dq7A_
hPcWeWOv1*q!|wR|3O{!zu#mdX0;O3KPoI&v34+F*xIe?N>Ydl>#?;vj9LacDdNt&+t>^%DC!`w-}&%
i&fx8&Yr+YE^w8K%0*7>Rn(6fL3+e7!Qo+v;Tl>vxhETOJq21Fdk~?PTJq&+A<XVR!5Z^xF;=AuR-bN
Mef~Wgg%e5WEEcT%b;UvsKfPGU6Rx49b5Ob)3x8^cR(MW!av=9);Xsn#WYc9KkIX}{SVCOp4WpL#sLG
NvWJO8QRuqM1`)Pl2>L;^-=nENtNLP)V+6Xk&`Xw~=ORVvvRErB`BWu5aOJ4+v*qW7W)D#E;xx`+ltg
^V)LSgt*QX}gjkE0+8#M!&Z;t+n~A>S+1Q9e$L5AdVqBjNKY@*(l#N#T!EO_oQIyD2FzGv-pJx3plZa
5aLCLC_qTa-)t(;f_?3Ij8~drGSotCO(IJZb`Q2Aqa|<ooaDyr*Nf*{G|{V9@O4J=C*jqp&7VrcY55!
Ls2~b(q(skmcHyRyO2cGvc0$$SYPa91z1iG!+K!QKG$2hJx*56TANzRaC^+9$^=~Ve1@Qtb)nL~LR&6
PlTjPMze>xM;lqh}Y^j0?3|z^60gyU<unT|A)R1}y)B=)C_tn@180vWODl=%xtIR$_m7Dx*4kZx~*zF
N++XZaC2bdcRnFO|QkvTRMMX5CTW>#)5d|#^V={;cL=gKD#={XeH;-{0spQiSf-C%Bl(Ku>9vfe6pH~
k<(Ff3ePKhf|t<iWWijFTfV)H40YHhoF%%S^O0_H%f^*cv$hi?nug;F!QpuI`CFji0q~S%?>gO$WjkQ
lO^b_$RPV5Se5Xt+fbhy%%(22ARQsQ7zH}Q&`BC7qP(LOox>8ra2jcNp-RgSSil-EwbR&oZ`S7l!M&+
eSLc0n*!)k=Fl}6MrET_zS+_nW_h+RjGHvPNnVskE5=&QJQfLS5HJGS*<*6{*R2BP2t;3mM1MYmQnHf
;N`|4!B@bsL2WDml9T;UA(#L*~N^4Ng!H?;<pni)GcP2xpCeyiLE3RB_*(nNETB24smV2kz@uk>kHAv
+aA=^#<0yEhFi`^Yorp8TdC_<H6YW$&lS+S!ZV3g524gAQRET8=hc2h`;mggY~v`OtId%j1x;PTnH69
kBY`NTaM4wkBQbdI~QyP21E_qXZE?mE-8X3ducE369{;(&oq5eJOI2ekivdjH)z<C&yOo!`WQlCERnV
&5<<c*J*95D0U~HG`ENVHqYfs+9GXTSR`2o6Ln+w;U%S7;HD`ybAZ+x@S|NnGXCrsxne8ACEexi#WfA
Ce)7yE>mw|P^6<BU56c=lCJRu6zN&2{n75ez$R;Uvs!nvplS!7MT>yOUyF@*lXrR(-6eC?;e(C*Re2Y
Rb(8Uf9TZEtKvgw@;B_P2&|=9ixP;{TTMLSV(6}7$L)f?gi;F_>tS3P@6EfXyp8<rd)xbRVR{jt<O$z
S%@+q)tD6_ZEg>ds;jKN)e;q=RylpD3=L5y%p+{?o|d&6<t;o@C{L6t5nRd$j!nJ8|9EI*#qV*AOW`F
ezvETIu+?7$j@ev&Z)6Ygbw<H+N%*wm=Gw?a#HJdT3nY=GI(3H>7X{6L3d$p(ZXr@ya9q?0=^!e=0Jv
6~>ErU4OR)b<%5itZ?ahfAGRfO7h*e0Y+jU+I+7Q7m){sV?#XFkxbVEXuXAvrA^>bgA-`YZ;k48}SyA
?;x`C6o8A3oeaW<5WWMKC2dG#X9wAk2IEFfK`&#E;ufJww>qYQn71R&0VB%l!DntaJ|}eHa~8p8Nhdt
(x8+)`_{uWV*MtrlnR1H0rnb}9HSfaf@dr~_0Fj-{j(!f`<{b=t!wRs&g7H-AjiyvUngRaXj)^<^0fW
($Zg{4fnNT#PC%cp$q|i+mDbNmCwztqAs>W*WIvfB86ah$mdOji-RGhWAGxhjU2L!#ikywHN!21EF8D
YFwwzdliLh%}SC08En_W0OR#&)a<W+AR1Qgx419ha)R6%%e$i1YG!+)fbVxA8?{yn(+`jBn(xAor&vC
(G3-$TwoQ0lRs{060~$Y$wIaeuI+!O1c4OTE9`-0<s-0_0-!BaQ+hz9lUqzpYZ%5aG3Lthi`6ANQ_r;
5B?G*@~tAt=ls3M3rQxwyn<gSl05zzk!0|bLDc2~+YQLx<6Ph^21h!M7!%*L#v<^}{3!M+E=Lgu7x*K
Mcf@{A!MYJF_83hxa)E~^PwE%{HULaieAAd2h5pA-c@`VvjKC+$%~$Rg$u0a3MUu@sD*zABs9cexa)B
`b&=+AsfNW>x2g)K8R0VtU9sTNSFx1W-%&%NeW2dH9_a|Z|>3K#pzlq9`!tJH<b33T$hZSRHdveQ+3!
I|jW;et6pTzxx{8iex6wl-1K9k$~6bw2kU8JvmTmbiM#kSNzAQ-_CK}cpv@%{mFxXHS5J&TYjwq-ywV
A)VgeXMscO<p!M*^0?VMw#ME^S(usZ%8JO6Wg*e*}x2;7n_QejU>03l0;%g!Wi#uGSD?C=)`?b)<rtY
=$5g*Igt<YwVKj_XB{ARS6Jjqi?qos&5<^-(x&lJg_Y_qKC5>Za>|t^lu7CK4bb@vy6sTgj{<dvovPY
g@C}?usOAREyNdJpl`<ncaJ8*?2GK5*2FovsaqGsB!E(?ur;Vf=0-XPmL@ssaE;pHS2KU(Lw`|_k>wv
Y$;&PLFX>_^rupEa5D7X9Okjco{<SeSfo1X*Ocd7SDPA>|wY8oj|<v<!IjDiZt<6l5Qn%+NtmohF1h+
49ib?z>xL0V<8U*JbK-$~VJko=@otTahlHD0{gswS47Or+>2xgVxtM5bt&J0iJb1ai)f9N@9K@~APuA
$z@YEv&+z1g2GyC3Y0gpGJPg_?86e2A~gC+dPoEf|QMEoGBP6x~TDM%AKS@2ktNiPvP^?c6>hZE<Sf3
!RNlWa9?!WqjCBQcG1@phv+MCkiMP{(bpeeh1cT`2D&dI12+dN%~B9|Q=_y#WS&xhVA_rSQm_*PKq*0
Nmt1Lu7}}PuB){}Aa$IAQLE3DW#wLM$tpSi&^iF$zfWueWzsmOKmE=uDRgp)+`n&%MV4iNDk-Sb%#y~
3@%1G;U1!`6f-E7*dovWB?)s9QGvHynVyk!fy@E?h48dh>-Y=`aUKR*Ox!H+5x&t21SCRp*gcy7eTY+
u$27%=mnA2H&{rIg{xU3QKA(74c*VKKzkMo4rPUA<HH#!aP61mYs(#Y9xU7G==|E%FJjh?VRzi6!^pN
-uYlSK%!c)#<w=ga5p%uW>MI)LD24B$pLfrL_gtAp8|}RJlErY_50q+g^7`cMy=kfsg7$C^_RnXZM;N
m@gt%cCV4LFj%t+Ca?VW+GUA)^z|o?ZePgjS=%fu(<7(0IaNkyl);}_QR&N)mzquQ*er9%%+t{Rr53r
I)xHbx+sXDi%=H>GhVc(p6RE0SUJ0uikt(~y3j_SB;ElinR?186&k2^@Z<U<gGN>Q%z+uoQ-y>KRRB8
x>HaWH~lAUq69cmTcZfaB+zCcbL-h}63S`*x~2|pm)@!Q#>^)7;2A$0Q>u-sgH`}!Yufbv@MtBJVpmh
Z(kxqSihJlq-K<Z4)=m#euLFCGM4#{x0r5d+;hD_&vYM|w4+9G4G~f7PPp$~dydOIkJVl2&EXR&~o2E
Oc-><iv9{wYbW{`EQ1RUhJEs6p~_NkTUV~>Xrg440VpYq#&<)xog=nZ_{;28b};7mKCsTq^UYp6v-=C
fSzF+Bd@cF0|UGr%9tshAK=aQuQps8oVg)*>kC#n6Iv|(%*+UHc@5Z$g)F&YA;Y|kV~ihV@S*Hl^B{`
PxW5I+j6kvGzEX24#Oy^l-Ujut&>`C)at%>|dc1k+I*Yo_s;<i+^E8d4mcl?cB;#J(#fwx!F|2&Gde3
<Eo;>xQX(U$%JYZ(3-JUA>G#=;Jj@f!`s(N%KstNLG`HUO}-ud7H6l@^%Fr=&Mr??yK_V}3P-m8l66n
);W7zSF3r?G1b*yYRcn33!r(936m?RarnM*+=`2e*e|ad|Yn19zq6aB>e5h;W>*!**;%-x<5pvYsP_C
?)DU&b1Nlzbj#SoB`d)P;Lu}105Sjxqa-=y=|E2H;5&;t<CV`-Q?O7ZD0GC>;$!lPfZl1WWn5k%2J~S
j7aR+db_CDxJ~0*x!zMpDQj!dzEgm4sYhxPn?x)*gj@q7wPQ~Z`Cq_u#RvqBW@t-|n+#ls+Z1l{h#3{
Nt)TC^$$^C!{v&<<wiKUoDIM#&K_w6x$stpgv!R_v^{CipwhNYqu0&hKl85L-8so(`89Sf$l+U2;!Kf
PY6bKaF)zAlT1xiNSvAKwiTihP+6}LgmS^(JVfVBN(@TigF_O|t$oCd`h)gxlmY#(SiBbGdZ^{lGn$9
XYCcFogjviKOfO_7VSI6A(3?-7(m-Z>9!nI->;C_v577IGA)EP)~7{J34RqXL4hPU~-R172*jFkAqoI
dxVGuJ5yO(NIsw?NaTLz)9Y#&hn%1aRMcacct1>Qe(ULr5VEZ3k{3O_G>}(P2)d@k9q3%F&lXRqNFtS
xK<uUC5kAnJtd?RJKOneET{H}<ZP#<%C$$7-$$LDYXAq$jh*Y@wSEMsxH6+7!r5t7K8-p%cnZ+5NeAc
{1n8gun%t33Wo9cQTpgvo#`y~9c#TD!5vXP#N(qq8qmK9t#zx4;Ko;7t`WS5+^}qG0lZ>V2C66Uy(R9
Mc5J~&SPlzBt)jw$-5;JJ}^$ob<XbLu6c4;c;`<1NS@_Ne$ph0Ii#Q5ljFX#!E`SoodI0ogSe#7uHaN
M476Wo24<F=DE(mpfPX}`ev*8-r=M8=fU%}fL5PtzjUa%~D`i6wY|0|{S1OPUAz;mP@D1CaONNg&Z2U
{SBR0AC)`;7p3}XpiQ_gX{hGL6W<wen)FgseVlU$^|1`*(Z4)fdZ=B<Ohj-yd@!8Eb7DgmI?_DXw}>e
)7|785Pi_>v>@j>RQR^fbo88e8x&CZewB-G2^n12=k-J6er%T8L+)Fc5b~c^cVm|!?(SsV!(MB?f$`3
P3?8DCYDbxMRroJ<FA6C=YVJ&WUT#0jmx}``Uup}rS{AizOJN7_czpaKo^_Pq+S@>?f&r|+6%1gStEK
h=$tuMiD?I{4u7@<Esa16-on7+@N@sxSUzcg9=X2rX;W7>FlXSETqrHf6GIap$v@kRd_vVI(!<+Jw;;
=dkKav6*M;RZ^`4nn!Gk6l(wZt8Cz6dPxag;0_zWh2jS&QegH6X)<1s1n!Irt7f!~mi1pgWzjczD_mt
e-80QpAc2YJJq9G8s~Z2?CRtj5fz)_^`E9Tqn<>yRjih&~>4?4GXZJX!vuLr@pxIQ_i1FB>-X%bAA&B
^Td!DDAW|$&rnmUxc$S;M)||y30Pg@U9b7!g)Jm+8Fbr#Wnv1Z<p*16jx>9C{q=gA#MLIIY4xNgakY)
n+6T}43~1bSjLbokOm9P@>_;1p0hiRO*!){1Ri+`E8aTP70YxVUx9V?2;lu;O)tcTLHt?0bVOGcll>J
IWZi(C{emY5xhT|#WPg6}ZwbM+@ETw`V*~+w(o2lv)EVm?8CeDvqy;{zS&bWDz>g=~)*!+O)q<j{Opl
CyxNaZuJ?$oBG<|gHywsLcG;G~e^>s_H_1Q)7(?c+jX=xdiwnsHH8`2_)$pXW)o%{CP&MVcqZjRKb9P
}0S?Niai@{YIPk8PFaj1Hq!H$O#vU7fjqXFN9P&=CD#wldV-N>kdb7N3mC1>^!z!WK&~5MxIgwO33$$
Q<{MOHcSFie+m_q`w7fKyB2AJoN_mGPIyDx$xIf4jFT!C|J8>j;ne)jWkoJ2OE0Ol6wNMbuu(ILofiH
(mKN6cSgqb}ToCu4RaJUm1aj2FCQUW>nN~@S9rhB`%^Po#`>1wXJboANOeofzi+E1s<|>S%Np*ILYR=
|q!}aGU6KXN)&Z|EfqB}2AwqLs2+z73Jg@Vi;w412X_uS<}O&^<VC!5Y01;;aZQo<L5R^gH76~+VVmK
h#U@$a+JP4g=&v;&E#z(GEL=w43jxQKi1X?VaVzNxN)jAFeRh__CTtgIcBXFzC6cN3JJYn1EUWHSmQ$
Wf3GCiRtDaQ}<Xag#At+{%6s>Z$2#uNfCYQ@lF5C2Z{mTsC|KxWsJ^sqqwaW&w6aY8<}PAr9T?n8Vk}
3`M9Lx^Y_vGCkX|1yXf?0+(`yr8g|{*A-W@!Uz|+N!5`)5s<EoDQ;wioZhez$KyIZNid~5K@#aFz&Dt
3#cxw(p<{5D#78TMBnDt46$n@Z3<7VGou|mzGulY}fuYi(fgTZ1X%Q&zwHBZyaqib;X5`uvg66Ls5R&
H5`KA_$(Y)k@v%pePu=zOf<W+SMv48@iaC=5ptK<nt9Pa%X2LlQ7dX%`uY~Zsz>TwU5`BxAWu42%fu6
bZ}3UIGe6mpe}wlV1lDVSX9@xk;@>sBV03U%h|2%NAe@L9ZbaA@A^#-Uk+7DOkDC!kC&<dHQX+4v^XD
XA?x`+E>MKoG&1w86y_d9xf<e(cL5pX1RY2%#4Qj@-~aDEKQbUj|vhXcMP+qEJY2;Yr{@xWYqjKZRTM
7r#tog2|?2O7oO752?VUODDs+ZXALPa<!T~n1GJCgIdqTd5ka$h+U&mf%T0b&)_+SI(xW{huD>0<*}X
grP)F?K_JQ6j<dfnuFZjNucs}cyM3b}i0dHTVQsYH*0TKqKgNDm$R$e#!M^;0f+=^=qkGBOX^(F-0WM
Wxe9(#eCsAkD0&2^YBMHO><gQk;)I=%=go;`A$mS_(W#^_ekV{+glo61}RYhjdwGN3nMRw*W9G*pYw%
j^T<(>$M#7Iy0bepCe2HNxL7s>Xl(%MrSsgi50RP2Mr!wR$5S}a(Ek+x9mSpW<4@@aA-GFmIyn#@d(K
*>+w8(Obz{n#&Tm@dy*SmpN4_XDl$qmpVKZY?Y#<yh66DMAgI3n6Ka;*#?`I^ZK3U|ZQdl|kq+AUdnU
6=bBIXDVSaPo6S95W06<TPg*zlCz&<ThRJ|{OjkmBUCxnRkyrLEJ@C3l_adRaERRGp-dDbEO@rK^FFB
YNm?Wl5M^~RqSpa-cRKhi5=hpj{H@A%a;JeGE!CNKS~))=LSD*>9RpG}ut_Kk&oU1gAq)^e&d;EAh%k
ff`T&{`%C~p(7V;DgJM7&;7MiU+yId3H(%i(2L1321qdlA-x95T1%JYI11}R%!npYUVQCe!YU)VCigC
=H#UywKqS1QFr`A{p8*u8S4MLdW02ItV;AS`xFl8=VZr%*G3M~9ganDhA@pRuZH89C!(m@5we!67wGg
<4xH*%nqA4Kv<@=lWP(O0v4*#(rQU8lDt9Ri=^zUHOxfO+M2GY#%yyJCOi)5_F_uEp(&83w@BY?OD^Z
OBsHooYj$8$^<Ib32Ef9l?;kS<z{;d$$-Ss*!yHUOX5{nju~Qm9qWujj##nI2$dL=44H+J9cD~ytHTY
Ce=>oeSCTWKTG1x(tHUPnc$mO>L>>gYRtI~89<R{33KJFPX){Vd^Eae}iiuNONe!Ck!~9N8Y#>F~(7E
h}xx4`9at58ts<R_8oolI0Ee^o9%ymaHk<N81o$K{d*_MIJO!jw9C)?g|`kzhq|GH$d|00<=CSwWro&
MIzt~?2I_~F6Hej}+ltxeooa`S0A*>9nfodS9X(5@Lk>!l@I28K@eEA?F8BV$g}={^yr`vkOs&ekTp@
pN*+KOMVd!t3HkF8OOL+2bY%#?I6EW7#Qk{x2Dv%Us|yd>cV<rn80GcZi43@<5xYAi^A5iXu!3(3q5}
Zpc$Nux_#@jY>y%rfT$$re2&M@q)Gm{`>Hdt=w{-unct6G~L*z$W5-*!UKE(sMM3;19Sj)a4yvV$O!m
`iCKe_GOcEnJ|kNl=7Rg?-Y2A?>0v(T(Oal#gOH2e7;f<Za+I8{E;Vy68A_#WC5OuU9ab@9O$RmrA{y
Xma3LEnSJQ#_4XluyT~c)?aG!DHH3F#2XUJ0|$@_r98&epj3hll(vvw-kH%uar5*!xtvm_vyNVNH|Gz
Bejp=%yAchPz$r-7o<x}?Yq8j+AgR%n^$B{M7D=JPmLHZGNFd+f(Ke<~CLLKqjg2>mOrweYiA%Zdt&p
(F7Y=K!}qRN*t%@M9{3Z23Un5#+z(Cj(NoRj##2wcW~3wOC;c`QkHL)4QJ~31K4ymD%!vqeQB-+QSVd
$!SFbUk&22+zt{)H%x_z<hP$CL<{mP4YE2i?uG_wyD_+ulrM(Pa#C6LG@Q=2WY3T})7!nJ<_bB&|Fre
Sl%{hTd;{J6S*uoBn;Hk0mQ0xoE;Q(y{B32~DH*&==319zPeouS1)kr+%A7;XfuKeWbZUk$m4aS{pkp
a$P68CbOd8l#89pXhNtQvkTymN^GgZyqsjHEjOn6K{0*ASlAEPEyY2|*t2IJBUl|8|-RC6!W#Q8g+X;
8C~^XK4}%V9pF$(|vkG_hvI)RccguI)yPp@>uq9IVIQ&WT4Ediv06m^+s9|2KTh&EhRBriG<|<JiMg2
J5M?A6lOmEH$7tQ>GX;LQ<P4LlFS~%8ym272511)M!i{-fAI3Gp~jaV21#9<g{LBY6YLu)Tn0gFSnVp
<h0gGwPi_aiZaz++YQPqCOiq_q-sWezrK;0%Ft*tz%PUb6+5lmedR!QO0Jxy_1%G;G%6{r257t-DRg$
@06-_X0D3<n1`ok|acidk@TSy-vHPjK>fl~FtZ-u7ymb^*-jKbRdnwb=^fJoP3{P4|aWB2W?U(Q~a9G
G9i~f%EgdUa3PfP8G1hc7KamZY6+4az+sS8_fxjqFH@XhJ1qhzk-mh7nuQ3p?aUA3^VT^ZTe{+Q3O99
^l%L8_ryLC7tv?LJCyU9M7vZXYwmZv(A3L&D62m3mhvsx_5ect~OgEjP_YMjb^_+}Q=(i3`YdtEDF<Y
H#@p+hKczdo*kcK|#`z(M3ud&_rgv_>YN#o^}9^_pstQAdB~L0-ej^N7PH1V#Fwhj4<-C-IQ{A#PEPU
ynZ73ONhl8LKfZJvHCJ%58$#2MC8ZZPODL;5@XOAzbuukq*PL!ppt3zVq-jmf8Lk1qFyo~rNog^FmMh
6Q{}X_vec_Gl<7!0X&P{VlFk4k_;zYwVAbN&wL+l%2?8361T+TbG@otmO+^CAHY(}$GNXaPpa4sY{Q|
WS+CE=OoxKfKxYEBRIp>Xk!&AtZ50}mOkGa4PF>ps06T21HM{WPaXZ5Z?rR!e+mU;yY0K2ySO=H(ze=
?L^zl4-}auaK(yHgEgN$e91?Cm5Nxd(#EF*yQkI>DmPYIcxv8n?f!$Sigk_%_X|*l8UXa-d0^Ud+!wN
ib7oPZjC9UElUcbQgifsms|_<QL}>hH%OiWcgs-Kh(-WE3|}~X3^EO!=K>3cr9B+X091}c28~8xMaQL
`Hyw^MRr&R7yTSq^wE^!HtIe&ihKxAns>;3xYyLCR8WpN8f2V?5pLQ{mOOliwtX8-S~Oor&*3Z-_7#9
#pG_XYlBU#1tb9g!-Zy&1r6<PnEd>@lvkM&Ke`E`_mKCu6kTAOWJPPa$*<#7s3Dox>7Vv@`FP{_7n;W
k0dtdz6#9IoFwxo$sgBUXiz4D=O2WtxB%L=bI#7|7&n2}FC`+F!jLxVewa8SXj2t3V$0*{-#gS*9KZM
nYPxtT0^Th}otRyZ>E?S!7O8km-5Y@*w%3rnj!KnU$)KpCFTyn@1nkY7a>ccF=28lZnvupATv35B2)Q
h6STJW7^4U)sV-^Q5{w&}~3KF^-@%_KubM9?qcm%=b`;#!Vk9o?yAj-Jn1<*IQIn>gw~*J5;P^nHtE`
TWWFesp7qmsX)EayeU&2(PC5$+)E+F0_*-V7peG4mwN?MdTK;XO`Kdb885NuuxQ6>9=Q=oG8lYnh&4t
h^#*&9KD+7j5PcH*e2YF`rBAfYAag)CAP;_o-;cmI&{-jA`Y1_`S3<C9-!4dD_zXGl2R!jvz3w7T#_w
lRS<oTWf&7OO`=3y(8)E&9hTn2`cp!yZfA6N+m{ER%ntuPsP}6U;`#zU4#Pr)JA3(crE^v>EVzm8z&V
MI_T1V+dC_!q365I>VmPfyYr~eq|e;|Wl7TS8HC(ziWcsBxa+wO(P;DV01D>ic6{sY|prtXst5Jov1M
{d7AY&`{hD=i#1*GPeF=usBtex46`)PlgHD*!TxXan4~Pz+PN?WXwLO)<HfVt6-VG8O|C0Ck8YpT9{Y
CVsX^Sbl0n1=^IExWF4|o*G1WHnu+*HpiY%h7GabLAaTQaeBr6EtzDD$q;TjKV6t1M$OtF%Uk=Ueb^T
J02f?4SYjWwy@~x0Vq`k@cZD*z{ci-z*drP(#O6biv>SUCo2eIj)$n48UTiKcmf|3mP75TL6i7??0xx
nne<NSrbl%ICHJx9}=QW+*$OTTYiT<FF8H*yAeXTHhp&kiyMjNi!AJ|0ut+6MQ;r!Sm5N<Wioh?jk`k
7&-kO%9Ip0_EPcOAgYwNZ#0G>E4W0$qo6h@}XzhVz%>`$wFA9=?CV`Df!>;QZI(dlTos3g0U@|3o}R*
^TrtnT~BRfHTa+y>!4uuDY4-VYCL2?rQicauDZTkkT8;>jx?|E!3*@gG{vxjhBW(^j?7W>`&83CBBAx
@Fld8^sg|YhE>Hqh}Tu{OGHx2TY+>6;E%1S-~zt~t)b~ael*ZREu|Pnqx+Z}^7YYqUIcCC0(h&(5R5;
_3{4g?29snus^U3SNTCimF#Z~#75hF&326Go`3KDC2P9-}Uz3V9s~9QMXOwagYJm9``ezcr-V~6!q1{
^x!<-*`hwWD&QKqGSOGSJUw`Wnm%ZvJ-?xPzF;1qX}$~C$nI6o;$*%mdl9M!t0za^lVj<xHNT1KsHvC
UXrT9T$AyIrm@gJ?HXs~a)Ey~apEgywS|LqF9aUHLv_*G4`z1Fwo$o$R%XEJnAYST1%pzK(ma#E8Q;l
@8w>+%^-9zmt1l4^^3e#BUbkck|bZ@t=S~4tVLM)i-IV&>D~G7r#~?8T2_^Ee0^vEYp{~uAi)3tV!tq
0;;4|LOyS)mjg&q^-`+BYC$P=5J$0jDM^geq8(ao87Pm?h`un+A<o~Sd69U`Vw8<pjF;pJQh#Uacp*J
O?EnK$QvQnM(`boO27uN)icc8PbpB4^b}fpIlc$)5x1?%(qM7m)G$GqkBGUqz+iKAThU^2my_Hfl@Zr
7Mh*@>J!`)b)+^%G31!Hz-F14<J7E6I9OkUJ41^k0ERiz9YrkF~r(Wn4opQIp|qspbu+L?;R6zUOqA9
htdIKKHa<h%R?kv5bOa`fV=)LAd;ur)PJ`>>sN3VARgh5+mu1h8KtjL^pudbd!+TU9Jfhn(m`E(LLoR
;G(&J?Fn0*aS=y{|c0kakY5GkQj$3UCY16Bxy$*M=LctxB=i>DS&xdTL6tRi&_GIp}BB<LghM^JwV6W
itHh0fKI^Pa6X@>A*DAALJ9ZUqJG7UlkhQR6yOpgO^?AEd2A49Y~a||(VNYI(0XfM`=}Fr9}M<TpHmM
(lh4cTg3)#fc~DvyD^jl9r}^*<qYF8b85L3|(<L=1oYfW?l`^P6Xlp7a^Vi6<+m9`Gd8$Ys>b&71=?R
TA<n!XW;w`BriqV$rrOLjb^K4;Tx!x`$U7A_iO{e?60CA<sZ#NYe@g9|O0GU493`GuQ{*Cnzp9VS{Xt
ZYwDG45pE7K_VTYU-lQ_^m1ngi0W17N?_V6~dWeK-#R;b`NgO*h2hEEoqolT6pf>KbJ%o}=qug^C3a=
SFB>`Pv9lQ#!h87t(?YbqVfCTB1dmD#w)xLl>A``8Shapp(o#{8D*yK;8P0N>MBCLkUlQf&$Y@fX&iH
>EMh6b+I)y{Iy!p42AE*dXzC*(ej(Sif$&eE-CzP;yz@Qj5a>J5D0C#N8YWW;#W8c_oS*p47hx$L1zz
C`4E1HZAP-LPG|1I>|z?rU#sqZ=+c(bJhYh;(4lW1mIZo%@H^#7k&1(=GFHm~6TE}=jY5A}NKcGtQ<=
>-=$+!P);skLtlipk3D(4Y$cY$!l)4)O<ZuW8o~Cg%GF{<YO)XRm@Q3(Oa&Q}MInI~XBe90Bzg2M77<
JO(#r_&vygYQB%fVc`)WOuj->dM)-t1sT!CwvhNsu-~75d^9ZP!(>lJ}1f(T$Z#55!T!0hgNlhlCvjn
$V$cj`A*^v%1LP<G4iv8OG7AOx@{R(~yJcvzLD{dFH<f_3}5457Emv9oIDF+M#vRgMwjt`7#}Bb`p%d
f9$*H<yB<EEtk`}dk2PS-KUNvOYS^&S*^S3ctY#mf6K5t7Cdh9RF%Ge?b=Q;FkleUdz)}K#vo*(6WsV
-N11^i?K6^lt8iyjj+1qmr^X&di_A3`c4=433~tiEd<6dICZXl}Uhyyl*R(;GK$7Au9^yEr4}=lDw<*
4Vh4}vAu_5?owZ4(hj}FDR|5AK^d{hH#OM;Of9sO?jPOZ8G-+<}A=+2IyS@VMxe+z!k9!=o4u4)*5=~
)CnaVN`<RX4EYfqhgf?$d6zky26HE;kRkU_fS?=TNii>Eb4<NhpvVIVJfizZ}EomQ2Q1cF7ccrIj#_#
|%OW=^9P#Xb+ef?}IBHy04TilrV^IO=ajEOt3;C173QoT+Pa1PqCHH5<`~Y%Xorqk2ZYS9Hyc0db4&f
23;9kY~YxXW(&o>#$KOK5iH_r7B@p<oixIrS%1ovmMXb!wX}3Kh?e3xmJ8tal&_#h-g2wBrkI5l%F=u
e%isLD%*b2Tlsv#NAt60lz6Q-Ylr1F>CBE_YEamQ!hZEm8zDixmFB9MBF|RBw2`0Yr7)F^_@?hc{H*1
w^OMa2~ZpH73CA*FKcM!j`OJ2n9H2B7?M|Hy*AFCd#k+!T+(y)We@S|?^N_yZ_8xc#kp|vdF+Bz2<G-
shxpvQ(g1bIk<xc5D`gf}d5lR0Bx?1Ox&p*7VX5>ETfi#(+0B(;I6kxI}d5Gejlt%NGY<|b*7p=n-8O
>l*QpW-uA5#veR`M~WMe!jcPMb@uK7$hzNam94DX&xgSQfUEX!7D)PQ!&Vh-(#XFO%pZCR3NOCtLh@^
EUb`>r%)KA+_5uZM#;RLup3<_S6ZuVA-9w!e<fF2qPVGx&c%E>&ORq=mPSd={-$|T1U!Ir_P;QNdn8n
j2helXw7@Z*ZB1=4E|97%trNMIBCc|>ZiQw}JW5SNV_;zWm6q02)oE!lltTqjo&O|%19iB5rs+aHpVD
+8UHA=@WNuraGB^dHo18xe&1g-Xo6no)rVFX%%GssL-)I8v)6+etbi9!R8)#Jxwv!9dxvadjY2K~;Ic
)7!coH><-g#gNmK&PpOcBg-w~~c6@6ZkC1oYu(43wdfH`2<Dw=RGV9Tv`DUtk3JYT8B?ny`3oI=?7zk
}u)*hg<-BC6PT^C$m~pp?g~A)U?5#Dp|y<gP0%zlBzA`F*h&`$ez|_WDsMR!5Yh^ew=LGN`wXOr5c7f
&f8A9J;f7{1c3q{C{EbUc8o#W*_H{NW6^477g~*>+p08cE{wE2!lyys=Hv+`N$8iW`*AD1sw&vnLo(<
ca%f3cf=AfvZ^E7VbL#p9ay<N*F=*!O;fC2RGOHbLpsTT;1u;R(ZW{2ov4F!D69rW4K$ljDy0_Xwib*
@59ny5Sn)@ofp3T;4|B!A_Zmci1@m7#2LADg)`n%gBm+VE$CbzpV;yxO8xT@T4$=Rd6hbEtG{2Ukg-F
uV|_ruq8w_6qBE>-9ODD^$OpbIaho3&TFBce*peG%&f>P*+ei9115_ukMK4rV_-Jl|><zp9Qx9YUx>{
|E|g<TpXl5j8giFKT<>R%h|3`s5x=+<P}poz*oqVRS2ZCjk!OXIoul`?^$ZpKvtjU_D7ls3;3l)a|^U
o(-$(Td3w`(E?&$zK`bk-o3a=&U{l<y?K96I61(Q6D_}WQ>TM&x1#OVmK<rzy0-iAP-|h^{fki%i<Wy
sP>?T+{N;m$YySqXntKEaNUUu0kcV5yiwGb!_Tx=z<!jM$YCGC+Kv><dmW=;CP<SFoF0Qtx-++Y>s>O
5XEb_$rXp05KJo0|R98QxC)LGa=5F`#_)*}>MOTBm$=`)avf1$)z6X@lC;MO43S=~eM1H+N$18q4@?V
Z)!cErt6GwA(Fx|>XY31V%%P}92*zX~ypUK?9+mSH{U2mZ$+co+sLfW{6)<L8GVmAcFO<J5$p0GB`)`
Ri^3ET5r$y`z22)V{*n*Ie!E1?|hBeLbyxm1$r9rhQdtUy}B9YY7e$Mr^_eK-Z%8_0f>Gc=4Va=)x&Y
sN$Mc95Fu4Ll*BIV*KXOMk)J!EsknQTh>C}D?KC|UC8Yv)Z`|oS#@Q>+ak_q1SmwFJ!Ie}GPw0{_C>U
}n+|wDa;C%g;d^w{AZ#JWw6N+KN^E%TR63b?k)B~iU~NRd8t*Lt;89O_EAYL8;J}^m&ZQq++Q&@#L5K
8&Sb`9YJPW7A4x9%3Xt4wV84yxRx@iC}ek$0GGm93n9cM!{1v8f42C4z2jvd+*!U?%UpE;aAj4M2yhA
#C4ZXNAHDxLinS}<dFdDbTCoua|$jn$}4Z>%;o^~TaV$kY>bW9D|b1nJS6b~_R@&HA2tWJh9FmnG==n
&U}&E*ehH?@?MFhqOGS|594UODogJdsI}cTQ%s=jt3y(9dWu)R(W1q`l;iUSMUyJkjAqD5k9@|$PV<V
SMG2l-&S+GC|l^a32`--AV2KZYQc9WedDEVYHkPRn>{vXx2@aWC#3Da8A?{HfwO`|Zp#|6h+)DV*352
+Ix_a1kY-^m)C5VKx(-jj5>1>5i&n4G+T@nIrP@<1wF6RZJnDQ)GvYkLr%Sc(wmDU+k`Z;jOSf=qLAg
Bz^GUOc;{qS1;(gRjAlo~w!pJ_Sm2spo=;(8bH#b$PO|sJ}c9;qyFGJ=KZWK513oH0(6?{JFcpa@l#B
7yBUQZki-uXHn4aPpC=gd9IIA|LPH&`qK#dc{vjSj^mRrkow9G|tOFwB1+{-(p<1o*Rx#34LgT-`%Oh
Aw4d)Y*l07)mY#aBE4iK!9%Un50^e;;nyzf|)B1yo{zhp4U(+vxm3Z_-U{(7r-!GQG$Ch{4FJT1GjKZ
)JbS5w?F`IXjT?OfL5@egh>IwnI#Nh1hO9BuO<Tr6FvO+V4{bCgV;m5%tf8rEgfkPpzOeDjXJw=J1-F
BN6T5`VYTi%dSzvv|L~?X{my`$4t`{FWjBP(&6Pdq?Jib!nV+FYd8YKn?w$F3x|Yr=nLDj~n)YEO|Bj
CGZvw5_Bf?~|<{(wRq={tFK~$FTnm{rao5sXeYch^p(oG$fRiQgdg;iA`LFZeroOi*Bj<%by=yyPA>p
(6+PodD2hwO)hLKrdwKehRe9^9g**&!F?{bt7R%d;=1&krQ5Bi@c6tNU#PTLv;ltlo?b=}0(92xb4Y4
0Qi%iBMm`4qfx@75+$Wj$pshAy|1*^RTE?lO7h8DvQvw$&7_CEUEGlJnl<gQG`}uHLXD0hYc-DjOK5o
LvpapSkRQ;)KYn|>5hvPEtRUUwKv?v`F8^K0D_GCI-ju$%0Kai?kr)yAdDez9{`ne4r*Gw3lfdpsv1+
N`9V8_ra0{wd-#32r2u^&TQ4@Yj}=DA(Z`l!$}3AW_kak0fLcV&CL6z?un@DW*QrAN)1dy>aEiW6Z@g
%<3Y_dbb!AjYNw2gjrgWzji15m&J<OMtAaU_mm*Caq{FD;BcY%HxwJ$S6HCr<yOl)%w7?eB^kN4uG8<
Yw%AkL_m;mPQem-GJtZ$MR{9S*6nlM6hd*|Si_aAmjz=e5T2ODLDP#~$Va_v&s&QSSb`@dA&yaYMEkH
*Y8u<0)KVB_2cVcMjOp3eG<fPi?rsA_LlgcB%uw&W*8==mlr=cmNgC>3wz9%me&e9vU%bs%}zik8u76
0Lwm8(AkN2yt7@$8t30Ytw4;t59opmpvypWW9OHzyv7JCu-7r|o@3g;Khx6_BX|Fg(62Xc=6>$c?zYC
t{!pOT&iT>9L2JRkX^~eRfSLlR-^S9Y$lo~?Z}ut~fQK*^;Ld-JbKut@orOq3JhlotR)U=r#(8{3fC+
Xb+k61`g%SPpXf5lt6y@ImE!c9OX{8(~jJkqlCA7D1=V}HPxCH+kvYO)dkGB35SOw5E-f$*c=mEEO(O
Iy}P|(WWP&v@_@zx^tau8^IW(~)zp^wv=KG~Y_MpNTOriB$IQ*J&Eb7{xtdPXgmxrxmm#!0qNPO>REZ
4<o2XF^s2q%##c486=V7g-f>l%!GBzrCiam#qgl!)$UKU3O#J@yg!W^4mjtK{<$I&IZjXR()PosUsoT
ydQLMUyheO0}|+6ujy_ucyCjleif@Qid@*A;PSuOPfc8EfcJwU-pJ~gwH7yy=V8L-Ox=nH9PQ&m4*m_
0*oT_KBMr)J<kq-;VP3~jnOz3H83n}?R+Jg9QRyA(FK+DQrxiDLXqZjjNvHQ`u*W}fB)7Y$KkLw2A;@
HPs1ZKMF1ApW2TiK{c(09I%LYygW69Y4Nh^ze`&5-$B+(mfs9`eyksFVfD!a+Q9;H72;-(x%C@uVm+h
ewi@zRDYG5*7itQgAY_H-*oxtrUQhS8ZAol2uaV$`TsTKTeikih2G+q?OQG6!WIZjT9s@0;*;o^I_Mg
mLdpbONFM8qEgz`3%gNf;kUyd*J`J!f;b#KU2qp{vH=^TX%8L5WB=R4&A?ndvUJ>dWu_Gnz8Z~q-bBV
r^jE_d#c<nS6Tvx`A-VZK##I7>CqAB(GhNs;Tt^)(;h*)j$ylw@DbXs1BGE_l#dy7gAnOfv31Z=$I75
04xhLW!(th^P(0q=omFo)3M>>X9xy7OLL|2*qcB`M>^=*~qTkbH;I(2(=bFOJbLjP4U)ql87j#wRagQ
934-B)QN^Wpg%r!wvOLMB++@5<<ZO1&pG8S*^90$WKS6J-l8q(zztm%FGg@%j;VrZKEL<6BJ{BVOTjp
PQr(_rpscX@0FyfQAaiygecBW`=$mAtJ(x`P1OW5|nFijnD*I`N{4TcBOn&}+uD6c<flA>{|MqaaKs^
}$+fNZhzJ<jxQ6QVe==m+e?HUS1ZWJ;!^yba3>_zBB{2U%PFg8rM|sukLYBv$VI|3{#sZ^wRqwZlG6J
RP@^pk*wd*`ys5dYua+zRj{1o;4*QL{l@hWc<Du1fwkHNh<fs#OYgeC`{d0UZUAZ;-gSYuT&VmH#LWd
WR6f<t7tGjjO>pK0+46$4q`-pLTx@;;R_80UdoIdeV9AY)9$1A^&mL^H-dp{m3tMQ7Ouw7&HDenDtGv
u2FSisgV}%sjwMf;nSDHX6QZn^`jCCz$rG;kcE=%<?*NU3jnw6lHsz*>?uRv~D@+aV4Q$d!I9h+dBM$
<ivBT5=5O+%1R?2GWaJAjRN_cS>4U7H>KpnDB^Ni#5EcbM_P;=?kobjbC+a#jxLs_tT!8F=iOyLv4qm
?I&Jy{)0^uEQ2nC0l0?uTQ~bdYiO53(L^<De(3LFShmJmy-^T?est+bL(P0SC06MsA)`rKNkKVEG#7N
Q`rpw@lYMNmv6z{K5XK4d??lG##`m%+QoLkb+A|}%jAeiIQ|Bar1Fz1_>ts|y-6<fV+blQ@5eT6$A>a
{KX!CGK9r38*wyX$fK?m^!lgAF)(2ZiZ0s;_{u6X7xI;+unTQh>hhk?ZZdm;K5N@&H{;7C@<ujm1e2R
F%ER2(HUM*F=D=k_L@xna$<~35~k?5i|+mIX}W`>-_0y?G2Q*xFC0w(%dTzRT-j9hsN5Gs3amC8o2s`
HfcSMsl2)Rbe$QiWwqQa7%tQmZ>^lrexzxv?Fu#^YHZL#~VB76nZk-mDR_Gts70*?B}-w8j=9j=hNs8
tBbY!$y5a-r(o5Dz|22;Yr*-q1`@#_gVC-C-4FQ?mo)p2MR9)7nwmyYY?hP4zNVI9lmSq?dvP{QeXG>
^+q{jir6C!oC`NCS4Z^gJ4Oc=g2dP`kH+4l$MV;ORii67bFWUdv~mGdD7s_u9{wtV*{!~}gEq#=YR6~
VMyJp0%O@`#pl+Gn?jiXpFswx>zPuH65%DSpZ_oBwye&wlv6s-D63+|tyFU9bbJu6e9zY!-e@Y+_VIh
hNAARjL6}6h<tE%pKh;Ddd_0rEVEJn?uI<4W;Rdtu%$3*#Em|j?2&}tCF27icOsznH2(u;F~PZbP#$%
a4CyQq(d-Ky<?7zT9}uc9V$X+Pw=!QaUjJOf%C!;g9f)lA-~{5e>vVl9Q?NU(Gu8M>GZ_3I&BS}7PbH
N{^YfmtCtEp89sgY?HV^KG$YJg)YVlL(F8gLGf4hwgX>PI7)Lvd9v;BewVN_=6em;r<hKP@<boF7<?W
CnoH`Le%&0`w{w`pZwlLzY7xIJ7$cdKbK<luGUJ#xM?_x@gY|djZ#6=T2!2cu>5=%(klk#INqEB0@aM
bNq!nOh948GJhjYc0pV(y&)`yz<9#~4&bUDUZQqJN52e_)V_WP_!e34I&-f|o5y{zwdAAqnDV&zVqAH
Gw>MYtHjI&Znq!XoWOhgh*9{E@NM!SM6aS%P|ik3^#UQEcmzkfm7*#MHl>wWMz5)HlnDxatqf57mmAg
tUh^gypZD?EyVjAYIL5eDTM)6K#c`0EP70mwjhzc6Ut{j4_4tMO{_9Jl5dcTBJrS5v<@Drw*ujn<e^<
fktr8Z(hLM)@n`pzSa!M~1Y@sJts55HElPEPsW<95yCfZ_M|gG0GJAOyO7D9!qMy#Nycp-d1!oZ(1xU
c!>jgzOexn^iwJ|U_n+84SlY9sqChK6|prc+PE2s@_e!<F`uem_ep=}KrdAIy3olUjaSrO2D#5ZpXkr
h=ab0A%anu^MD0iNiNYiJGYNQ4zt+kmD&Iv^`UV@IygGQz)24~yIpY?Kc+Mo`Y{v^>Ya{d}WoaMehUb
&((qEoS822aa$AwH(7-GK$hEp3sQ*vNZS;$vz{WV=`luD0ML~n_55Br&hcw!qm@zVzmH_3cOyNF<dIM
A`-O*gslCscJ`cy7@B9J@?@`y6h|CX~D7&mpf%RX!oD!{UFS#miCU4cgefonz7Eeg05ObmR+&Wmx0`G
yjfec5~>n2%g1_R(gj1U#WP~E=(fxo<ko=Qt(_78_`{wTb-PmFqIgn3Xa!I6-?T1Aha%-Q(!!N<ec<G
0hHMioDa{Yb4EU;>6}6M9uQ&QQ9SLOKst751`x0BN*3>hU~B@E-CH)toX>N3#S`v0|2T&#I&Lz4w0<+
>V`%hf>Mct%H*x-L@IfM<qJ*{9cDT4ACm6_wTDeEUF4?5cOq0*3xy(_#_X{s<Sq;$kGrVOEZ5roy;qA
=1{Wv;LP?XTjATk7IAW}dxy8p@)v`2IN9WD1TlRv}-?gXCMnknxtpukP%GH}Z^F#hkTc$=c)ra26s+v
=LxQr**1`L(!u4uft&JuYQ2w?FJ6Z%)w;Tz?=3vChIbO_iW>I_!tI`=6$pHo-vI-_hie+&pD)f8rNrh
FPf6hA88FhAIunMGA+&pi3a0ocmIOl|8^LgF%E@=2CZKxAfd<?q2=qkMozH4<Qqzy>+><jdB1xB{P6J
?YbYtcm~?%(#&!Ysl^nQ0!TZ>yD=lTt=EK>Uf6$z^W$bvvP|5%8!WWV*^@P_;OA&Ygfwv5cEN`l!17g
EdJK01=Yk41*C<Tp_SkHP#R0%{7<FFS7^Acs`zHmlW*u<3O5@1Jxq#$)J4F%~xDo52g&OsC@>lz^R=6
aZPHq|oJf5~=4s8dv2DnZ!t&h9!+(l>>i*Ab9t)n!UmRq=)a<){)&53<!#EZR=H0K~`ZimmNeMmEm6x
52|iOVXbv|>=%@4twY{HCq9kP<>LPytVSrFH#Pt)mu}N>AXRHJ#4@rbFA&#$-9lTda=q<^gpS!!-Ow?
$)vtb|b#0X=6xZzI_-MVs#YGK$~uF<F?r`E>cJtf*sw+)}r&k)MV3*T;R{c8(o3M(@!HlpzT`Akz}#j
I&AzxZqF#who-l+_KVQ|v4-8)eqYwgdMQt)(WW-TZY)B3)=O4XTk}2)4q(sr{!e@MBf~d)cAMdno-M+
jEvAs#T%VEXl0eNq@l)^EkZzsRyJeRjrNq8xq=8bs>22&<w$`c3c4sFrw1$wa*X{OJgL)YZb}KL;gF!
5|FiZ{EU2@pv)_o-D%xt%R$oc<GpGCCq(2X`%&_4?^e;WdLi)l9k+CSX-rlS9jokrRabE`}{TBvt=P6
8d7Xo@)>+JZUJMOWR85bDf1$zpRgoQhAEQ6i>!hnFwXHG~n?iu))Ge~mAtu9!|iA%}eWY|_5%i)YcbP
?@h!&#&OKM!7!G7i8uRP+e&oo92wAW*7zJcQil#-YEI6XEm$AL(l-3Hl&bFij~@3v32A(kJ8)7tlpid
BpiHph*e&LmX~;*{fAbNi*>M~!B!uC=DS(ttt-5o73AIVAy$wlo=KMc;WL-Df~<TtVWqdXklxc{^&Y}
Lbw88r(<mZ8Gqf+;hxcV9Svy!0hkf|qvVBOUeR#Wy{9*c#KBPh)uCF53P1lSj%}42pQ>H%j&>6FMM<+
vd+A(A#HmtH!V#(J#|B?A2|4gD|A5Bm0$1dw#XmPmZZW(QX_$={fAZ4Y2sA5P}=84~<_cU%P0>QDBQ7
bL-n`8}Me(7Yzd8&{t&Yv!D@|(Nnlck5~@4+xz|AM9iDYCO)N=sb%@f|$!{&4Y9kG!21|B*)?_2APy@
_q+m9J%<P`2F}r-6QXd|4fQC5C10`7Vk|M7Qc9L&?E1*As%^;zy5#GBd-@3itdp|?Wd*Pnti?IAcywV
gMN9>XHXxAp<a2?aId_VnnHh1dgaMMEaa|GI`@*F?SOb68z$yD&1n(Xu>VUuUP`MO;;C2l5L!DWeD$a
wUjn0thTyn6iR0L3gT8td=&Lugu#Ng!<xuB~!;qRzUHkqId+LFjBmIv(^~9&CGfK>Mc~?CwH)n{e9(#
FLz0WV>s`r=Su6k{kch&p-5Ldn53~|-_<#%w^`^i6b)vMH9^_;q^UWx9iH%oWbyGD1_o2t9&O~4jBO}
#C|r>P@CkQ&=-&U*J=@eiE!?mBphv)-eZI_upC5V2Q=IP2}9&U)4V#941=!dY+I#bM5RRsY{O>s|N`&
U%Lv&U)jAIP1NjJL{4ErL*3XGln?pJ$3QBI_us04QIW%nzP=l@8qmE6T6}feQesL-g-}<n|EwP!dq`P
_12q`@Ycg$d8XcaFEE<7-X`?cn@+v;{&uOip2p+;iKpIyQJSaTP5<0eFM*)%?y2`z05=WDi{i4UKbC%
}r=IS#_AL&3=rQwu%vEpXABVW=J$Z4ss~*<$-CgzQJXNWm?KfTZes%GG>Z(VJ`$w*N34nj@s&|m~hPE
e&3%Bm3$Lnr-D-&*d`-iycA>3u$^kz{vJp{PCo8E{aZhBYz@7?sq1&(dKg1YIA=xY~`G5^?4PsiT>&`
~e&ogMX-j?^9XG{Q(a>LDurxuf3ggN}MDzTv3nxUpWG!z4WQzWU#L>ft>6zv!v=tBe1@Q;+PsjHez-e
&6P)H}>lUU%Av%59=B3sV84j_&@U0L$5pPsYjjj5}tbKL`yyO+O8VnsfV%Xsn>F8O9wsm)>B_PEbE(|
dXHbc)Kkw%FVg%rPd(bHZ(!~DSHIz@hm44N>S2IPl2FH_ao_aR<FpBD>uo&}Tl00&R}(Y^8c5>;!Jcm
wu`lu6+xm0V4}&){Cx7l>+5-+I<9-KI4}Z_Y-+uTrL;UO(-Ft7@GJUsHa>iw+)#C=eflQtNXnjYmu}6
gwB;)afsv}3`_mrEc`A7dUYV}VY`p_*PDvU~82E?bkNdJGJ*89%oJ^7%rYH06aymgkK&WAbBbP?~3@1
VczIv|WE+y6t;RPX<fWE&##aZL*hffkseYqa<3aCJ#IVt}A>l-kM!=Tc=s?$)(I5bl>;Zx%lWjn+keJ
^m7ncKq-kwbU#&B<Crqx<eU5`u{yygITLoYw~av@RVHLLGFfh`r~sSj87_o+7&SLhZ@N0-=W=kB`cMp
X+xHHqlJx@(p%+}5%6ISmgYbbL?IuROIh(YGb0&>{`l>Hz>&L>4Z;KOAy^qnT!U>r`xs#3!*AM3fnIC
?z1UG3x#lSlEchuRG4of5B#XCH@FrU*veyhUN@VXy`ZTlnM5%?ID9YW`?!cx7%g1|M<VSmPlbG9cNDf
O|%y?1F7EAbJYi2mO#rpf-|NdpPm=_OP0J!k&*Dzyij-kcsxLN26-ammJtJ63Z;+6`1tLhR;?f8^oO0
6dtAm?$aZZNC4Ea>ahpcjRkeu{(^e+mwT!yawuX$^b<pltz+$cH&r6nx@Kh~Qp2#Jyy)AKEy&Fzj#zA
IZXWU;c9PyFGLhqjjMHbO3)yIN@W|4VGY_AMeWBV0J;>2<oE01<*1be-Ww*;vp7hpeLE^flO7zel;?u
G993QC;*jGDbQ#NRDgKf=EQ1{pJz8MNu6MA-IjvIDkG4o=VDYoMnOR>+for>N?Oa~G=P15O<As?F&gN
EVtzw!sJWVk<wx-u^k-wT=}7R0`Qn8!8#9`gWKXaLm*p#2;`uQfE%=!qT-MQIRZMLRQ)+*wp)K+IM1>
;VbFz5Zuh1UnS9n3s+h`fFo!$((XdMVVTh}uD74k+eb?L|_AN-oSbP(^a@E+hSa{fOP&J-KHlF(_NMX
wi~9q8r9x`+5x3}}88ZgN({%eE0nTI7`}G-PuR_llvW)ep!*CsYvn-QX`Ec3G=nWY9{j8@J;o6pcei+
5ur=GzEjy(mB@(v@@r+pLgm;W6E4{;G!^cD2N3>l#}8>zc3Pi-o{}bOjHhH-Zb>RLLS^U=xLSz%^esI
S)=`)L$B1x+6RPeIYR!_kJBZFzbywHvxSQHc4y!(c%TC#UPc}&DnYC6hR>Q+auKC99w3|57!7+-;oB1
h4xDpT+ZlF43|`dc(Iy2(eIKIe3=J+E?{<;HFG7XK7T_k`&&<+#OK~;f?#DUP)c6Gyc^vg0;mg)+|6$
JGhVtP{<uFqY$MC>@NHO=lNH@Wtn7a-aNkT{PIVO{ijZ)ZJj%ET^b1%)q+oJ$w9j#4W&?&aeJ^@NIEV
9QpoR%9|Sh~@3@(2u^>g*8PSh2Cg3?($g<S4W)x)5*QWyp^%z^qJ_7FvP}twE^=3i@Hae0{xCgjR7O<
4yk$dv5|zW%2co51U+<1XB~2@}{^Hsh54ZAQxE_0!2~KTnObND4TFEYAK*sRJ>yP%@#}3T*}J&nz^*8
pypEUmYG_qsa?d<(gc&7|M|@GJeLciS#R(A{(k@8_knX~o>|YCIWu!+&O9^5U(DCU2N{(ci5rSz9UgY
nX)6kDAo)VbP8vvo;g5WD8$_y9x@hA~bGW0W6-A*`OA}O84yE}jxzCcis%OzvRlOPLi+Xk`8G2jj0<D
8<mtxTn+NAeHL+Jkk`No~$7LPBaZ9=ClxbVxIoKAIanFI+YQl$-dbeWZes!&6PH(>?Zh1ii0MUEfg3O
#BP=3Cd+n7T6DQ)j`zK4L^^<QaT?Q7bkqo)#a3$*rW7IVwFwYA5lQFN!ha8Izu14mm6~qTGnewRb7G1
c~1Xt<%n><Xfz<KVX@>T4{pej;nOogAlG-6(P(Ps|Iw$XM?50cr{MbUDM35;jU?=Eh2r$SyyEdJ|SR&
=?~0{b?Y>D?im$4DkTrJi0RZ}xuJ)dJJ-?_eiylDwN|uSi`HyK{6T^E!*EOBUn?zIe0iZEWPe$S=3Lb
cX9}oi+>&A?SWXu~d0g<k^*}sFll~0$%vw0PS-%c`aKay!L~NJY<22v;9j^6AeqWRnu0T%W$IWxr3u(
gO5RaD+ZC^IpzLeL!lqJXSiBw_AI^)@z^Hj!$re+7(&-839q_c2G<$b3sk5d^bfiEe%(?+qc>v-MKxj
+L~nL`H%)J}`7P5(=1jTvd)lRVn?>VnxgliB-Jl6I#dCu9J=T}wC525RImCeY3JlzH}t(px)vYaMUV7
E(2CMl8!5TmwA9JbPok03GTA{Lvi&_-64Dn0=jl^>ndSYIeC4F@hrM%(HjVTQ4-_c*}7LV4jU#%iA&C
_Sh3|*(sb3%Ws>eBQeCcyggk=aOT+{G{k~p=@|GjZ~`_CU8%R-3@^(Jk!x9@wGfM>LTqJrCM22@62!H
m5GXLY*6^UYzhj+qB%DoqM49eMwD{q*UL9lWv{sy}Xz)oiYqZsdo=K$vmI-L;*ln9=`5EGTUp4}Rp!h
hD2Elx=uzAlIv6)QV126#n&Y^|WQnu{Iz6famj>;v;t&j%bPL>sL&droZ;h`@{qwu+f7=>F{3@elmOn
vboqG@+#qGbe^x|{R$+Tb<{owXdXjpyrs>}I{Es09}FlUz#t!~)EYcPa2E%F2H4M9cf{in|<c8@eP~)
{x!y?By5ez3%MgDtq(Jc{+FZqF{TMSr&%W4DZT!L{LKMHVKVtkWlPh60&odwOl0RVUtj2n}k|7NXX%i
gl^~@iw&d2cKz!UoUm~@-ZIQhSxR&kSF=}*_U3`puNG?fK*uQ$nw!jv4Y@v7Wo{`S3Eh(9>yYa-Xga;
F938&5zjpf7X@}FWMNn;ua=bm|0dq_27b>+gHL<UH0Qb66gy?Rf?I`2U+fy;_NZ%Unwe#K==oE|bX>o
<QqE6&NmEh25L)*a7t_IhDM<BJRh)Jc*Oy1?#jwtWmKk>TQy&pKdjqwpFP!pHUEh&_(RD(|*zYsg|H#
dp5p#6!BkkcUx&Bcc@rki$!-2&rWr>VV<298#_ys%>kmDk|J2~ByfqjVB(NjZha)+tx5h?1uc7-MJXX
fDPJW#%#~P3+<pB3R{9;J=s4l;e7Bk%1;jEB0cEoXT+)FC{&}u6}MVB|(_be=OhXRX3CSN}9>lef>c0
D2anBFd>Lknd7dSOYvE@%NED5ZdlpGHwD&D3ij=^rl=CPbKx58y8V)g*bd&j+}P6`D{eJx;eE9F7xM}
104MXRd1rMhx$iaahUsvmsz2FBkqeG7r7%Y-kDNMk>Bx!Z`;6DCubHn>s5TTL!ris{qQjBAmRbroS(W
FarLYA}2YQf4$D!_Ryibu$MYa~zC#z4GPBQc7=40k>kk6PMuF?$uhEAOCIYq?`9mM&?eZ;4&AAx<-v=
v4tQ%gR2CvP(PPt}y+iki}wIL2iQ^px==$i9f}`H?DnQ(sP<7gUw56GF+oP~7DLUFG4%bd^&a8|W(A$
ht~ww42_dtZXC1v`t^)ciDOTmaG%MHRAV#_`NQEPmAC6;`cE9T7IX=hh?x?=qhi?y2^fLtFH3GJS?P?
-;x(nKD||^tNaPq(%;bDHXL%<(ynxqMc{B*{O%IJYw`QS8Tw7r9(S3wx*0Yyjc~YGx^=}ZasJ#bXcDJ
Ln#43y4RncH8tM{7T9PhNW2;MqGjxfA#OGzsE^{7`G>PVQk|q)4V(rd`-V-(@P-88D$}`X;ZfT%N^r(
<EiJOHc5y30B2>l$aj+O6N?RJ&Rg(eYpp-Ehb7~-|Egsf?%-yb)6m>o<z9hJ%fBGmj!)9MneUIxd?p+
fC<;+CZL+ajy|gjb+YB!Vnf*-J^cTfKCz%jvch>53Alv==E}Z;&G1D}Pi;gx5qH2AgWq4LVazroqirG
ufqNze*uV=(V=0kY8w~v6aJ3+1Ztx-%u&|yH>tpwW})^h=iR@HGanSX{I83ALE0jJ&tljDx=CQ1g`Ox
e7z*!HSmQRv2u{`l@I$g)yOJDsB~ue2#e8WmWQxRahcUcScbdIYA@7?U<;xbO<_ox;IKWSmc=Zo9h!6
HRcD#(RF~&Gg*Iusq7B4-=eXlM%-~84@Ram@gG<R-nmn7J4SZQnN#bg=C}N3dUD?*!TZ+<V>s3)5XbU
C#TuK+%W2pgQAuCmWCv=F2B<T?MvAUAm%543N&a%6CtH_CSqtkYwJ>2PdLxfUGRc{_yTe=LHy3D!>)!
`}Y`Z*j;Yc7jY*@PDopck}q!ud4NmpVIP0}{FqnuZRJw>1A<-obAd6~zSsfm`uA?QrF3Mc?>6;SXKo3
&7jr>@w^6ZERd}Df!qD1q+7sz7eJ1x9PA=ueACW?sc16viBBNj*)G=Ss1%Z_5nq{ew|P)!au&O1SJ}8
=`Xg+kRUPDrF0Woa+Pyhsqm9RNJL6qPo*C;k#%iCY^fBQNN=fFt(r*0F+8}$V@Dl-RQ>{G;+n&viQ%Y
En=*{Iw8g<2m4_W<J>&(UM?PRD>mj!(ddMFko7Q9)vZ04`7kbE*LJukWhtf@89K%?-EkFaAXhoK4(Gp
QDn((YCLi;F+P-q{)$!Vny&_0Te)?tt6)CAhqjtT?m_LLy~W>zkew2n)#nDw1GyvCeRTltk8CVkX<j5
j7pTq)LQp49FwR7o9!dGCyyLT~6__P(SsJhKo>V@P^LY027KipH?6+|4!67$UOJ7&^!r!=04kLU@PQm
X<88t8~5zElFq$uUpxJTrZ0th>>KgF<b^xpfUVG(HM$u5DGz&T#~KEFwL|Th(cv}$~J_J$}m)@3`O}6
dHtpKnpD~THpsay`V5Sp&L|gmp*DQBR<QW2rHb0{pjbXcC`n-`YF8?KNntn*>!h0D#HssH03xWVd@#K
qyd|z;2e&3cV_2f}r!FOUuWQ?ePLf3@l@GLs;X->DUc02Ko$N<Nt7s5KDA~DDEuuoPoMk;Nq9{>l5v?
52!6dq5MT-b`Xb}a6$XY}YQMT!p(9wzErc4@w>J*765J{2fbc1MvB60q$dWu98jHE~`K|(^8s5B0#4=
oiPmtl<1CGIW`&=?Z9XuoE`fl@!Un`x?oMaP$FZM2eqT?4ObI!I_7n>bXIa2yQ^?;|x*E~c$$P*e$P#
dc7juvTaAcuOb|9VhgvYPr^qOpmH2YwZnfCa6cGm6q)n$)A>!H*dv2?IAi$kF7$^5UjYih0(q05ou7G
pq56ZL6&(!aRoacA#`Bh@lA+h-U>O)yzEQS7WPX$A%a=v{H9bdG>3g8tD~{IS>#gHVS+|V+q`p-<%x!
=pEGS09h-5Yd6^iPP8Ft@1>@K2h?O3AwP=G+T0Z|(QtFh<7ZqFR&Nr<VB`eSq*;&f3bMCMe0Y;RZDq3
IF+f*hpuIeVWXo(^&YEhv}MBFTE4e`RJdCLSD9+wHaqsWr3H!L#KR`f<fZ3v6Sl8NC?xQ#FiG1Dws1x
X{`H%dz+S#&qC(c#KTzd;6tya2r+OlOx8yWbiWcco6(I>qciQPvxFS*>GTR_fSLf`1d-B5+=%V{rr#t
7W|*t`|!xDW5Vz(l+G}mQD${DsCW>)NL*m7n_)ZTXLhXd_yi)!;O!aEX?4F9ZAO42@|eYsS+mqR^^Z|
;RbK(c7zglF74FByL@ETLzYEFR`u1AB4tyo^$t;UoJt(Vru|~tNbLgxhXiv4^o_qXxCKd4>-m|2HQb<
4F6({R;|qgpv_Tbp7c5LIn$S$Ms;#AY9Tu&N#8EG{7hlP0I5$gmp`?L4U1+miwVpn%gXNeU=0j^3%Sf
_TeRbyv3pXNEg!2Kjqe`s$q+`|R8wzWlt`Zm7iYsmFZnKp?81+6CI7VgkozToOe*s3d(Y1JQf5%0#Mu
*bT=XsP$S@6*?T={g~@UTc*`ou+6+m=NHAYQyUjOe`Ol|r0IaEj2NOa_+OUhUZEK@5m1-C?<Z{{*-6x
uByJiXra2_y+g%gyxn<%H&HR#a>Z-7}DIbzf3yk4408}olBV(-Ivc+B#h5FaG*%3@r>C~xHyTgIj_2y
Uc{&s<!EOdX)2^?YXISBLPFlB!l^8TTgN*K!>M%i=_&_Y^{cOCmY%4(>8F{oUD=ox2@>T<)6g+NBE_^
@S7kC!KVdeWq4Z<sqYOlZi@PZpO{P60JS%QDq2fH_<Z!jrc;19-Ca3nVd;-UX;Ev?AbFFLqhLo}vB1W
m5d|$G;)r=j2rXBh1cIzCONyT^ToSNY@OjEgzB2|4`@uO4e^z#xg95S8lTya*ZvE5*uB+KqUq*8UX-J
q;|F?wtomIIqx=9_`N{QY|p){o3_uHdl>^AU&L+S>&xZH>#!6;M3ggp`ukNx502byA|~M;FsY7wzpa$
wsHj2injGyhnT<+NPq?-gM5vbW@f0*tIp>{e`RV6Z7o(7@np|$GjG%GY$@WX;$k<?%chMZP2lWWX_`3
g>C3ZN03U;^~k&?bDif!+0E^5H!sSblAYV%-n84nv_~Yq-<mjeTGp^4l$~iej*CF3H>{x+N?}a95e65
#knddEG=3!GOM?9by9hod*hsLBU^QrnSa7~H;<@u=TFA7Jd6~@1WL_onDw)^GyiR5fnKfkAl382kh=W
d<!&QeGr8GE*RuQxz=(z!nOEo5W-_C`=(AF+dFS`(q^-6?_LkU}E@T@JH7Fa9SfqPvYJn+Z0HMNxQ{1
1?C^*2<~!5;{El{&d8)rkk{WZ?!;CkVW71=)8ITqc+o<<RxW-2M)xpGE0i5v8}mCTZX%hpDTppDCoMg
}F8%7utlQKy`KYvxDghP<EM#b2;m$ts`RqK|H~5f~N`6333TcABei?L}lHHOgA#!$ZSJq8!}zVbS1L|
nJvgvk*Olnkxa+>bt9G0Qu<v@u#sTz2R3yR<v>{5)P;DjUk|o!_3AFo<x2VB1Y8B`LanmMyu);^sKVl
G@RvWJPID=;BM5WFj~YK3{OIr#kDsUUlUr7bb~wOzxa6q8-@K#3;%IQGav)?7zbx8yfboXuoQt88d58
C@ic9teRcZUOXvY|14OOtA$=vo~1B}0q9KO?hqWY9+r>n;?@A4t$W5g-sXBQS@{Jo+IaVRCnCyg~vRS
rXc)r`08M1$fgw0uR2R=3`qWS;J-y=H8sy;bmlw32LJ>PAE7v(k$Lbzb6r&Z2_WmTi-jZ(YYu7T@kBa
-$m-VWZ8;a<oecjwVhsN4EJ07n-JND+>Iy*9<O{eDkD)M2o|VVvB|)f3mVjY)MC2@>;Qc{tH&RDOPvw
t;uT30OZ;Qxn3^d9N|jjHRVct+&j04yZ|m8fhN|ZgSm99D#8dYa$JkS2}y|)?8@TW3{EH=-9oH5e<)5
QGPDUC-NL0reEb`y(tcssT54DIk+dDkRP&5W3C=IkUUQk15A&AG?1?xXibx4~L6A~8Qu%DS!KJy+ixu
lOil{LR5|_<~(31+3!fab03e#KqY}j$GebqVhuO3(Dspht5qMIc?7`{ePTJ5%H7HvV@=fb<CPjBlM#8
s$^t)*f?oQ8ty^M<vVHPr55654Pz*Ms$z$h$_m%BQzGc$e!MT`PAKtK}1z<rQ9k?cFUQ5tqW+B|zU@D
lTlZWPJm5xkVh;RXXf4bR{EjF)m7C@Hd#icl{g(0o~+=Fbq`FT|KUL{M}_Pwki~<sC<R0Qe32!FhRxJ
x*x$e{cU5#4z*fbVr>aETCbS&F@k3VpQK|w0lBobgMy<pvZjPjYgXi_y_V-_-dSaD-i>o0#AWq6MTG%
1za_|hN|T~vB{z(R%*LzSSc4!(gp!29<4jr^g#kF#@szl_&~nItYgV0%%`F=Y%HedTgS^yuy=trWR?(
zslx_aRggPcjJi)ngE3nI~2(%<}Eh3Q~-z%vp2kDrH0ZU3FuXf#0I_x?$=8stttjSwO8tT5FE^R`%b~
Ro%-KNxVa(#k0vd@A<tG>3)>KkztUL_1kA1v=>5u5tT+DP(sGg%BhI4{iIzC6ig^HfKdZROG?=p!{VZ
izeR<H;lkLq9Tc-duN>_RR1IOh;x6DUNn5Ha9Da^>m-ts`%WD;?M2owyNq;-*sm3=k`^W;uOcCst4+P
iXSa5fjDk-76(+0-igBK#>yE9g*s+)gowD$E;Qe&0yvk4#xtA(JTR&wiC!vke3JO09EuUs<u+-7kt*q
W>4Zd~D!Oc0H5;eWUN#SG<9$l|g|RKATQ*>On(1cy$&P8#Nl;Z!eu!RVf*qpgKZ0WQN)wV86ni5KPnZ
`#ZSAtz(XL8eHmr6Cbt%JCL*fTp4mKBO^hf~>j`Uj_FuDe9>N?sKIMwpRM`D#qHQ^ykZ?cZK;pEdYjM
*DnO|VOE%b0G0gJnUk;8C)<PgRZ-m-NmLnk=dr0pEU$CD?e&^JB!f{dHgbx3#GAti`i)l6)dSy|4Rw9
uc?E+gtvaVwL;{n?lwT4!4a?mc`VvUdIbKP|}a?+lh-&Yw?M8oN6#J>=R;dlHnZmpZjd|XM@Xd*vDSt
<ilO}ns;?$SE;Yuo7c=-F=DZql{&ib?1h$H!m29oR7RVJxk+=uV}+e*;4pt49pGkA>8OfsnD%k=4v&f
f+8xvFNOE>79bFSR+TGY(ob8Y6sw3UazE6l_sRKv%L~rBf@<KV3q>i6SXYd%^`El&+xvIS-P7WAC&V}
I<&UhakUR`afvCs1_iwISP;B3*!tu3iki{@Q4D0JGx_V345&Unkp(NtRG)N~I+>6^+`rIFWhHtF@i(b
o;@lEjIbIHwIqwz*5^;+}z|?yI5FN=T3bhz{X6Hrwu$&e0XenU=)48Xhx8s^N%5j=;zom*-YVh<CD$D
DL$%Pp{G5D(q*2ydRL)R!n}#@^&-wuhrf%r0;PC=B7QWst)m%3!@q$FI^=;0Yj<Jqb#o4<boqf5)uMO
tBsBc2~|zFQ7x{lu1QJ&Wn#c23X&}PKg403*Da&|5CiRqGW~g+v=vwDeZaEyDeF-rb)!-b6MDX$Wsz5
rlALbc;dX?m_yEJbv4LptU>ijv7)5YFCtEJ)RL2Esa6ucv1+H~m&<R{XEPxMoiwc8h@T<5z*~hl-)0^
H|_iv26qxepgoHBe|<`^13fhAac%0zQT`G68|Kqpa*t%$n#1aa`;aH-T1gyvQ%tjpHIS~#MS!ulN&m(
g7mR)b=y5<*3%#)>IXK5=^-&IKrNwB$k?U!bz23$umgX<@orh6}TeC0>|rmH{yREMekRZ3z^nyTwzOJ
uQz3^9jqN!qiyW3)9EaN|>E2O@$d?u@h#n<>m-rsN)4X%g@-GQV?OeD9izt?}Qm^IWEk2%Ryldwd@w=
aLYDfj<ReP=F^t<gqdo2LzwB7*MymAc~O|TmIcBzSY``ziltDP(<}ut3Y&|Cd<oahxctI0T3E4X&oV?
<ag>&&zpz4XwFC<*KDoAd3hT?Tb{E#Auyz#I6|lMr>uOk?gcYYISbiUF-3N7LxOErPd11vC49hpd3Ng
%bP+0ei9(%ZqGPXcjHVKap#r`K@#UZAa<-&Rz*2Th#UdB=?thhtOQYft0fn&)R*2{u^VHJC%MhojzLB
FtG7xW8jji6sxYX$wniqX*0U088bf~BLdVuPo}RY4i|p<3*P2Tp0SRO3|D&23=4EUa#@o)uPTGcCu3R
SoMG!s-rdxv=(xb(63@0qfhss)2R6u=>EdSXcvKEfv;aSPO+!2W!5tM!=dbtOH;jog||ii?>0-BOcZW
Va4fimOx=04r^~=9R+JwVSO4_H<5_jn9;V)&M?B<MC&AW*wN_xTcS9V-cjomE4%z4xu~>G@v_Si$wi}
enj*Vw7cK=pTHk3cr43~7!liyjF0-&V)Ew19>oio3H%CgzRqHfdb}>pWZM06KWS4Q0i<{QzY1w74<kC
s&lq$P~N-k=xQ@ZTZOLB47I%Uc(9VM3lty8h=(o}K@);i6SU8;vkXZLHJ=E^P?B$o)S(|p<GnB+1*>$
FgIsSqv&v0C57GWGu+W<&j8Oji>v9p_-0(Sqn7v391hy~QKLx?nr7g<1$Ll_7TG5bg&oErn+nXj#s#w
KKFcr8%;-t}e5%W?&wuGM%|y+OjkXiNQyl06)Rrbmq#)<~zyxEpgB96BfTj`Bq><3(Mn)%8kGe;Dja3
L1~qakUf2XtkqF1&@_^y{h(Cc=DuYE>`Pmk2fBIGczjVh(6NLUKAeODaV<Bu$|o+=Rt+@mRa1tQAz}{
N0&}E}rknV*zQS~-v-wEH@6t!};^^usrw_49?}pA%ZD^Z-!-oc2jQi_Ee?u?iJ6e@i>Q?nI4)m!-cII
2cX>_e+hBe>7>9vOD)?%x2Ht!Ut8jI_*lgzutQin?kWEJxf)7hemOU?#;Rg<z;rS*=SCIkar=_gT5KV
z`o;Y=_HOCU*D0!b#PoHQN%WXID_!PE3pm`fhxu`H5<Ws%8P7AeXt6FqgA*bN$ETvf8q5KUBH!u8PYZ
1XE}E-P>?D{_r7UNN0@F}Ry6aNY9*=7&n#l@&Oa6*)#5ui-cX2SZb=v_<ugHdYTGlRSFo$54QJ9QOEp
uz80P;GwzgM1TrQy(9)0uZ^f|uFUC49xW*^Y#xuB(cZF?CWjc3<E>LX-d1x&S|PW2&|Kxaf#@+0Yk~D
9`)1{arluWsF7G(HSN%e*nWS5CH&xipYa+aM+qtZAbkF~ps(qJwjIDfa9_sFBj&)a6?-1*Q!Djm)J7a
H()IBK0&e*NldBejM7T2IKdt-ZYY!#H^V01NAIGT1iHal-TYNnas&V?PzkDM`;+wH900h!3)HqV}Lp=
5p}1Srz!>K)iQYFM3S#-X+3agbbhBmK`P{jH`7`>MHrjXpCMgtbrz`=u<3OO#>0pz@%KaB-;UxUYG|h
{}(z;lLT$)md>}eGRkN`1lD9^q)@X>C#;<;b1_VCcO%im7U6zg|ex+O&y7J61CK6;MCw21rM6zRB5I_
W@xG-BD9e$@_uPhUDEn_f;rB$`94D&FrVIHOV|fbZB~P>?#<56b2juKO1csyrag8+Kjt+F`eCxY{l%a
?WZOx$-9cxJ&2cCB5$}CLXADiT#gOOOSAS!!7>V`6hUYWlXxUhI*XDb1I;*iMt|qTOyTg?wRG*c%9j3
asagc0h9gdA8FW#+~2>Z|Tf8z552~t4>u>@%ZQwZi0tR&b*aFXCEL6hGY>p~Df5KAzMAd_Gg!HWc+6C
5WvNANqrgEts+C-5VPC3u=(8o?_B?-3j)xJYn=z`mL>SAs4Cegypph7yb=Fc8cqSWK{jU<1Kkf^!5l1
P_w*_Xxog1VIE51fvKt31$+!La>ow7r{w_>jd^UDIS5EKts@vAdz4!K_<Zzf_Vh55NsycO>lzXJi+yw
Qn_vT?as37)IrBi8g;Dy5*>SWqmCUJsk8b$yGO?kbkN-yiJs@bYc&ieda*GC1AZnTY56Mk4+C7n*f{#
jC--4&D2rmfSb&Y)llie&7Aevh#s;!z7S0B-2;mZ*lNUK9!w{dBGftmR31m?!<5&*MV|x1Q%~Dw={V{
qsvTSBx85Ba#)C76-hj40<?gOluFo#l3gIEIn*@lsP6Da3_tbZduR3{WGj)jR3jrrplLUd@DH~qo27l
k8HivIM3Q!bfmf*kra5)HsHPUIL%Hc*r*+|oq4St4vYQIk)$6#C5<sf;CBr;<x5rIAOz*=#($Wm5=HU
LaDaOAG!P!Y75|Ww2-Da5?1Oj7maDAK_BzcbxFo%Xz9PH={@&{%XoMN8}2>T>8tj#*k9%O+L|rN-5PW
a?Ka-2sx3`m2d}Lz%EbZWF%LF$sx+sBE3uzUZN~T<gAoaFF_m1GK0eC31>Cy$@-9MCZ+b6C_Qk&I4e%
J<(blGNo5Nh!9C+d?c@nu^6JHm5IDtA+zdgdQs+v2ds*u{n_?IQe`Jf&8c(#UDTiE&J5H`&DfLV;C2E
zLl6<mkO0;1<o`1quch<Mwro6)`ouP8Q<XL^B63!8&hW7N|!50nb&{*kEa8k;xF$z)}#P_1ULy2z`H9
A%<#e0<k$^iJ?*<QVv|KF^?$%4Xrx3k9b^ZOh5flE{WW`4fb{BlK2A>9HBpGUEbB8|pcj?xzEQdH9O`
5X8ri&XV&iom>&%u&)CYEG%eJMs5qf%mNM9Lh~EV=T4j9N8beV1eMq#?!6ON5BRtjT4xq+VIT1`+H9t
{%Jg&EV-A<5G^iGq?&5&11A1y`hSOC>gSXy$~#3)T}ijD9imKg1V8i?{b;%vbI{WD*0Pnj;m-D`v8kW
?#}6SS9z>mGiFZRi{4_T8bN}h4(C>H(p`@692mfkp`s*}N2U6>iMx0!F&k!-yVsy$CE_vcz!9t3YTCX
e=*{A189d;kF!{6w{!pIad5kf;Iroksp=vXVblldUr$!rbxuXW;*v2-%qlj%lg2Qt?l*RhUd29PPvxc
o}TaLM6XGCPxb=1ZNBaHf#?D4BDQ>WKdsOC@tE<S;UyA@d0`v9jn+CiVt6k{Ku3MxGd_G5&(KMA7#vy
+Szipg%R0Tz%;(mTY4wCQ5s%puL$~4!y-6W5HBzNO`;nl_ih8Qf#C(QIzIn`t2*%P5m4qtu5kFk#>B&
)Pe-fJt>A!aOGnnjh@-Y%uKR2!M`2J<IJH6Yhv%}7#SJqgvVDy=^&swAbz;Biur3aN%77kM5|F{O!aj
7)AUeb=1!qUMIo3oQ>n;M(Vw%5{pZ1>zT>Z__3uu<JO2hy&D`s6RwIA)L(H)Gv%Akf+xRnW{_OAbPl>
Dk-!A_D1D-qUH2r^?1MKSl?)Rz30d{qN_V@W$#{vJ<zdxfNe{JZ`_RZGszDbtpuK#|&^w!bc&_&#<&W
dNuG|eiRJ!fv|JoEgr1<x&9^sna^zwqKqFE4rJ)uqc`TfXA;m8({-dE?EsZ@vA_x_96E_xkrYe6VrT<
}Dw7^zkR3Zr!%Mykf`BU7zjVvv=R;U+h0{@X+BSM~{8^)$y-Sd~@>D>2JUL{><5PKb*gC@kdMLrK-z6
{e0!>FTY;9{@ab}nw!7hs{P|OXLj}uj!sRSRZW{UZ}C7&7uQw~wr<n*p>}TVJ9O;y@FShok9O(m-mQC
&o{v55@kFoQeKek4-afv5{sDnO+Tf7Bp}Lf@<5Kl$<I^)HOw7#6&dHsWmv1l@OrA3JnUSMLk4b*|?*7
kCn_gJ-zfJ%DcK-k6@(=459uXPUe?WB1ld*9F2gMH_k}z~wV$$#tPf6u}cmMw*${%;6HJ5wDhso|J+h
4S?myunO8y48upR=(qw6QO;vH#1){=AKSqkWxylZ_qPiKbF|Vx!)ZBt;Ej1L-$btWxx55oC)MVWTqhq
w@56m<f7AVoIh_*!$bq!!k2-#vv>@%Ij}Q8QG~hlM@UnhK!tSxDU(M=M5S=K|jtAot>7GmnA%sq&TrD
`G&A@hKvGzd`_-0SGY;<QZg)#QcM}I@0T+ri49{30^5do;%QP`JiB;CF$r`Ivx{fXEN<iEL=s&|NeNY
eMpGPLJeQ=io;?EMlZr`RBcU!n9=i<GJ&WfSQ!GYeU3z-DO65EyH+OPwZasN!0R07#L<yNPU#w7)>@5
F1!Laru{i&@kQ{_J<-1`XkKC%lV`7%zJVX_$^W`fe%9cFoW29hLO(7<hwy#A!PB#@aaukk2uVPfWE6l
(!^VubWN)oRDwQ_4G6tPW-h93i8R!##m4iu}ilwXQn3Jw~hm)wxLcDmW^5DflQjD0wUSO8HE+=B?zb<
f-I?bW+5sL!OwEN;pIbZ0p{!0)-IyHf~8`wv{bbp%mAl6w3BJPRu3i;v@*%Y~ND^EmD3;K1$k3dP+J<
e4L*gl$8~fFPI~ho+s3C^r&H(N)L;R>yw(=XR62~o~k{JAVNP*pEXu5DtBN`fz>`}oFNC+1bwbSaSSt
#H|86le9aVT#2B+hMTX_(Wr#XV$r~r?Pd_%#n35-jNy!#g$_MEqU8IS$kPgzIcvF!E;v+8Nu!IzYF)u
Ymq!E>uA#6j_jd}U9TarFCTQ9#1HA=R)oNVEcV3f@i1L7hc!Xq5Qz+aT}fA_HPC&RMP9t<RaegWSHM5
P!~GS&LLyqr9BMz%UL#h5)VU7r`E?v^hmt$Bh&5iTQBpQ<+GsB?1l*=qe1{Wzl`Wo#xYV^}sU@Jpl4O
P!LfPRXS}sT3ZyL!DZ0n=pC$lvH(EUQQN;7SUPPN2R_jCTA?+VC^c^lZ^VjsTtYh)oCL0JN)zY27`?^
%QvJF38}{1%#3kT2*pSE<roc(dy*d&K;wROc#k8*4SIF1)Z43#`N+CQxBMP9WiwuHprXkzsK@1`>eV@
EN@&devGyhPL6K8(X;6@2NF_$$v$9giMx};iiHsh-sf>HTmY=R4n?jD68QJ>YO21#1hCVMVBRfSD1d&
L{_L^kOAw;R1Y^v#Q2@SQ0F2$RiVMs?&<r`A+Y@F{Sxw>)?RLTC0(5v7q@tkcs^}?p=MKRj?%f&uyXj
HF&JJapawTC)I#vG+zFXcw?=<#R|qKk&|$)Ya1-cj6*#JPJJG*Yj5<BeJRY(u`fr@nw%O-7nppOtHv`
q;hm8LL+-OqT*V18k=-h$w_CeO3<jZ(Ue7>fyW4xZ6#vNY;Oso&oIdKiJ#4{%4(#orWYtBz(4+9sRn=
>9~KzT<q{(!G~{Pq7xo83UW^Vs6?vJsiR01g20nMDnBDDH&dUi^e3Z+=ri>x`T9}evC#>_D^~XDotrw
=CeNpP(cGyIV=E>#juSpNg!!dxD(?&3boccC?vZ=@JFD;QKdj5W{YQ4ax4+iCzW;t3|9^GUu{XNa_dn
bqe);3|{mUEp$9vy9{=UGw=MOVMtFxAIXR_aoj^n}i&S!eez5TC^xVL}8$ol>#8u*VITZh|38+*fWkE
GW5J#J%fNOy<qyXW`hBpn+w>F)kt=jqs~ynENnE<=6)hUFPnaPRWCIrHBBM@{wp8`5`T(Y^Bze&OEnT
Q0eG{C_RIxBt5L>ih3);Ge%<^2hV<f9u%gU#+ifHTGZ}X3YJ1o!d6-Q8~gIeg3o8<-fMqrM;c)c9J=E
G$#$0hMia%b&}X5N16`X%w<U)ljgT<EejXYkunvgb|7LK^YUo;Q&PO?n3R%Xh|0-Jpy4)CFUK8EA+z;
)6gxa8J3l8=A8yFYjHKa`r2dCkSbl!S_-r|ap*eL~vhR@t5Dq6H!MX>gjXk-><)j)j^-&~^3{1%)#Mv
5$!H^{z#eKX(oH5go(Qm3jKQt#PBUK-sPIH16WQwfe!f1Yjv=a=e1E@qGx!T*yGx<n}&y4j#`PdL4h0
9|W79oq4dO7M47M_`tue?1OIb>jDthZP1)J&SvMA{`7^5{RB@J<*In-mrwEj$j{574LNiiHXGg|JJD5
I?iXY!ax#^D+#SMP>rwiUkN3=n$(<DbU~Ho*_|@M|CiCYA#A=c7vJ@W5-1L^=lgoH;S}aSKh}Qhh?V=
GEyU_jH8Jgg`|QvVDh#G<#Bg!hv@tW{aEAp@%p^@JbgYY{0IB!Y(h6BGvk?th=*mTCgf&hhvyh6+$Ew
JvSEBq254uWW3FfO?&dhekU1=y#JW^=K+q!9CY7$eykZlUnwlplaI51OsXnMgx;Z6L?t+6@4ycfPq|D
hhlo$L^er%jno+NS_b5UGL><D3#sW;qF^cx%#GW9eMEq53~b0Cp8OGE0gDyXy8cXBZCUWy%RJ~F!?BQ
GZ#GNn|5)YMuzDNH*w$I8j<q-Y(D1ZST)4z;dd?Sb98uC*6$))lYacoXb)g=&RRqZkwQsnOXq5y}#+G
atCy@c(BvZGLDv=6TUHg{rcRP1U5tep70b@%lW$V%g)Q;-w;Z9wjg|W86f!yesbPODN%~qTHwE8}wO2
GpLO6MU9Y+JtwzaI3%%9huEAH;_I<_DS1<g{-c5)hUldtctzrUsm;dIcxCfWl|VI=WEYib%uh#R{fud
8B<s?wScHm4b+dHX!w}aW7!8VygS{DXH<e>Xs_30k#_QP}l$K5J;YcB5YI5?T^jLe)EA1cwVI#9s2c=
0|5@TPt&Is&joRwNAwG$efByN?lPGY?rV#DLeQ&f3U<74H2p8q$VavWPOo04Wqeq8Sii#-~4cRJVexB
mxm`_J?L{|Edu@S^UM_uFreP~Pz+xWY>gvI(6K_W0oD4ID0j!#|;~!LfqS*QjK(scbfr{hHhOJtW74=
_04=D!XA{(StI;{ZZN7SAGwZ-^1nicsb4x**!rvljQVA$a!bV?pch9-4D<MU@uahjB67)e6fu44B4D1
`<rC{S#mnKr2{*5UX$Nnm+@IG=l7=UzD36GpzQy(?C<6*m4#Af_}ZhmZX4F$dh8mQf7ShN{(m+6-TeR
a{Qc+8_D9$^cpT(MiLW}XV>PFAEcaU-%llp@_>IeRdpv5V=iA%n_s++<`-1<O$Mvp{jQw4o{~-kbo1e
RDizNTMYn%Re@%|^D|JQjye*Q0K1>ECfXYZ)OZF5i0oH|ohDY7@dm(17KNal>?XRy_m=?aU5xt79LtU
9?$eV24++?Gt8Y;L;G@L{sKnZh4hd46RFc44Ju<;c6IU--JP4JH9-@X0YJ)hzksgp*!(hCg=VyE8W#^
DLBNVjUGS%iKyGn?+DeFpXdefq@{GAf4c8g5d<Q1UiBMf+q-i61Wqn2|5wD5wsz2C1^pQB5)*N1hp0&
yG~#sI74v4B85Lp=3atwf{g_02v!g*CRj)?pP-l^li+EBrjB)E_;7lUCm2AWBM2bS5cEXa1S*1>A9d_
J!C``Of^`I|36>HpCYVn!i(ndofgqD0m0%RXP=Z*3V1k|mod{gz@QwsE7l|H%F9~)LtS4AXu$W*z!4!
gcf?xtX|6Q^NZUp)#-|g6)xZ)59<-vGebC&4)f#|2WxETnKfyQv#IbLrWbQE`J$3KT6`H7(L!#my`fQ
y}+wk@8wZDa@WJn7Wr&eHnN^H(2f&z*yqZ}p_<NJ}Q>D#e&{&6TDnHsPE_ova{t@WO{=BHm##;cp=m^
E3)njLLB%6LT?*UBh(j#EypnjkqKIryFs{GsT7>Y~APH#r@^GxUap7`-gXN-+LGL6L)d9G~$lFt%lrH
UUm!@UY(aWJ6`p%V>m%Zd3W=(V{27)@8x~%Sh`c)d(Q~+?^gGIID_6@>)xk4L*X6k-p>@;iG6I!`+y=
l_LNP2IDS}7pc7asJ1`r6diU<l`uFe8l9G~GMn(oR8jVs#6&KTgF?;#tm)V<dzR5oN=p$BMUe3P$`fG
Ok_H8CN-C_}#UT~ZbO+=sDU)+MZ?3q0Ika#`BuhbT|sGU4{+B5{X!uQu6;`^(~dk?*<=;aE<rT58`@o
qV^fB$~*E~XVK`nkeu(}e%zX;)R3DKg(JzfV4-szLm;v|8!C2;ui1N=rMmM}DuB{4>eD7VngPE&1c2F
hx@O(tBpL2)}>-q1}>0wMhSa<S)Hb{+yc+L1_v%;8%O-=J)h=1O5X4nYHuw*Y3Z8H1K|V$f#%vP@75V
)4S8B``SFVbpIhDAr0lDI`Qs|)>ouC6b?R8{ZZo8Dt7-N3NatWrK)}F70&=EfOxMtaA<Xxb^AqF0J&c
d3+6QxU915R{s&hL-Ct9CsJL8&Kg9VT!?xGd3U7p`@~vE2!-cmfe<Wd%yb)fU3voj77U>JzByXmgD?g
GqtL<D~bjG1Llvtp%4LA_k6*H-$xeM6I;cVlD-UW&Xcrmjha3F9da3Sc-!RM|rum2gJ`}p{<xVSi$kd
VNhdFGjVJic(@LiYCCZ?laXHwqp<e*8GQaN&ZL&vUWdvYz_T^;?`#6VK*8%QvTOXGPnuY)_k*!-}Yi(
zbJ6w7n{sIALPZ&%Y&aCQH$47e;b^D{cC|3&VyD+nyHd^A4HG6JsU~;(SvwFD&h`edMrYR>W6r-!u&A
eY61S7jgbmb@h5CxcFJd3Oje^uFjn~bC7}E1C%h%GPp?Pgfh~Ja=Q1|Tiv>KV;&wJOrz1TkdP1-78b^
$qoYOH4IVt0B_<}a5hF&h(W6JR!qg}>e*AbgVZsEKm6gTv^72IgF@5@U_PQ~Yz4J^6`=C(EOyeWj{E6
XgaZVU}HBZMrnGwX^Eskcd%oxkIyqwE+Klda%ylNurxs9_Yc5vpoo3qeeocVsvS@1#5MjhZR{7cTBJj
vPM?>WmS7<P`ckw0=a?hI#RFLO3y#tc?kTFMqJTEt#@=_R&g$r847=~A|0#R|4&%^Fd^>({Smn>K9{e
c7j<e#(yRT+e3y!r7*)oPGA$XKdfTeeA%21MJ9=BkapBzhoy*o@C#C`z^b2;RHMOD`#iVo)vsiSy{=h
U%AA7xXIbot5;cdb+zCXJobHPe28bP2{DaoA!E&mZ<<qMZ%GYU%^zeT+>?#ugV|I*iM`Ahu}%Da_9Z`
}^rx&1#qUD#H55OD;>S|_5fpzs#h=1kv3V4KDaC(};+IqWqZI$VP5kZ@Uq|tuqWA`izkuSuMe%n~{38
_q1jYZ3;{QPLD=GdJihsi<exL4)#gllLOVgKy2FBJepgGN3G^XvOMtHOp<0m{B|8_9r=O;0KX%XXB-)
H=WP5d?#zYE3JQ2f3WKaS#4T30hD{#1%TkK!+*`2VK(6%_v{#lK(^pM;NiYRb7JY~a4I_01@L3!I-p@
zoD9-k0K!qWI5H{Ff;HW{Ur%O?=jp#j|$QW*=n>nFlpnKX!;X|0;`Sywy{Td*(7ecsApcmNLF*1LN=S
W&FtZHu2RI-;d(QQv9(Le+tE4K=D^o{0}JpHj2N8;!~cBPE-5~6#uF<{u7kKlaxXRr7(w5SVJl7q7=?
j3Rhck_Nymn*9UWUV-jc8i#WUaK4-U%aBKXI6u%e652g4+DE>H#UqJEaQv4+p{|$=2k>c;5_=hO|X^L
NE6JI5lKwFC6k>Wo}@w-#}Cn$bjia(s<PontqDgGN2e>=rLX%oNxlPo>9PT}GG!uo}Y^?ermc+YO`UA
lDdZ}ko97ZV*F5fKv}8X6Xn+^c7g9^Ksg_wTBt5D`t@^dC)@h=^p5#}J@@f3@r%6BiyC6H3WPhKGgr3
rl_i0lIbT@~G?|9j6P62@8)1r})6D_Y)o-eUs~ujERd;o~Vv)?UH-<mQrx<@~FCNf5fNsV`8F1W0D_k
-QJD-DL_v-K=)*d9~y?p;W5b_Teog6`3oG~yQm4tXlwe(ZQHbN{bYy;;2{D$sz&_q2>6D<zfJ3hpOjI
HeH=MZ{N&KExPdV-kuk{~kU)F4cI_T&(V|7CSmXfzIPp;W9qI*0MlrxYJTfjiCMGU2u5-Nr<lp0Qk$%
6ph?vN@h`6XnI<%Do!2hwHy<(Y^ez?d&DYfKa1dz*5r0=PXqau!rjENIOh#ZviC;XEmJas@JhSKN|71
g?RYYJfXPxfn)tm_j=84M)<N1~zx3Z1O};Vw=t0WCF=F%fZ8%2AyK5f4Yn>=7Ci7Ut#P;-m>pj!TY<j
+C*CQ@ATS+^1i7A4j`p17#1CRdj@PrW>6c*vGYL6Fa+B0|-N)7#9;tj8x|z=I^WVZt9?VFq%BW`w=hu
_=Jbo`6nm$3mc?u>Fnf3*6?Jc9vxAae{wj24AMSe@2rD=cqp-J46E};`4EHYnzw2>C^<YXR7<?Zm~Hy
fGr+Y~U|blLW3-Jo(vJ|{<nHesu8pqmE%6VfA3=;59qAj?z}qH$Dw^o9pa$M7rv4Mxz?<{(q8gXt&@&
`Rl>amGTu~#?s4Q2^LL10)_m)!>d2Yy%AwnK0)c3c_9&b+R%jRZ8vX}G1*~XcXZ2c>R%zrP*6x7cR_?
olCbCS$3h0GUUe38BS>Z@$ovSsY`*I#F=SFaYb!UrFGAmqW1KmJ(A3SX7K$zCOSV?D_VyLRnj2M-<;v
cdUt-?MY)&aw07&$FtkDt7tuW%lbYSA=Zv+i$<IKmPcGEvn}1eR@A~%ch_0^C%5;{xr~0yIeSq2D+&<
&^<>3-5abG-^e`qHa3{=Ws~?Zwuql*@AC^ZeqXhTPXl5+&FFJ!uwD2B#rLE5I*K1d@kdhpNfdt$#a~A
8H&Fb26u)kq`;VORA35d!Ryn1E+y`{%&_OKyw-;K+4sPB0^y!1kJUXa5ba3nN=;NJTTef_J_^f@Gp54
0j=+>u|tIJ~#(0hkRyY}coVOzO&?&HzNgLUfic+Wl$H|x`i0<?VKfk!$$+O21w=FNIOB0H$nJs<C*Qn
lzwaUOfH<pUku+CAQ<xk}ZnsgqNS$6Q=GI5z3<_`}Ur&EU|-wR2l%JLfKa@I2hq3F$xNX5X6Lns;s1w
5bQRuSdIebm&CB6y;%hr~ExSwdv8-qfZ|XT$)JvKknh-?&0yMhoG+$J<vft`lzJoC~{#e7>jTYGTd#U
+Ri2n!egUEXK8&1*L6KDf~fD=&)&zQZ0TrX15R?T{}a#OS*8cR*h0~^bLY+|Q~*Aa>)y0!Q|ej7alKS
h;>a25Da1AmrNsZK$3afF#eIfHxng((`>U5PU!Fwc&L>x{T)Fu3&p-c2W6!yte){PGncrW(e*Fr~OV6
J^efs@9d-j;^?Cd;(gM<6XG`Y#?U`q<h;jfe*>KX&{gWbD#?@A`hs^xvgbsITyWT+oKWbgR(*Iz$J^J
u<(`*!~0k3Vu6Px<lV$FV@gzyJPwPV;XLf1-iYIQy-|VyPrr&mKK`^tFnLilTn~`gt>{p0EX{9h0`m0
2kD2GZ|o4wgh48&BF+rm6hdPQ&aOhLpON;__wF>K16NM2Wj~G`*#O^gqOho^Upu$AAR%@C;a$_AATtC
zHs3Jzj*N?KYaKwKXT-V2!}W%Bf$MU#aaIT`|nTRvSrJ364@e6CextY+}wx-3l_waTn*f?J;<Y7yLR5
CrKL}Kd3mAi+#(_(dLrGwivP81*Eq>Ci@J90>Puy~;L@c_yu7^JTF!?K9pc}7^Nqlh>PO%X`<XLm_^D
H;#5-tGfMgzF63<=#<(FS-i0^JunwH;x|DFH(>#x_o`s%BXe)!>s?<udF2uE~2PwmZ@a9Du2e-(d{r;
wKwfWHEuK>^f>0>EFPL$NE+kQN09XDd*hTfx>H@OSXvxpU`ys>d$G6SF|WjvYG${@{<3Cr^qxID7W2c
n6MX6V!%<dF<FR0cabj516Pov>n9x;)^c?{-{H0{~Yyj`}S>a`_TI>a<7FywPCNng8z*hH#iMLg8u^o
0=k2b0l@#jfdl-LPd?#P=bU6_(S}j}sE>X7_6Y#)d-v`YZRNy?6T%J}&<B9u&`wZCz-{x-oa;|=9(s^
-pM9M7`3(0AbKbk0^C6#e{`LjVf4gzx7`2s7e+B<-+qNxocX#(C8GZrvm#7ax1Mo$eqg+7`>H@gKj=K
NuyYB?RjxtAi17Gj~XaU|Rf7J2H%bZ6X=UjJ`bL}C{{r7Y3y_aa%#rfkzL-(zmclns}1*bW$t*u@9SM
aC4-U`590i`Y!_&e<c?Ew6e^d0B@PjDXo6_r0|pgQpTf^#pTA^U62Z`5+0c7$`yHmhplzVNTEt_Cm9_
xASgLcA~wG*CU<K?`sJ9|6b4=s>xn%uz?+8}L8+U7E8Aga#4*Po9!!==UY(eF@hfqQRH=CijGdf5tJ+
-9N3rf9=okr!j*o{Xh7h#v=}BSSJdfqg+uJ;4AQkLI>J7_zZlHcA=PP7kCoRaz2n~h#~%u`dXqP<S^%
f2P7Ia)E1uD!FkW^e;t47ix+k4*3FmdVFB71`j*D%0I%PTzfk`0$GCua=x1!7#PiffLBqG4M-vT^M8o
=@`29S;5WI3X{BPd8$!VOa2cSU#g^tGRq%k^f-MYn(e6)<OnHIxenH0)j%+U!Xp1R2Supc-de1`Kl(D
04io{49ImG-<(YR~ACx^I)(bFWXOHcdV5{=4B%^*rCl$EOSR=d*x6_@p5n;Ct|OLpl^%!0X_n@Aq%yZ
%z*8tBfK1wfw$<20WuHIUga@5dS^rv4qorZ*1B#Xpq};Z}dsjr*@-0=~1Gg^M_L3O3#eO@bA*4i<SRr
jK?^CM}46EVmwgl0__3s3Jt)Y`aNF$QYwFEYA}CeatL2ZG%O<;@T5@xIf`f)PIwGGC()p^XV9RuXY@&
)d#K!Za{d@-pz>FLMD2gCNakQ;_)~u`_@CO^0?0#Xa|#^_EuaD8!QFTZ_@kfPG$V|^_pFw`O*E__8eT
U@_~&2Y{OKy9!NPgc1*tuwPl`EJ*PcOx(w;$s(w@;L_54I6Q{51Mv@?t^BxhLxG$_!Jj>g)ELJOWPMS
*<7v>^W8Gg|)E6r!OZg#UK+694*liH2mNVdRfQgH3ymk=t|FF{w`qI3SJBN}tq&Xz2P$qy3V=pXB@bz
P`R)NJg0j{LwGM1kZp5$UF)yaKl)u$Yt=ucng^U&&S1qd~;zSf1hZ0muOf^G<>=whhM)^d0(APCDEBh
brPVoXIaMRv8{3Z(O)S19~2bS9d)4q+AHt|Zoplk1${sId(3OlZ(^*%*oJ4@%mDro(Xgp7h_9cf<?D!
shVA(U>XQ~_h4J|l`|-IM;oLMnoEN1=aI^6#{@vGy1r4?`MsHchxEub|-wXaHd=>z2-~|&n0dKSi;H}
gN`gmLU7~?N!1pn`x+m~-88a^Z%HclrRs4bv9gNBtd4NGJi7J`Ne{rH@8q9HAU7p6uE8t|Y`3bK(gd_
QZP|Iue)41*j2Si5#Df9IWdIOHM)Z0qD+?c|R?{@{mSOW_qJfBxwVqJi4N2Smfa<@Ss|>2+gYzAUdVe
>pdlFV5ES=Q6{%nP`|zG|VI#rV|Z#8p;@Bjy2x@0Ds~I!T-e9vp~!2*|Yh&b?XE@_d|z53*uUie86|i
^5^A5!zV<8XwO6g`Xr@2ub@6@X<jIQDObmzCmI$I4fBYG65^v7dT|w~=##>1WQ-508t?yszrz1ot+qR
G0Dg1l&b89ekdAxN^2Z;w{A|T5{ImJte7h-te<HW%4L0q0wM@gSG7bMCK3Xs_jF)CeG~f|3293|L1j~
LD<L?*j&Zj-<oW|cpg9i_e$<EIH9Jr!Aq74)l777|{`RmW>1SZ;4!#P%C&)2)&v&tA~&t-CZZt&bw{s
I1|`vC(6pdR>JZ@ndCFUT^brKP-}pukGQz38}Co!~*Aw6X9$+B4D6NI!G8r#;GP;lhO#)OYe8J$mru<
Yc~P%^HqzIX^$28w>_MfBt;YuD|{EThZ@87HW(Z;Ek~XeHCOO$fKAK;6Zyn^oEhw{!a6aRRz}etjHKk
<o3Lf+QOgV|LLcnx{$0hRKdSjuU>v>X=&N1si{@ekBWL&xpE~RG-wb{NJ!viWo7)u7hmLy7cUn0V15s
LK?BADj1vkSn8Sbu^rzrMjD^T!mpOtTeG~ZK;GeH9sFN`YBpCzk8GX_#Q{sUBpU%I6gM&-s;^Jn2e~8
x?(Y)Vx)22=9s10-S<5Q+g;nXHL-k*H(Ng*SA_St8GAAmb>MI9-8rPK%L1Mgv;1Gx@$f%bqlE!s2HgK
c|$t3i9-zhyb(z*p~wc>)6i7cW_|M681#Z@De=;^JbSn3%}BcJ0a^d+aezvbDekc%W_A0%%a6AuRy#l
#(|3)&tAN@=r^2G(Jl*2FB-irib$_&yVM)zSzuf{Px>1s_*+=e|Y)jm-(z&v#u>#w204~IrF!to_dOB
W@d_Vr+KB|CD4F&0Xl&j=x9g_)*vtrgYPj$qpe^)0`o|?K}JH|ftE%dBLC)hD5Jl+{)5QWc30%)=6?U
|v(MfJo=Hhb0??)v8XkZAaXxwSWKj<oGnBO*g%02g{FOCd%ne|oJ)n)CJv40Z7_)8X9+*F~zqtN}wgv
ttUV44Tj2T~|oyNq(@M+VgiFyDHz`tL=eth`w;ldqt02&kk4a&S1b1}%*;CtW+6FdakY<UYZ6~a?r@-
KIHcfXArH$I0s#NWXmya@m=VZ9k{zzb{6Mx#-*-|+BouG8sw@7}#dJ-{Dv8q(1iZz*j<F~LXZ55QOGk
5PBZ`Uc?yb=&>wF9iNX_k2G;zb;gUv(TQmZrv(qK>1+ZklKf!Atfb+$HvAA-deqSwZI=`jWUNFc%vPl
|A9MXQ}7RDZL|Zl0kjFEi$0iezfI}Pa&vRjQN6F+wQCoyD22|)`F`<7zP9p@Qmz2Z7l9AeEhpImyNX4
7p!(*-Z-NIfMxl(AILdk=`cafA`u`0ZHt_e}drypk|Ni&CMLd)>m6L_~w$U_3P9xlRkQ=TQhu-6U^*2
I(gZzX3pW5RByraFr1TLs=v{~X)AxmUsWr@C(+PWCu(AR*!6+T2eK)XbpfKN~d=#y>bA=r^F>In6L@t
o+z7h32yo$eENEB>~;YRkj6ybaty7kCJ5Va}X6ocb&=PTM}fO##F~KZCvq5BLXjA^>m)UCWm*#~R}bd
wcu8in|qmMgFJqo&_3|ez7q+P~PZ+XzUjA1n?Bb+D6v&1^%cTMTUT02Ye4+LYboty^PKLf4$u6;cv_T
=p!1Au?=Z~i8c07qek(UUV2IJw{5vAfN<a?@H*Zx1^{<OKSFZtvi}0^0)N~2FO5A5z?T?<K!>v4kNyL
F9mXSDI#9NoH*e;zyz+|RXQd4TK)13s54j2N;2A}KKz-($4h|0g72K`(+m4I2GK{TkbFVr9tXQ!^#0O
mn588k)cnf_eXi;z{`Sgvy$?tdI4_v5y3I3<?dzLc)x)&|Vnx~?_L*2j)^`PkFP-p0ipi6)b3bX)s%H
!|!Gxx;bcKt`0OWmtZAm2m&!8`PF0Pq&f-Me>-eivnc_6mLn{%8lpkE{Pd+y(x&>z~w5Sl53*1IA9sF
X;ck2N;hqcA|_i=S10~9+dT6)C1np=cBJhKSpy3q1Paq|7qL>{@~qv@%i2O-L@}+zp`$Dat4jyb>gGj
BqLa;t}w24_=j=FgX2gZ`fmp0fqf7E$k9E#m<E^alPA|QXMQ_$^5ip&g<h3Rvi-xRgKXN#Ci{m>y9Vj
o<XbG8<^Kf!MY72y(@r)WWYbwTU1YPfY=+8ak!*6ww1ZjyyB#(A8xQvPILqL~?jb8;y^mlY!Hov<MZ8
0!(r`WSZV&QuBiUC&V}6WYuOCeEegyUT*oKX5XOOwuG8;Zc+TYf2UT}`{0mmgB8`grMQ}Ei!`KW`OAO
BV0axWY}YbPfsCx4pTO`<kkgZ_+U&floNt)zbGGWAO*Nj_gmvh4(tf$<H4CqWmIH?E97FX_p!779I|R
$j~f@*3xde&IZHm&pI;d*uHx_2H{1&l+2Oy0X_qSwEL${@VoCsLwq{{pQC=7&=qv8=>cdeg$jdSd0DY
I_HOfy)RvFXY|uEXU<Gnym)aUaDeQD`2)sB^y?Ul&{sp2g`5IE*zt_C)aeVM<AJ^tYueE7U`-x6wm-`
sa{!uyX48COf-=9yJQw*wjz*a%a~{Y|wh#1WPyHzA`=Be^c(t*mi+azM2K*rMx83{DaL)tE1mo9F7f$
jwO^IS1bAh}DIQA#blP^hn(}Z)9-dEW_V9Srt4?)iuOy*bhd9pLc6q>)Lker)nyAK2P4;dJ^VEp-HNt
Rdx!+J2*<dysZV=hU0Pw3kOKc0|uZP4+6AEBdyt`mB~5nqU?dzJh#j?;WUd;0Y06KwU}iaZMwvh{m~;
bJWj>$zA*w9Oy7SLlzE8t|h|*3m%M2OSgm(POLBKPdS_{;}1SHq^fZ7d-1_{luyQX+8G(l}miaFZFQ%
KPEQd$52^k>MiqQ13jI{pXNy^OO`B2w8aB?gU?~&fxZoEs?aZBO?dN5xqqrNy!1Qgd4x;I5lPpEHUWL
7ZT^rercRxjT~t&w!B+PQ9I$SJvcQA&b?BPjmGynlGhsax{0JQrbQ>mFzcg)}1TW6a5I6{aJY1*yZkT
^VU2sDkFzUZzPN>j#L05z|O{|S8{D^gN=vSbd5IQb7|LLhwBCq~7{1~#oe*HrxD=jTeS-Ny-BHAM6`;
gB;H*i52z&yGtL+A~mufn?OJM!B0a#_ECHUa$zbcMzG2x}SOvF)RwyS3$iw5?~Jc_y3s{|SnI0P_OO?
NBD@dr%hFE#L6ZpN|)M0<2H3m)F-<+q4Pjnar}DtVqTIkKjkjcND?t>iX?pnV+E@Lgu&Cv)JnHP)>iQ
Gdi~8-$KU%UEM6gp-|Q}+B|pkf5_i#HmAJy+G~l>4M83U9?HC0**6G0P!{Nq;D-nL+xMQSYZHy}qYbY
$+W$kwo;Gb-_MAC$vQQ4sJ@=gG_t5WR>_h(#UO;((7m>HE&gtiKU-F;M9j7+YfFCo%th%y$<&QB1>l|
3qMHyp$MQzc#mflborqm7U;<H8Z{Ob8H`IR4z*YTsFjvrqw9D(c`9senPdnNzG#Kg0qp`l{k6}st+j0
`?+-aIkC15Qd`p!AifAC%2C%SnFl^@;o=Q<&Hbpz!0$sZo5x3%R`N{AtebBLDR5+t*vC(@g~(g@uJVW
5<r&qtR&i#EBEdI`D!83&h%mGWS85!$kQjdmB+64aa0WNRz@HCEmKH{MV~juVK{g#XJyWJ@hirEs>nX
M~)mR=)T)pbHln(#&KnDB_)r2&-ebopUNM3ll*ZBx<srSM@L7C^;h69Y0@N7?&uE`9f`sN${Mo54>V5
HW@cuNCtl7c83`YDW6u9)bE?iLD=Pbi>FMdaq2s|C{jg!fIO+oWH5!+#`T~@@!iUNp5yhmj>US#7XDO
}aG(Z1|NuO-|+0$8B<3}2h?NHuW%LNZ&EggCdv=3W70_p($0^$J|lm+^2^qIhO`}Xb6vHR0ei1t5!{`
{2JUw=JOnRBC_fy4Om<GF{22Ol_apukO8_fzyk2nW7V`U~t!+^}H-j>K$xA9;)Xktg~elgTsz>0wPCV
?O#E=oUtg9xZgtXcq{J2W6nF@j_mPP6cv1(XjL{<ZaEr;To3hngqt9yu3WoH(;--vaX2wLRo`u^vTDL
9ed+1<}LC^KGfHU{=YFi6dCya_uuEsmMs%&#poNc=A`Hp|7PAIf8?W#zu+a%tH|JJdx~BXIDp5X<G}j
UmMvS9eS&{CZ!7)xvj&QO27MpudHwqJ;J=@!EJ~TQe)4x8d~4$RHv#SI&-%B!KDC{TL(kaN`}P*_XW#
7Fe!FXp$0TTY{>oqYZdZL*JZU`ad^bPh$MEILmv3CTa^(%`qkdkqX3f9ec;k(F{m!~|>#k55Id8xHws
5B~j;mI!ie9l|#kP0feOJ_{GKQg^sZAfZjSqcVMMVYHS#MDqXNdo<qa9*y41Rr&<{$~Dq<v7KBwxRJP
9(KOiI1@0X~=MjJfpNJ^kvDF(wqtM=}{7EeD>6nj~T{b<b}4T%!zDe!IYn*Iq;TW?-+)EBiM|-3GE2D
D&Kb;{&Y28lq1Q8<K(#$=8u@aVy=L>iiYM&O9(IMS}`XF?%;pq`&MDJka4cj9PHKWQW}_xWA25yALf0
ScLvbB6EX~BD&UQN3lHWnkQYCAVUkG0_Nlrht?6JL0dqE#AL<EXkg^B$li86%-h#XbSr4)%WL?ZR)-5
d+X<*JVfbc;5jTkXP=(*8{p&ZWadYx}B4iWQ7$nKEaF>k=!X}Z3@$Rpu<&eu}8y!z^^LLS5(5$M%Wm*
AI%viRYO^+N8SKF%t0gV;?dKN=TAzXhEf_75myDW3NW`|?X?j*0Tb9I7Nk<Zr#v2E2#99(;<r95Q5xC
{y&)sLStmtmGSJ_80p<mrZ$+fBx~Ch`&jRzirz#A*(6-anNr==0bg-KefdLc8uk={EzTT{VRKtkQT;C
<d5+P^8}=gewoJpBHQ@rr-3)pL0Ldo1e!2rV?7CRG0(=>y=&L5dU5d-I<E_JC14IRuzP?K##sgzxZ5#
jrdGR()1GkRnjKDb6>m6i&7R?$R-7Dw)7BgqPIbi_&RTP18jaLD;iNSuIiy;gv(`iosTQZKIkVuD{Cs
`Z*vzTwDOs7>`5|45dD%hv<I?q6Dfzv!GREcQ<maRrdX3A;3QEb(>RsU3MV*zBosp)`Hzexw@-uR>L%
MkO)^zFnKr^*E*pO$;7k8`NXKLP3Jc^mGA7{+VFie%-$t6!e$w;~AQ{(e83NkYF<MsJgPh0Ouad90X6
00xJXR0&t8`32uKRUZ0XQDo@i`tkGHVzj|gmg(u$;{Vx=^NbVE|Kdp?{oLugZtFOHMozJXnGIsqm*ag
_^|k}h=}Nc{f7^iE&qA{=iV_0<HM6?nlQ~%nrAd+nvI%mn&X<cJ)3!T^@{Tv>y_;_$7`|I+g^LTzVrI
c%gy^??@;fd-jlo+crWvQ$9s?WVegCHKY3SsJNP{4)6VBHAAg@<pJ#nu@%hB(mQPb(jc<zY1m8)%vwc
_ke&~C}x3ynazjVJ>{Vw{|`aS2r!T*r|_x_^-Is~c%y#f~p?hM=)cp|V}(8EFgK~X^oLCHZmK?Ol2L5
qT33)&I%Wze~x>L5F95A9Rh3~iqFMeS$W(S22+(?U(5YeLtBLX5z|j=yG*rcyK7^AFF<USD~~`Q-T&`
ONou*=M!S+diNA?D9F}^N?>x-)_FizNx+w3Ac;BmwkWrt?|9>>*&|q??J!zermrSe!cyC{X+aA{o?#a
_>J`&@0aB_*{|5o?Dvx2QonV6@B3}>+v<1B@1$R)-x~oZ0;&TZ3Y;3aG;kYHzyn=^0)t|Ll7hwrWd{`
#{$B<C7_>)wMEjk#Q*hT{O|V~Ze(-a_8-hOzwhMVABrhbk@6f)PedqN3uCG&Qt59e>FaUJY#A!xomTT
5%{;jcSe%4fLZfn$@FL*BVT<`gbXSwH5&(oe~iAra$hrN1w^`qJv=B4+V=rzr2lh<~y3tpGKns`6p9p
HVE>W6zr`Hb;N_c8gHeHQsF_c`Ws#^*Pm?!Mu^&-rfkJ@5OAZ?*5Ee*KBs$$p>u?esh0*V+Fu|Dpbw{
`36b^Z(BOs{bPaVFCRECIvhbFgsvt!0v#f0nG#3P`w2PJ{34Fa9-d`ME%==B|&S0J_tG<)J>bI&DT!X
KBs*{yHWeG_FL_F?H}4!!R><8!QR11!7l|@1ve+UjeReNUJGSHVTD_(3p9nA=QXcs0>OFSCEgu<VttP
I&hcC17fINB;eW#a-GD6tNr5i}?g_jS7_Yskt<ioIJSyawkQE`UuS?&@`!aDk1MX%G_4M`H=iS05z-N
R{h~EnVO9GY!ydJP7;H`jn1Ktm~7;r71bzrZ+<iI(BZG(mcjS4aZEekqC9ClQDLhBI{MD;Q)WNXOYkf
R|#g!~-xUg-AFJ)s9ekA|KAzE4Ya6rqXHq-hptPHHY{e$)J}>FBBU4D%e|In?th&os|WPow9vp0hj`d
cNrSn&)b&x6PhAJr8&u^ZeG6d$#ck@_NRrnA+BQugzZjz0P|z^Pc7XruX~amEOO22l?oH5`9McjPuFx
$@MAlnJ((?Up_BU?XC6M=<|`!Hsa;IJ_o5Tzw!Cb=O-Tr-=@B;d>`_C#J8)j2emwZ-zeWFeFytK<@=0
pvG2>iANzjmd&&0(@p%*Ca;;yu-$1__|0w}K1l$N{8`vW-C@?l~e&D*m8NsW9PX{}MbPeeh5)qOSGCw
4+?+DPG%UC%Xdo>3%-)sKRwDN4{Ip6aa;y|O<b6zideeCs%SG89yQQ_j<#=E`uW8TBP$9SiCzw5oh`!
Z2f<Nb%Xqfb-nC8qey@R{S|LYVgU_4N($eb;w`?<c;W`~F1ju-dn!Uz%U0U!I@4e}DfW{=@y#{j>ZF{
b&2n_kYoUss9`P>-;zSZ}<P4`i>L+=lp;2?-|f9U{t`EAbrrppo*Y9LC1ocX}f5{wJWue!TR7~A%!7d
heQJZVo5LBS#yQjk)P*esugc)F=bxP-k#orz2|r@@_y3iXP*|nUcN8-zUTX;@8y6W0u9<N+8?xz!9Rx
Ja`<%=KS7hE8L3IujMI$QOw{CPwrF-~zSZ2)_<JUMR(i&H<$C?#rS|sse$(eepI?1A^@8nu)xMAWj`7
X#&G(&8X}{%rfclz1zgTK(-}rU$U*x~uzgvK3Ktw<ywXmrHGXh>F4m}WXJm7S|g@8)|Hv`mx(bUee13
wOI8Z<a)O;9@Zel3H01_uV`1-}`*H~3PpH*stCzMg%*>KhJPS4d}dRBO(8{_gpRR}bHbesB0!`nL`64
^Ri0srPxF+Tg3f%c-v44E`keVDR_Bjv=8TLqaBm%nSK8#HsHieS`Xr@4L9~^1cW9p6YwCZ}-rEP($dF
&^JO4BK`Fu3&u1mO_b(s&1ubbDgg&im1hf2SI<ByiRr}mbBR9|dM@^S*>kDq3eQWPS3R$L)_B%>j`hm
&noB(M|Fw7iEKUSr7~g}4DN<Y!GzTeCqzIT|cV@G@&OS4n!Xib)AQll)Y!NizAt$IDctzk2Nf9AMiU<
dnB1OOyK_XmnLW(OC4m?odiYp=<x<!hBDXxg%n@gpiVV@5$@BDe*-@`OBZF0>%`^bK=4W8m@p5a-pbC
Z|_{+c&=i??})9}u}e<i6(a+YjyU_PK34Rp-6)>b4^eXeW-uXAuaKSaSnE;mci_Tryz1I_v9fgWY11-
D58($KJAcRP77<!G5!A{3bcn<#+jG^QrkK_r!i?zqEJkH})e(yL!xc`8RISC{Zt$jfzpDZeFgUDcWLR
^u$1nsP?fqp<Fr_7h)>rVj&`K%#FKAH|=I!)1?6>t2-`KUImm@8L!~gyoT5F`raom@U+=#o>4ucn|ev
#(p&maKc)S=)FZ?a7<sDg8+EEYHYSF~QY_DWqDGeuuAYBi)8cEZbMUPyW$UKZvf5UMQmSk9tUhJc&>C
5R2;8YVbLYg%g{vWgC}LPg90??e$!YRZmXgVY10at(D4>WE9-xd0d{j}xCbsY#+t@)JduX7E7P{!6j{
$}l;Sfg{<Cxrdf>V6M8Bt_{3j~;AhB+>=fF>g{Dr0h8#$`e#WlE-HMrNfhP3cI;JQ1fL`|^;udnN-JQ
wfz+DV0_krK^G}suE>oSyhy;s;Wk*xvh3oUG1rcYN{6bwWI#OLxc(yDpaUYq5johP)h>@6aWAK2mtey
7DsGqy$n^j0001f0RS5S003}la4%nWWo~3|axY|Qb98KJVlQ+yG%jU$W#qjJcvRIDFnT7FNhUAOAPfW
$i7;q1KBB>zI7H{bjGU1fi4`<eP&62+pwe(gv4SL?OwF*J7F%t#Pg`5HRqLZwUMiUc^57Zp6+i_Q;S2
{f_(&!^a_(AdpP7VL+wb1*-tW8L&qrp?+3&sf+UvE~+7rBGxnLCpAszk<Ll9O9{GUho@Bb3;H)zc2LB
hYYHlMrF64-q1^tnG?Sg@ex{<~}LxVNC{j{EMrUn#iru7aA-eFZ<hufRL)#)5nApL5qGd3o6`vyF5A_
>brAGS+n^|GHnF*)<2gAG!1Xu7~OSzAig`-_kW7zUM!7bJuJtyS}TO((f_L-)4UQh`xXL<EpvX-kHW;
;S+>8Kg$rF_;m1$WLlRnR>(=q7KAPE@-j~=ErbsT2Z=>6pVI`vh95%zx3I@TKz!l$G=Qh4E?Fu0b?W;
GkHW-Ui!c!%7FdM8R>1dci(t<lP@uyi%)tSCAqZ#x*OeLYZ;v1}q@6kY66LN%3Vcu4WDW@Do_=DP0vO
FDHFNGz?hu4eC-63fAHd)C6U%wv|0TSbP+y7_VZcM-+ip3zT;nARctM&Y%vH#R@3T)S=eeY2VNDf06H
EX$!VlrQ@O0(wntwkOya<uGgRh0~(^JY#Ix{5x&-@o|58WGJANwOWI)ahO`N7E40=e#>4A7IA?S&y0K
`vP*N9tY0kP=`URwG>f(aHJV=p;jq23*B*#Oo^1zP~~cwAndOChCQ>s61PaI$t{oiGKp5T7~OiIG1k~
giXzxHp!8hF1s92T#lP%^<V+BT{;f>VMk<kxMWv=wFjb;j*0Jf_*uJlZXR~qCWjl9(ae@f<+ey}i(mB
a@Eb9I5ft{89n(8xrnpLF)-1D`(7(E_;Pz(f$ASIi%aO&df*I0uX@+!@bhFG3Lcg8>iwB~%A{Zo$b?@
cSbTnA(E7==}+*PdYwF`p8Hia7@&jCfmCu3SipJB)h%D^1cO15hSLlH{BVl8I~e+X1{Nzr$YL9wtQiS
jXDNhAA6>m7n~z-o(K7Kwc%txN}a_}ONyN~CX@b!Zy3-H8(&1LN3(eGJ8nhhKrVs|<h9aoKt_{wM%)4
Q$kOwoxm~;=MwbK)a5Hp?+6?ud3Ormo@v@M*ubL`$1TK3pV;w=nZBEbDOS1BFvI?iciI~ua3hgpm&+Q
C#}Sts~vlpy2pA&eJ}#;8UReuk}mAHXvx94uW>H@z2=#{Cg=DOPIK`ff+h4e=!D*Cp||U!GmDI%`;(f
H;tE?1WLHaNRwX-Fv>Or^exqB1><fbNOW1OBrpx1J>-_B2Qa@V=j}Oa!_Jwr2bel9wnmOwf-15k5r_6
c{=M|fwV|AR+3fPI%@Lj~n0E3aV1=vQJeFQZM)j6&LK+_*XS=JeD4CNZmAUvyy4AJ{3B3LEIuL{5~58
{`4un_joSuF3LfIZ=M#a^=AaP9<3x)Pg*QiaVX4lZ`(&yb_@UA3^eYAv+6u5*~1%eMfAShBsO-EeN%g
p>5`kyb6o1^^!b4JuY=(aT2KYKHR}C<JISxNfnl0*i$*X@BWyCG7y>_u{Z>=N&VQx?q=3Jg~WBGlp~c
Cc^nPD9YNj-lK+5vK=?`0@&4awP%3Duj)1o1Aw()F74c_slp5dm-bu4)Tr|%UiodPyy|->Y&b{oLTy+
m#0x#o3;hNQeMg19+en2vuuugr^k-hE<|w}9y#R@;aXziSmjw%UzHK94`N{ymQbvd@@WE687#<mxtW?
0yVgWu11;9dB%#wB(dI2XoCDfsFW*pbM75d4Be!Q@Xb7eN&RSEF$Mn->CY=NSMSd;}^vkm9H=3}M00S
0YsFyG|pbXSGp%;aqr^MS8AVi=GK>90b$O@M<8R<#naa4xL;0w6w%3OMP3#b02h#SacjQP$a39Oh!Ex
^^s#xVo%Vu|=o#>6zk+t+LvfF0R;yz<L1)Z%MZ|T5X376v_%jFaB&lEc&=WbZ(kHL}KrYE84U>a|tyD
`PKDllDNVrR72S>0?{jMmso^%a7&i7``L$Hw%%}Fw*fmV*DtmRtRs{Ig+7NzSv`;@M;~`pq~TVKOt`7
VwtTcjsL)=;S#E(@-x43Vhu`kSRa4Umr~42|-JJ`E*OuieVr^Nrk}VrC+1*z2m2L$jhx%b$@k^lzth^
K|dm669CG`{?4X|dI#;W*nLGZGzk@>Dd6X9QL2RLsbQam0zuS#I$Nl>{uqAd2{zVcL;DK3u!L?j5L=6
&r)IRuDo830jT77{}Hs?{aJIGVuVI49>8Xh0WD$QAMmc~~I{xV>2CT&k02*4dmGQ0Kes)6{{&p8W`n&
9Kh^Pu7ejO0x$k`{mVT3+&28)n%1-<vekPY+r3h8v8P}6B-ItZTpeE23&TaBd|Vt3)>P5W1GkJagYUI
0Dg6yy}E3c5E=)>@@y9k(6yfr@FK{^b#p<XG@5;?$PN2>6InQivv}8+WhW749U@Gws~QN}UR<X`P-B|
LYkbs$YtIKV&rEBEw30@@+HL@!_OoNrinQu)UX|H#xo2A-Dq$+T`{`Xa+5^^DGNtdN6nOPVXWBCXd9-
uWXlGrknK+j4h))3wv>DJ_08pYd0ED_Y5Y3yZAyk1JzbCV;fyf+0miZuv<k}GSTeW&X*G;$=fktcdj`
5e&zv^mnOg+gzvO6!9Z4p9)<yg#7-4ip6P};Z6a;)7EzZkgl02$(D+{4fuNIbwNe6XS<vG__3No>6wZ
Wo_wghd>#?aT+-B@9F8-VKi>jd4&01S+$g$|xVhOSQM`LjJZz>l(^wJz#qUZtgto*VINnQuVb^@{-V4
O-(fm@W~Z8L4x^?5QOE+OB(etASU^M@Ni!L&R{H%K#<lD#c4&xRf$Y&Ht?llWS79fHf{3Uh$5JuHG*&
_vmG#xkW(8DeXYT+BKg{L!(sC^>n>?!Ep<v_**>J)5i8<!I`o~XeTk)z;}zW6yh+chb~h=5Wi<xd!h*
ZvYe)#C%PiJh(g=JLSml+}Z-B*Qme+BPML^Cew9q~nuKi{>0R;HrdZMt`z&rHDTThM|=)H%;O^?=`&j
ARPN0mW>;?$-OCk#?@wCiwa0hcFYNAWP(#z`_LPF?NY^WfsO#JR)mvgqrDp<Mw(Lzon3Q^o*SJO@|x6
VSg_8Td4A1ooTffI`4qa0<Tln9_wKxv0$c3ztPu2H_&i7{f`0{*tzO7%n8Pp!RC&QD!arS=yygO8adp
5qTL(vn1Mbkrsp~n;(d6Glv1Qy*<$)tU*Z)ddysj%BXI0H;aL0xvGt}c*OP$6wzh^8ImKmdoRNIG=^N
!3INB($mqqGc@593Ff%h(jzr9RfaHl?R!EEtwa97{$kj2sY;07rfP;;L!umesw;*#s8DCVk`aznCI@>
R>faKRG#}YR6voU^_-Xza!uMDuE7QcGLP;%h2Pq78V+d~<xX@E$E-)O|v{YHD}9cYi1i1zJ}@q$oWE&
%@#6r1+9u>|dZ6j?~LioXfsqlpW+e9^pO9IAUq&D8*;e`nxx=Yy9cg;@F0Kj`0ua?v)q=YSkL0^DeW9
E)EQ4GeZ@>&^p`wt8N^Xm%Z)N*ctivN3*1Gthu!A3N3Fp-YCSF^BfclWSa;sxh^h%K#wPq~Q=Y)La3>
8BfD$d+-8r^-rKy(S`wI>WQB;pm@o6lpbTn&|Eq+hu!9ht84N_=sP|PGqFQs{Qf5DD+rjCTRK>QwTbz
Sw$OL}o=$mGqdYFwya{wW(&^NLrJ%MI`XiIO{A!gZXlpJa3ANOenG0szbaP5SqMaEJu)}gBfO67?AnO
ex!TUyzOm{87{ze926FY<9?$G&~HY7#yLPL^hy9fc2l+16xZ5EK~w_QX+!iF*k<W05B@b`QdaJM~hfv
ol!iX*^UO17iEkbfapRG{E<0}3V{e98}+s`%>eo+<gcByi|ThL=rq=^4^0G+uaNxU=Q(F0sB6vdvP`Y
Cy52%58zF2kpLaw^AWCplIlKf8`Y?eeYvi0`7M4u>-`Vfd_3vx;j^T@dwb{1rORK))IjIH&-swWJ@OI
E%2g<7_fH9MQ!mvQ#Hu<v6$bj)y(w)SPEbo?gJ0xNUX`nzL9zk>#$+gd)fE?o-S|EH+nWcx)1ooDc?Z
zvOD(R{m8QNpi7_G9SCVa_jXUfeJ$1_t5Oq&G7olDkrsczKwWXGCSSypD`{9rRnM0i2q3bt*>AJ}lO>
2C&zy@(31tq&cO&gafaj$E{z4%v-Pp5m6;WD=UjaqbY54_m(I)_ZP#}B0ix=`Vhkn4%TH_<(tzXVv03
32rejqZtfOAMcI~-&h@W%lA43T9vBFn9a6}UQ~u`<$u>;P*5CAtXvetvKYgG%60zm#MF;M&UxHv=Gi0
RKd7a+7vF>ZqKx{pJ`xwu0tEDCa>+Da#D>q5zu%+>RI>>1iN00JjXHw$~(sOs{zmh8+F*JSt!gvON&-
z&zxF8*w)v4MNqd8=6n@_k8V$BQ@5?;1RGhzMB*46n_sy=eTBTcYva?yn9N%M-2Z=;8Mwj6Znc<s3!W
9@p4rM?fPC@AZq&+@Cx<wG4j0am455cHXvuO13A+N!^4Y6*BD4uw)>z^_oULLq4C(tNNmLkgdP~HNo|
qR`mMQ*-BM|-GDN$+f2_Meno+kHuwgI6kyK1TB{#@6k;X)d&{nMkFc6p*`v_oby#fRaOuQVX0aywY7x
ytT&uW0BooM1pG#QI4c2>LFLMRCMR-(!VZwnp3B3=ZdC$4B0SES4Od8DHTK(zIs5>@PFF~fQ3yQq)=#
BAaU$Pib=#1$LI#ga_=%zBhb@_{kuYxjt$Ira?V>v0S8rM-JOygY0d0#$pKq^nhS5HTdS2{c@b_6rZr
Gu*gnJG(KzrwPrIq3oiCcGeOf1JBG2ptg<!z3A(rd5-QTt1=M~&kv(Xv9v}6bhp=TuZ0C*lO1|?ZE1E
W%~&r3FLPUK4g;J=vGwr|7*_rEMTfO@gOa0+-vX%D-DDB#UlsTWLzyLq;(vjcqK6$pb}-1kvp#J1$NF
rN`sJ9ZEWIl@?@*=G?X^K~i<7fR)7q~Q1b0hl9QMz)%GS2zAX;e<v6{m@lk?Gdt4~Jb%!g1<d+HjZC=
DON{v~MvsOsSE$@z9A2MdFa$r6f{J?sLWWf^M`u7lpG=X3?yE$WGSuMo_wHXpZ|0un3iw@M=RMCwg`;
y`+1Ps&yUHjq<Wm6uwuYx8Kq^pV<x1a5Y~yG$4v-`%SqiOa2~^kd3w^OFKONkCG*#1g=m*p3&~kVBi9
Y8>0WN8R&v$)O08Q4^L>mi7;z9qc%eZfHJj6zZ9`=KJb*J(Mk}UmWvBZq3(6O5M#CWhi{wl|hoY`itz
E%+|>+1Qk~LaWPhECF<<Inl>|NDC?s>!xYu#qZLv?%Y-Sf4X{Bb0V1(Z9B}UmP<bvl1(o7lKKhHpyOe
D8s70}<N7F)|Xbw<<mU~$<`w;i#R|u$1d|Hm`Su+RJ$$j%4)vboPUxsQ|^>@??N^ef9er>muuPRq*T_
nzKWC?A{HGH~1y_DqdqgNx=JY<7r^dT~vT8O+RTbuA5($K0xL9NOc_(~O@H17d80F?(!c&PS9PHG(2z
$1|H^I#kvB}2U<U(ma>vE3#{Twx?J;sr?3KOBG&W<S_P@yg&WXwa}-xWh0&E7_%&%2l=>?I5GlF#NK{
>Pqq0C-lXt9JFqf$@!tql3nUbWUqrB$SQjp546OmnxRRLHk?c;p|NWDYam6Wf&A$M*=E(*L`xk>4FK)
aTA@E#G;9_fiAC`=MSCq(v>O`K)<gfxwTFigJhNAg!i+Kp8i0yckqo{LWE1TrFFhARYuXEw&9bDg=Rs
NRNspO?20iVFXd2kHMR}xTWWtJlDWY6r`}JVZOd_`53`PdxTm)Y%?>_j{zU)GnqIm`QF;-X%6|`T#hd
!Jo)Wx7$h3t_06V!pV$KZ20Utk%Ts%iVw{v~rOXZ!&a2R6}i%XJ4ENJ-5*Hy4d+Y$X}Ia`RA)@VY8VW
0($t0NT?u{WU@0dN1@@At;jE>UEWpVh);}j9JBG9>S+WAWEBZcsn2y1dz>pk#j+FCGFZX(3U<{X7w%_
K*aWRF52|XSG5sHhiyD2G20{f6|sGtjc@g?<-B|swB2fJfyAtIp|RE02v4LAGTR@H@Nt4LY<tFhUSK$
Xy#f`iVyMSg;3gRvn&Et41wml#DqPt+;6*LZ&LJ+t%UvR4#<OpsQ5L$AS)1X!9P8Ar!@&Yx)0xbzc7J
4EzCW_C0MBOz%IBUSd&nMSmoX{b&mJlb7WD+#X90FVX7LxR#qc3$#9#Fj*&mtO7K}^=F{8zOrKr}S&}
;?x&uq<QlM?}Vm-y(5P?SwRhR^Eni6Ny6V*M}i$!$?aFe{z%_}K@3Ypc<Lydwg6k0^CZgsO%2?g<sjY
I(*vsG*$$Gd>Qwn$|gm8<kdb;B7XX`yiQ3O_#_nPHk<~9<}2mEG@e+Jx~=SkQQP>q2KyZfUU=a5pMsh
061wX6bF%3ZFb;HRv;rSGtdMThh-OnOe!cj<SRK8ENXqRKyjCBFB|><C|=X-OoF*J)?_jZd_9nBfcO`
4xQ8#y*S`c&(AvlXtq!1z8Ek%Qu5R_RIKoY4pSrJHI72p?<=7YLvUN9`3<^kBO&N#U!pnT&LyFDoE>b
ST2lu>VN}=i&LL(3t7e%kNyl#<T?6Mai8??4cMn`h!HE*uuf)Jf#+zNo52j2?^9%I}-z&<e_`G(>u7`
XPu?24Zc2Zg(&+t1>@=p)<~wG%WpP-cAWLm&IJ+FN#2C>wfAgD1DrEv~R~*sF;<lwvheql{A%4=Tg8i
!)M0c(sj;Rg-}<uC-WUE9FV7Ps-`i?Q63vC_AQMdlKt_#;Q>(X@*n~dF#JJs=1;~?Y(j7L&`l;(N?j3
8+H}XQKlH}%GGK-UpZfmXDcJr-t^GpKByCZK|o!nL*43#{|&3J{yH;`*yrhP1#uZMOx@~<FQZbO`eH~
<3q7Fj?^E|3Q@5sxtG~+B7eGUyJE0LN$Iz?P_;h8O8Xu%ggf1_{zK5&58De-O;7Cua&<K0)2hhtPy$m
$8P?3+diL1K@=|%W9n%=$|q>naB=0ZtP7sb{4a~Ikq_Mx5*3As3ZbME1EXx4{{=DTPqN$-a=?13F`g3
`ItO1S@?cK<YzxWZ46+SQyfuyD2NE*HZO@|;uy&S$9s8$YeletkW07hKJ37{*!p^-v^AMeJsgh5bbwP
-L)P1VtXDBAI59itG6>vUz8NpqS%?p?J$m#PC5n{|lfxy9vY`*r|Asf(KSwbAUIn1Bw{7unjgeki$qQ
KjJ&v8wr8t6oQV{!<Pg83c0ce;?M#VNfwbRb{hOP?Qg{;yP{Jqn%fC{ro_O*T6g*97l8H<J&5D4>H)I
*#t5|gOzaYrY8j-`Zcn}%n$hFQ7iwX}0?{eQ)r8|gM|7G)%N@$q=GSQM&WErf8~P3EGG7@+fQ`O;1X`
%lzr{9`T$y!1)^8w7x5<cYMr-^bnB=NT+!oK#sc9RXf!Z#?rXslslz(QRg=Y1$B2x0VUZ({(M`n3B)L
U+^HcY3!j^;yOs_UqryP$zX`IMW$x`uPi>&T@?cVZEC_E8k0KtEPS*HzK1P-y}A%0VZWT+o_&w!t}wg
N~e=2dKR!UykHG1lzT_U+$cNnr!rCmjln&>JE01f!wy~TY(=yh4-YRbs9uy5Yc)K5MG{;1UyVzARs0v
pl_^v5_^0!pOdWxa@6OLqd^Bhjzi{cIREw<&g5^XNg;O!l7@<<miu>Zg}u@|r~~Tg!B%IZs8Ebgm3X=
jFNN4*5EVYq(}9_90=}f5Ewiv4#~TUrmXmKU(#p~sOmP7qj3P&TwT9F78Zuy(Fr44MD$oRE!@1{GS{+
B&2<56r4G@qvYA<`Rg(yy5F4?4gzaJJW`g<2b2gow;p@qdrl4st|?FWUNe6Ai2+**pt7VY<FxO9H{Pc
scM1Oy@37(ee-ZvQ(~R{`xH4hXU{(*p3`;YX478<3A)MU7%(0L3d1Z8syh&JCbQ6NpR)?$>d$x<%_O!
{(dKT`z7kNcK_>mdbR1?JH>q(BpZs_F%t}BM{9yd>9G5pKbF-J$84tQe-sxtsQFO;+k)w(jhf5_`!^o
c_@9<#k^2)B`Hz8pafmp*epLSF>fs0l>2U-NXr_^0)fo>Ehm7D4u0N^`R)Pv`@b>shf=<2x89)*A5f+
_RVI?J^|=wxoG*RDQ71hRt#H7CxnW3BBrRpYKht?m-N8;+(_l$s5YLDKAOVysw1($Ny23oOHdG-o8)a
62biNnLIsC1$0^6@f=ytQr^8UiS{but_2|&CWO^$TbOfCh6v-1@aBP|(ZMprH{obN))#EgX_VcB({nB
*KItwPr%JS=$nm4TiD1NAjODt1SZ%8bU7`AK`^p2M=cb)l#&2E0q24(PLF@zq}5LfDW+Zvw67#-0cBp
}&Wrzi5RW@XBz$`Z9<0#cKIc6hoB}s5ZtjXj^PVlJiEZ72DMRfiD^S<pg~$xo*JU{IB9<kMcI5si^b(
SBXZ#elQc$*+xLz6VGd4%~zl%x6yDu_7d$8QfcDXqKaWYUo{Ayd3i0Xj8k6LsSV2DT<jdAVW^i*<?r{
H-+eN7kiZ_}+hjbqb8lF9aX&!mtZs+Q=*TJ!$JT6@-MecJo$N2fi=$19DnKj40Y;$o=HP0i8QYRI<0p
V;KwXfB_nn1Sq#a5=Kx-E~Yb_H=BDUk?H(<gA0XoOK`W4a>MEKGk0pLJax4`>HSHk;OIJfBNFA${B^1
bk-4?5ih)bgd+9l8zWJ%DZhh<7F;6=;{D6={a^Hb_sNCJmS?@n6LI{1bEwkSEzrFYDzh=kq`lmaFBDT
0t2S>n+e#tL;83*NnUk<E!8i1flTzgfV#^4@RZ$t$*-iFjC);6+g#w-=f^7|G^I@xf<7vqbLk84c~!=
eQhUiE!o{yvp}-}B;>NpP@29E6K<E8XgDjWey67W0QXy_@gB51hg!ax=fHb_-Y<dofcx8!E#TIaw*%~
3oHocN^j)0l(;SQbTUe5fFVT{`3}4y`5{H~^JZTjs{S}gy`@(w_kwd2;2Sn8H-q3liwpnQ$C_Ll-9Av
9owdP~!YPHpH{_;gcOE$A#BJvE7h=^pzt4WWBXIM5%ys{4+b4uFLW*MJKS(`|wf+W@yFY8O4f5F~*0c
a5H1P_YLC5>cqz(%woyj~z``^mpK{qF$UKZuUp9BN`%&EXOx@1O~R?$u~d;<Do;-2>=q1=+xCztn}K>
xu{a?A4w{J*=A_z>4)>!3d+*TeY#*qq+eo6EYJ9b15}XEx#6;fQ*@tQD+=O`M-W8@%M`_2K<uV9%@Av
V0-ONQXkQu<Htd6DHg*+Etq%l53nFPnN>%wxXg+I)CZt<zkst|?Aj0gTnH^(4J~jVw89{53THoeq`7G
Y2>=fk&~Zm1R1y;(n1TsA12l+l0cz4JlIEiU-`g^a`HR-e+Y)jS@b8bby;D!$Zd(tu3)NrzHwqN*!!)
$ZsAxzEphq61jNvIG0mmj_H!B?lC?0MmdPa)T$<6)*n>{&k=D<Xr<i{k_<*M#^zTIG$AhRY6Wg7dC&d
rzQNDcPtvJz#m(L`sk&1rQ<z5|ffe2J2i$J6j{S4kS$38!$=eKE;)=y1UrsUO36j2eHOPyq$0mp|o#6
e0^3q~?JjwXhV0sg&#w{F5N6^-U!lQHJx^uQ@zMtL3gZU`S}_Dnt%#KI}PeL%Z`h2{eTy=U!k-or4o?
&&#*rp1<mO&VwB2>ehkwu$88JoO!f-f^4?fm7ns>TFw_4r&SJ(tVa1idQTgy$2nG93PAA=WTSRGW0;p
l%>H9EA=v~pU~Z1&{S)8Z9SeQ1xw2&Sx*nstb&?@udm}Ygc)C=`Zkco$zD@Bq)J#UZ5>`-~D&^>PJ-i
w8mRb+=3^G6`Q(Sk7^%Ll<6OB)}zs|!AP*t!-u;Zf4O%GbXEXx-I`R<Kk^f8)2`823Zqeoo2GmXPzE^
~_5TeN|?iDX(oh&YdD;ecZcB{^Eb2V8sSrL`vvx;T5lfHO}WY&&zVz*f{&yZgPx4SEI}{X!OsxP9SWk
1Y196J3Tf7r*+HJEU%(U{P+tFMDW^pXIuMAO4kgkWa4q8i?%UP?eM_&?VI`$KZ*JJnvAYY`rK38k-BG
d_h{~Lswl#gU@a_C;pY|dOt>a+?Q*#`i=GIALTx}xZcP1`Prv3E5DM)H_>gNQ_4hlpORf0aNBF+VIq=
Vm(k*N+v|EdSEASBsCG5>J&<(K3j&SrIUI>b+a`!mlu6DR#>eay--3N`ky}lqg)*^8kDje2tRWjd+X0
o_4pTvV>N!5lCe)t2?p!^Oip#C(?miOIn=2(_om_Vm^&IhW83m=h*>=R|zdVOz8~4<5GM?QE(&0SVR}
Yhdk~(ua-B}s2hVne%OC=!a9G28g=*X)HpCo;aLxo{OaiN87CiKF}KL@Jnjs8IcboaV<OH7x<DF-F@!
BE?PlMS{QRgr#A>;K$;iGgkdERLPiStBYr+Tia~L%6WaHV?XeU@S7p5B>r@NB_hJF#1L$^6V%K;+W(<
7Ha%2gE;dTx=Eaia{zpV16VgD<uY_BIvT(zz7%K_TMXwk8pR*YQEV1)6yL%qzLVVFh2H&dpg6_0VMM1
{wA(@IUmm^Pis#wx(Y6s5VaZ)`)we(ccG#1KjS89NcF|#sLtC@YFc9l9j8-60F7@cp#g{?hm+fRg=;8
*1KmM7-s^9R$!`feVlFi{UJJ}q*6^v&67u;U32U&INDdvJxeDS4x1lA6hbz)lRnjR@1@lp8!D=T^k)a
OSo*5*2~#~U49@}+$PSh~A4B(ll*^^FgS>Yn3~$@zMwIyJvQ-2$MV>OdO?YvC?Tk(?7{=6>28Zb#!43
hx+RqTNlRuwuhQumU`n1gQqkSvP9&p>!ZMa+)CYbdGB5C+hw4=%?ufeJ_ibbi)!{Z_z$ZL-W!uN!@Dj
RaiP4O-$&N5~%tDfIAIT^Xt@!djw_fb!_OK?n$r`w?VH*chOOl?NZEVxqE1dN+k8TC3Ked15`}it;#r
~1-f_XqkQ2*p<z%Y4OVdk&y++jTD3s(bm|${#?a59S=Yyq+Z<njwkBF6H@d4ptD?7$uT=$kog<pfHZ5
ql+o^Coo9q22&zqcgqT}EH0^Nm6cKO*cb*bGFI!~@@;k2klj^@^a(w)|aydt+vj(|x0{U3>-oo9do-|
A40x)!%{y|Ui{4F=&caa^uyMtM<ntwSwz*Xhn>*Sd%mjSj##SdYw#<nSS7l=`sUf(r=*=Zimb_Vo2fN
dC~i)$EXsEur_J(wHwWZz`GDa#Xh^lwmmkh2^Qt*3cKHKWvq&+F@QhKgUCkcGwSXvN3+$ACT9b2%{N<
c2zsx<+^wIv~Ktg4cF#?&=kFXw07*fq`WcdFp{aGvK3^Si|e3azq<H1;9@#!(H~lcp<$YOBt^+Y?bEL
YXy=uyFt$mn7RZreBd;2|*yIT6AGot4VzvIEVQ7EpuiLHX`6Dxr3wnmu@gbpJ-d{h*O5MK)K}J2@qRc
wMegKmLF`(l!gv2hOExU!#VD0-pQZVgNd9b$rTO4)n?*0u4uv-56Q(#3gGdy0VqGVT)?Fpa_>l<Ldo!
;o=LUbSMl_Rq{v^nWyga|pcoriE9-2W9GaSuNb1ck{ahr5-}0xT#8n9s8cow5S%&m?kL6{p0Y$&OZ^H
i?enLVMt^BjW3nj1N$9?N&;{jf>7Tf}M-(GV^sb<m(QMA}DFserMq>HR-HXA5=E0b5g_1^9=D1&C$ty
XsxW^40B<MVJ725&cG|6Ox%w?Fc>!y47ZE*Xn_vm5j|3=5$NO--a!i-|B?(ZP^6t6wu|+R$f4aG4+OR
M5274=tp!AyC`h#|p9Hu7KhrAY<~!g-WWj4d*Q!KcXukGGsHK*U6~idVY0Kd)lCM9aJ$8^zvAt8#$hz
6f3e3iuPtzF66D{5`hJY=OL`SbszIH8dH&micgePyLK))c|_)uX>CY2hkop%t|41K@!9BstG)B--Q(*
mBs<D(c!0oomt#>hf$fz<xgm$Ex@I0KC50*n_FMC7DBW&?m&8wp#1P0g39y1HYJ!VdhSj$PxiHn9*8v
r+c#j(L<k?NL27#?MQP?wCax5qa3&9dn5F5u#L+9qMO&a>N>$nh*R4^3*+Ft8Hn(k^YW;fT2sZweRD&
8jEFjr!q);oxjb7w@?m<Md6!hN1|V>HXfdV@sKoDAH^fmBIJ5S^8oE8S)da(*=4jvCfmb@9vR_f>!JG
dQ_y)vzgcZBfDy#60R%@cyK!n?pK=bxT><5Fz6?|s{j^A~Z3nqFw@J^0wO#iK%u})#D8oy(vn}M`^Ui
dnP6<P-|C)lsraG2+UBwL+eb_rhxX_IXin8@u5q0f8E{4}bN%1YTx^Qoh`TgwvB%a$M;bFt}&{A#i`M
BjKgTA!9k#^q@nKi7Wr>S<??fm-zpm@VrZ5t$oZS(d4DD7JM9hh$grg+PjXrh^HS4NQ|QUevs^J1|qE
w7T=wqsT|wU8DXs#2M>mdW`RJyUd~eJd`t4D`)D_1^&dF6iHC!d`Qu_||s+DvSBgFTT1Bl07x&$UQsM
&oY&aKv7JNIAm*EkhS^MJ=geS@r+Ozf60Uwt1`H{x_bF?If8!bcJw{|4qX+q8wQ(RwB60(7>|I3;J?4
F7sGBB7GwFy4L~<;a6ml|e0Rd%9;gpr8vJ#^Un110KWW;R#pc2A2Q}b>SAmC4{Gdwkt>H%(ek4L2UA4
I`AwK<dy#0Ts#hr*QVchrEYpJcgYd>w}_zOhNOmh6`Nfg&#cMN*I=7FqMUndf1J#%t2-34?wNw$$n1F
1=o<(WX1{YaLFaI%b_Xhn(mI`p9?g~s?Yq|oPLCYDVfK)ydVGm(6YK)$OdMP^p_{SWl}B$*=_oZ%}ub
P5GOd@2S1lvD5nNeaFtNx|2f6ud$^Yk!J@@2*Nx@I?bD_<|JC{h>+07ib^vGb#Av2=p!ckb=ii!ql4f
5fT4Y)j%S?Xdn^qZx7w#tG$u=xAzUC;<dc(&;;#)eVmG42vqz6D0nF+<G1e{K*oQ#FSYi&zf6(w3Zx0
Ai32$$9-^0rg5>tM@(i>RAA*)`DgQ-PtViPbqDKs)(euSL5Y*ZVB2s=Fp{=%A;E|KvOs%s529zl?3D(
MjClBMY@XTw9OJ+AaK$=fv3PNOxJ!vN<lJ{G9=$?}QXy|sV@Qs}_`HA@QCB5`1m*PvO9cjW=IeNtpd-
0^WQ;r?AX-#(Qpi@%67!#bgt1@6c`%^tL5FLG6CkWWfCfi+)PJA?E6Ib7#pI5h(ocltfpf|hXgi-ZOA
xB8^C>Oo42#!-UrrE`}EEvre5%r;{d#HOHYNI1-O1^rxT`-}0QmjT~y32v*OEYd9;9O4|xKgf)NvyNg
w+Ge#$gI7%fFrbb_Zmit5h>N4+M8sA@%0&iss<ow!(ZXaZM!Z3!&0B76Opa}O9Y~MSH58w{+MA?_l=p
#9`7x<7SzFc-IdF{m)T#mi1qWKY~4}Z&kqdOZiSYig9&?+>l(j31A(<4y&0~~z@-$!Kggi%pltIln}1
oUv=UFOd})WIj^mQ}?q+Ypy|ayWWhl_h9M;^^@uEd}QT?JXz`oIEo9|C=(<OJOBu?rCW;*+8)JiERW|
X$(i=>#Vb<iUn{Oqv-S_S2j?c|?Z6hzZj-t5=0UguO+Pg4p+W)^#rFMjr+v=Zg(Zf`Nr*81PU<FY_;m
ULB{SpRcmK`<S3yOtUTCF@A)21By$^ha;9_@c9Wyba#sEMNU0<<4XQXrK%lP;LnCQi2WHse0C(ve5)p
5?G~7ss+98k^yzD!aAd&&WQdxyh1Nj#X46dmn9Gle(XhqLGERA%3(P5C%9#(0R`x)86N`?YFLbZxXrS
=LwxKf>12hT@fvJ+>*vsV0-M1}*NXL5;L&~U@ieji@ig?sQSzkPtFzG*Rcue!ZMAcX?MMAp>-_A~Ap6
R1Z2_{Zk)zirR5ahl!(KF|O&lrKBPEosTBqbSSY@NxZ>*1RB5v!`WTP$M))o%;M|~FbFV4W=QvHzt)8
e>WVP=Ws%z&m>;?zt(FJrwq$IK_Ve~RHe{tJ4lE?e@katF+7$*YDja8j}|vUW*jwlc=sFfQ5hGGAqb_
p&VA?RS3~%E9cAt;L$H7XiXZ=K1LcL+idy5HJ&3Js(<CMBMSVv*8iif;k1;_iEy!xv&lNF$25waCoKZ
SqKZ7zL$OBE817PWVS^NZ%d;C9<ja+?Wo4aZfh-wh@iH=j{X2-Sr*kJ=}U*h=xWY_0!EYgmUU9;+d|j
*7D3r7zLhgce7D|$Z+McZt=@xJe<2dOjYd2Kts0H)CTO#&Nw#+CvrYtu8@g%$yjG8-EgrngnuH0adM_
(ek61&eq+W$B6?N)E06slCO$b$O*FNwAR{8b@*u51}(Wl!qFWVSoEy#RIwo}wC23W#sNk2z=um>5Y;S
Bto3@$zxG!AzIH0Ew*v-W_Z9ec$vt}_Sg5ua-HS@%X37t8VI$uDd*ZcZhyS}Gg%9}#jkA>>{C2uYE&Y
65Wb5<K0J-0KuaHAeq6ry=IWdE}1|*jHm8BIZay%(Ut<M<@%j)8nt8H3x9>lT&fClj9~H)?-U1a^CZE
Ldijfb9R)wIQ<$50D^MCA8@Gi<&%-rO|z>mo6)Iwfc=hJ=Ic!Mg{ZpBw`0I-S+Z`!^x~`Z0AjHtRX=2
_jttSSgr$;On~)a(0kmot%79zhy!Tt6cj{@Fo|{a&_GOX}#vxDuuV;&oqTsKOJuP16a*%Qma@2+eL^K
GxzgO&j&|U6nf#p5gCyCyVS+o8l!#U$|<gqrO*EydiIgwUCkLZ^cmyV;rb8je}?bhD}{1^{e@r#b5Kc
+rX>-mIuOvfjws<S@f5{SC4vOgy5)>#AZ=pbM5fgxxTvbO_rRj+CwZ~O~1QL-zNuRWA%HjdtRCA*L}{
sErc<(C{r-uMKe!2SU1!61r2wEW7$Xjj_{vcTTTsVuz*He{f{u6|}we$1Msx&*RD@z>lf-Hl_<*M@$Q
<d6EzAZBFUEeOl0YPYw*Zczq%S&N^206D`kN}*GCYM+0cnr+X=*aqwu$bax|ik}@x`Oxs1{$ldSDX}a
ikrfO$6Q=khlEQxWaY_ms!Yk=kCY?RdZ=_##^P_VS$iGKG_@$_vn|LD<)J#V8Zr+6<1NuZ%dCrpE@73
f{F!hI8?vG){8+mBf@^4U&=vLOt?xPEHH4D}!;qqPb4LU{OF~_mk<=|#W&@#1BJjrO&E||i(+;4CSrR
!5_IE`<JcHa7aRs2CBScYxvC!~Ut3|SS3j(-%-ovRXlb>cB0R7BF5mH{%lKaze7MT>knI=O)K*oc+(c
x18*G*5kmpXDCI5Dtumnrz1}P;8-8PTkb}w85qePBMn97>ygH{kHsYyK*_H%srFxsVdv4oGr5rS~I9t
byfMsSFjvauB3~eBN+o7-u_77baqkD(O_}dPS3J9clq)x+iYyq&Mkxeb`7XO;ayAjpCOdwOgc}2)a}X
lki#Xk?q%crOk>}Ga;W6`)kO{=WRom|^{ZikFsKRAvY<dce_(9U{!vP78hQ?$rMfQ+4dywoU!yIDoN)
KjZRpi(MM`su7h1syx<mfJ_|fRguHruOHtgU&1GjBVdK<P`c!1~*9*+nT@?6j<YyGSv$PNQ9n&V{}h6
zw`0=lN4`_@eOo32S9Mrw<97={l|xqZ)KDB(rgyd9~nk?6#{UEb1JPb)dVB9^PqqM_k9s=cc-kpyftx
+mv*K(w^IU>IWfZvuB8`qeS=^YDPkgO>b4)Go#asv4o-$Ik<Xu{KHFGX?|og7X?HgVy?XB(ge2FhY@4
Pz08sbZO`UtbGpF9zn5vO&HKemL3f1doo6(c~WVua*_7$&eX7_GYnf|t#NB69z1WyIET5oS6h9{fG&R
H1-N<eLzdX~KxD>izIu>Qnn@>^wNhGx8jas*MA*#@cZ&^w&)^50dnQ&sc$Qy$cO6i`$L+OWp)E?(trF
XSG6R~=hqgi1liANgR_sVR^e~%kK)v_|7>EIi@=xvjd#w5WnVG)H{9a~$D;e}19)~?chiYPu_=|;PPP
;D+d5a|0my+prvRMBCX?;F^wyh?ni1nlC;YLMK6P059hxB%fGF(mEA=c;7Ta{RkSG2{8@IopELTL+Lj
DkvGr5&Bv&J)){$E&~0S$Nhnt$;qb$%~q{CF0$9ss|IB9zRGoBaDu3=2-CAdC=SkkS6u4FNW#Cz7ba+
%JH*vB)7p@$zl!qAoc_$9Cn-wdd5R<$qr=EJNhrYx%lV8DJ}KaRL=K_E3Qw_ojT~G8f48{WG<~W`qV*
tGr4FfExR@WZ!*3$_@MBt#&{`=5z-c6np6uLQQhpp42gXkHpIv|X_W2FK=8~YVBaM^ZnfgW-H&Wn6F=
tSzM8m?`$(&a`#EJ+6AP3oHL*~v&qV8GBE;<>YGRQXZia?do{wXyFxslUWf*R*#?pZBcF9E><!!xs0R
RF4fcFyt0Q795&09KH$pobtN_|tb5q7*Be;DHn93<$iJ|vQVI&OQ3!lghPduV3*4J}?*MX?mU;hP4p>
jr(AL>^U`=kev}pa-z45tLfudJ|xP3g~6ky}m#Jaq3DvEplZNf^ocX2LU9}X$+h03amumYHwHzWg>p$
F3bvY^wBS&1;SQ_!ly^c42o;7P3Xg6so={&X&J#Pcux1RYZLUI2fOkiyT7Lsr(?%fv#He@tB*B?jfXP
nLJ2)bQornx+(#vG+EJjNbMStI=pQgo?&%!WK5hfRCcw5DTf^;3ZMf0LpgFJ64_mV5aDX*NCl#xSvPa
UaEvTSu)ZZt@5DjAsz;L}q%^>?@#ECDgi}k}Tbefk{>n;}Svn`~z7?9awEsh_>vo42Jd+hGeWW*90UY
R*GY^u&cweFGg>RM-E&8n^1v%B%O58rFJzcOXk$$E4<R>g9#^<<Wpu@OaT0G{~nF}bQ63a>PruRn@L>
R_#xZ6$Ya7C>`X3p#tlqgQ6{p|3ZTSZQ=f?0DUNG?OXklr)w>+o565Z0iO*^!hQiGozOLd1&Ax!v^L5
iSqpe^K0D~hwQW#7`y|!I%gcLIsgk0g(7mwrn_c}VT=%_^}7sL%f2uZQSM?`rtb9?#epwHv~U2BfIb*
f(-bOFplcu>1iTbp4$Us`7R`Z1i}pj2+|XGR-wbn<*!!;+Xo(&)+xwn1qn;^VttDyVyEH)<Ygh8&GyT
M>#o9X<(z)0r6ELPLcZZEfs$}-9S6nejjy}~$&T_#QrIonHjjgiUlBQiZ$J`B}OWBMU!`qcY>KpBf<^
ZBpk9vQ-huA2<@nyYGVm)4%s0V}R%+d0Jnpci#Dld&-40kU&7YD42>Tj9PHXDb`0S(O%vWR$b)u7c>8
Mze9$V;pY-P<{r0{;2XpP<090%T#~DZQWpmChhW7+kLYnHVAZ4@6OLKnJs_D-o!_cNJL4p&JE^fwxQm
e)yGA_?)X;0H5>GBy#M*(4U9^>rYFyrSn7Cz#8#AS8o8y;Lsn1&jJehkd|?>H1P)^r&PPhG9fg`uQsM
pTD%epOf2CUm!~qm7wM>H;vBL5O8f@mdMSPbNj)FGfrgI3??tdJ@f+Bgh-x0PR>WFKd}|Z2BP})+kA4
AcMHnZsfL!#XWt%kHr2<7x%=IoCD;rHDGZDWZZs8gIMR#73LiYHt@Q%OQV;6=%U?6&ln;ZGVa=QG_z$
N#_Rd|W!u0<9dT`YG{+Wl1E2#(4dzcbm)D2bCvl+J+UM*NteZcgv%)I|)#jONx-D_&>?UgH<=iUo=Up
W|So)gCKS#=_^t$`JT07Q>mm1$(^jIBzQcJ%6yoF%Su%o*Dm~C#A(P@Cb*r2tQ`xM<sp)eC$ASHk_@$
1_ib0TT}AYXIl)zQyO|Y{>N^lV<+0Vt9J0%myOyRmHfCZ<j{t1O&vpmru9Q0U=%=4u3wWM!Lv3jXE&U
eEa9315?es^F;Gw6gxdy`si?CNJrT@%8O&R7YUkMP$CIJbC)$c<a$9jyj5al3FZ<lofb+FyVIpdQpe@
>xQh<Mfmd^G?3*F@<(AmOyGTR+sU;AUnLG8W514-%^W8`_eQ0x5)l-_(&dVQdlmR53w_N#7hzNyc`Hi
nE{6jrVe)6PouqMgq><_hiem88&)(gvHuiEmC7d|>kcjW%^9!0op+pWvI&3$1u>=FnDt1nR+WJ`;phs
IsYsC6wi<Ux}xWp=@_=Xmqz{wnZ7PId3+DoYC*wj&<G5$~n-^v75}$gEbE)ZH&)6j8|L0vh0HV;+xPG
up5sEKzzpo0gP8b#|W0Y0nY{|wRlI^1rQi>0S9j5<L_4nQ}+(!C)dWr8uciy$e_&}1p79nR-}%v$X)K
yf8GNtG7H^D*taqnBF6s{lGOdMB1Wa3rGE!2Qc5dwCG`C~jC47sc6&=<MRFjimF_~&2WdY`wGS!`WQ@
I;0_I0)(M@~+ccltw-)tOk*h6|O!k?e}qT>?iUdmW_u%jO9cWC$hn-tj|yalomk90wW#uHo9SC;NTvD
B4Puy2vNC_g<ko_Pw&F-%5rmY<7XgUZL^S7y23dBzgT(29l&!Y1;}DopzO;(aFMjeP4*NdZjWjd`+uE
W=*x)sB$b)1GuGf1C*2@@HxNH<Xnr4mtWLomHzb2l}8MOuoC@7N$eK)z8}LT<?eIEXyQ&5S#JgwLfUp
$_qsNb}8yPM(zcEyc>dide5VNUZUu-$iMJQeJI^7hS5K0busm>(je3(M<5bNOUQLcu-nD^>&kvE2#st
Fiqj#nRVA@nFrB#T%9cZBG8qvh{&Pxx0+VxjG9GX1KdmeK)qphgPt~jI%Ay0(@CI1@hjnGY7?6hN9Qx
IDWxpJdhOx8yg>_|bruC<xJyRc6SN3m6W38)k5Tds!LV4_0_(_tsWOPJmCZOR0pqM`$QsfB1CH{UN;m
PSt6sL=MQ_HvE?KmNu_Ix>MTQ_dR<1EzOM<K}n4Ve?m@p2Iq)^5WaD55j1mSxuZ#?b!g6bs#9CRep-z
x#k+`xCLnI=DkK3}UnmTB~)F=j2AMU<AIDM;BO>OXRArlHuptY^)l|#5xPf%=H1vC70Yv1Y;^XF3VLd
vb7T$3ax-fU)#VH!s)N0RcidR8)(VT7g}uxJ{2g$BX!@<Nl|$x2jDfe(ltqWgJ8&-jW=h(J7MAi-Qn~
f?zag*+p~l0u%9I)^)AHX&td0Etri~cwOz>!MAFdHx#Uo-du(VhFrh=9x5kQ3HiF>GG!W?xAKkT;xy;
%CI#{dtRte^8(VR4KV8SOAfLu>~w=ybxDD;Y_wy!|RfX}SZpRr6<%M?S<QS~V41~7^BUkC_m(6?&cSs
@!#)eloTtOvOl*!_`-cn76jGBV7V6&;Hiv0C>`r5lI*gZd4j(cx|dB-+WA+S0KhioVT3(1p8U9;|CyT
pw(-WB(Z~nKNOCIOK49NJsQgriHsh_K5|`l!;l&WB|yO;=65H=`G}k2D4~X1}($G9GV+eG^eTOkQ!q&
V;aH0XpaBLAeRa3M=*=Whe8^8O88Zm3rc4Ew~KFxPw<c#j`|;d%u)ZPtH>?C<3quWSwYhFQH!nVBNX4
Ai4g6K_K%V5l&5VWlLA6k2w8!l(@hv8X!8J%q*VS6218Wg?nBcA{u?8^4=<c4R|U}Fr`K3`gB%@tSax
r#k<ntgV;kQ=F#Xa%G`*|8U3q}4fA?{IJ+23aGG#LogN-GP-pJ@H;aRu#dl4wy1?=|!;7jK*oL7X9kn
iQ)iuHfz9K70F20FGGd_FGJoq9TmH+h!IMV<IvEN?pssxO`iPqmb^d-0M_OfN8;A1X)`G?>W^xWSDMo
EaW4D-yLp)v+2~%UIGr;4<0YDYWf#&=G#&D`?#NPDao3hp|c4qUX@ty-ISE4|JG-1)ocCTQi#n$TQK=
w?9eiTlwUfV)RawB~taS<n@aGhkAf9#`v2T^4MbFr!4P>YcM?5Q1T4ten?mIJdi-qG4XltQ_R;X;g3<
<=m_Fi9WpWX4u{Yx(UtqHb*N|IQ%ju!Uz1zvdhiP>1lCXm6v*)2CPDkn2jq~dVoH}`CO!%suA(#jMU)
*`L);kDOPH2z?mBEkr6k7iON(6z!Va%-ExO^IA(ql`Zu$wZro8IaD0CanuWC|W`*Kvatj050t!``T>h
uzp=U$CPIt=FqD!UO<hm~yCx+q?I3#O@4?MB3^XKKnzc%p>M{ZA@8@bY*w2K6UK%DdMdl^t5N4c|>yH
IgtcuyCi@{(D53zZ4ypZQ9V6$Zb#NZyEfplD{SXL2q;U+X4QzfWLjr-xl$=E%e4}380wp4o@IKBx;-b
7>PZ2KPIHF#pM98_wakPN{qYlVdNH6J-f@u3Jr%k58_=z3{#<EhBhB6E{95QZ%?k`8@zgQ6;UJIsy&0
@mhST3HVJ|<5?Z+|hVKbwka~>}%EA((`d4+qb{?tg_y=Fzq@rWOb;LT*(LCG8&3`t^hO|6a{sgbnd1x
hf_K|6Mxo7+zHmBD3GM0DqN^_0(Eg)8Q4pBud7lUh@2NtB(n4j!qY8#J{%rfxq*QB&*Ykos8FA$g4Uj
CQe7e7;kvuagx<sOiEY%jloH=)uUIEHh@0`t_%aQ<}xc^LUib{Wn^1D@-#2$U{OCd^xayc+-zDA^^i<
a8QR#&yaoOU&*9?%e^=3p8)^51==H&wKDR;SJtZ^7Ka?AH)b-K+)JLe$ka(v0~(Al{`_lwv{y2mC@Z+
xvTlzRyX7W2mQ8rQ=m$k2m(ofZ4X#ulDNV%)F-Z}%(yNZ5b}M%WzJzY<ObZ^YqCK|wl)Ra9W|n4#6Ye
t^tm_Ie2zV^*Z`+Yq&)!^3q<ppqDVa3wR?E5#@Jv{%+GHJZXjmbsEEwtifLndI@CQDGg6~46<>;H6Z}
rJ87DeN)g44sFEOMyYbADAW;<Jb8s3ELjoxjEEa~(#EUA<uOS*jZn-zOxNkUrT&@;V}yAs}I_|pZQ+8
fjPDgFhS_-i)MR=6wV=xGr=nZSz6e4UEbmwlXV;W3@KKN_WR?GirJDz_T#iUfb9+Jv=ugstWnTK3xhW
7A*1%Wqoyy$cDZT(=H~I?(*&WnKCRPj`!5u|t;vba_a^Lu!w1^|3A%ob8Q-8l`tg*Nr=ri}7O|evH5m
QSJ4F>V57m_L2BxlRj8t+w@$CeV}K8Zmy@Xk66np0iES$tQ!}T=&nWOTFKq0l$E0`O}Vfff6GTXryTv
)l#9yotX?TB7c$^$kUOS~j=L~Qj(w>Qk>0j(yY$=W+l8b1Y!yx>65J$(yOd$eY?IatLU+el-`p2#qf(
vdZG$YBnMWBWu8xnC#MNIp)D7t{6iCNeiL3YJF3gZ}%yJ+;Lb*|THat6&On5#UGPLC~UgeDDlXJC>ca
kuE{vA|bah0{-!6OsmPm{~D&*NpjbutT9v=Vz_zD;<(T#QaDfoM>Z*oR&&5xDL}Lg(8<4%1<V?249_w
Tz3oW1-1J3Ow~)N*T0~Y!oKZJ?69x;)D$6*7^O7hOUyU@REGJgPf2D_;7>H-hy_WKErv=Jo1(q4s+19
zYP;9jsGs)G*Em#&(t@lnZN$0W<I(Hn_->Wmbd8_NA?)bkMBX3w$R_Thu=m}A(_{IFS*x;GNjtA9z6@
g4%6Y$F0&bXSdP|!zQ@$lRjHm#S0L!mmz}`wuv>4#Vms(RIj0>=X|1%Z)g?FhI>a!lv%Y#mjQkBvuJz
w5A(rD~>(TY<1q@X1wIP&7Xh+r<MqMeER)R1P>sN*mM+bJ6BS&Yv&&N<5S@OR2$%hn=GQ3({^8Uz>L#
~?92IblHocgbW)=}Kmt~<y*g#X2>(h$bN5LV-kUWK7y;cr5D%-1=tDU_abSWnC8f<<ovbe~*~LXC1kI
sSB$GPWFlxCys|2fofN$DarylSR4^8trZHRqDf6;k{QT#$<aN?yc0*k=*c|EY`nFhX$>HlS>*SOWMTn
pD=;75~hudl_Q4n<H>TOCJWp#G5oN_^dGCi2ltl`I3)F0`U4lkr%epw5sUb4u+q!+<Eg3B!cR@F#akA
9ZAKqxii6PO79kC=ILpOV-%Uy2SX{{%fhUq6ZsT`PX^(tBa1-nCeks5dWfbDb9d%3EzFxCd2<3UBo<5
v5-CirM@U@lq0b>e{gf*B3AlJ@XouYf}X#9Pg6^<t~hWZAoq`h{)?7`WGPImWJl361;v|sXEy&P{#SO
hZ{e|8p{*kShKV|_GQKB@9?G%2zETb@X@3&)w(*sJ4s3j+WHM=iZ$r5^lM>!7Y2oo;LM6|K{XhM8W&k
E8Np-Q#l~T)I<F$8}1&zvXzB-BoFBgWA1IPr-Aq9X{o%AtxQ$v)mR21qPQcjcJa?J(+gz;8IWNl8#UT
5&4m)-#7ugy}%?tt%yuw_$lNQ^<6MR5`u9@XWvcqEJ=$}WC(~-&lsddc=Z-eS7IL-PVZb39#<I7mDNO
LUI%F+P&LZWn#rsQ13-Hw4q#I4oP2v9Eac@9AQ1hq3eIc;&8#;$vn_HYJ)5=0FYd(yn*J*V7K0X;wE_
(nNjcm@@)7Doi}4O=BY73_*DLy2<HIYEHIhME6$jk(sq9b}yA}z`5UD4&ly03xbbAtW*5d8dh3Mo_;A
I==w*WpONlV*_XGxuqF##$U11rNzk>o1Tyy#etI_GTUaWoi1!_u3Ga57QLn#4VSYw-M9G~)LdM#>WEA
zf8HSSqm?-Qn$H9RUz80Ol4`Oonm5nr-)kFln3|!*m+`7BpKw-E)n>)odLZ88>h_Jv36=_Ezc$;x>3h
*>7q5CDVHI8C^8sXWO)UHldgEOjm)gtZHcJ8o8)PTygf*)#_2HCL2C)c`&_NZ7vX3WLB#QN=i^tV}Y!
;rpd-;#ZwJ(oV(iHskG=5=zwrKtl+MxxT{5a5m$6-8}T|BwIwZCD;sOsu+}DVMVq*yxhUo>1=ShvLxU
wSkKX=+2Fzu_l13CQ*^V;XFI#~)Jcwu4KQ-t7X8-)(H0RIlzBvCt(ay=@irgX9YA?;Imu3|!02%eHYV
`=E9ig<Q0>9dn<~Q1K%<VYl4az!kMU%Lqy{L`Fs7b(IZAPDYIRwUf<b&kOe|$nYtJ<9w%0p)bnYR<#2
RY)3?4npwAMs&y$Ibw2hn<v=x`p%r+XfiRJoaE!MS4$Xz`9MYY730p=C5kLjtzBCq?2rytyAsYl2uf4
#kVA@x~EHiI$&)Jlx#rrGlet%;di)?08T+BmBJ3h1&`q6S_7_q;&*B>3N>x$Fx9+tW1B8$UtO0hW!li
Ukqv!X6{4$c`T7BEMDil|8p&J6zZm~|e7$*R70Y`FQ;hK=tI&vW((jt2u9n<E*YC|P>1Ny118JuJ$AL
8EPW%YsN2Pkes@$j^NLMaV4`e9Aj19^a+L!-It#u7N>YhM!yoG)XBku@k|8XRHkkq%1l6v4vUkva2`1
@{rpRc8NCCxb89A9&S**{QaD|$!}%6^ot3_-g;{lvtcblKX3Cji<BuM2HhEDiLY=pFVTyU3+uO!Qpd+
a2rhhD(7C_h$ngzLOk={TR)iS<)CkMi$INp=>D{v}y|gZ8w1iYzGAUJt(cq)uVQ0uzEB{$yJZ0E13b<
5rz6i0roCh#{(4Ptv-*>0+b95@v^tjlHU3={6r||HZSfZ%q(Mh!9_sIw;|<WHXl4&+uYlhTqsv<pa|x
l(bUyBZFa$E!rS0j-q}z{e@{Dfh#VhXXugG!r8R@<kCt-xZV-ijP4@h)lJS9VV;kYiy&IHt7;+X2Sq$
eJ_**(OUiWS>oJFV6G|Kq#K29#@l5fMwmo@@A1)EU^HNW}ZAq#!<x_qto9jx3&Kiu-lY{Jkjt@O3Fl}
wr;TXb^1o`J5CC*Q@QoOl-t*}o5KyZ*(4pC4<bdvs^>A5vm@_tX0gv&k6bcdrv4{T<;*!e4YO5WU|HY
iSoB#TZ)r!GJhj_0Z*auU|NW?rf9YO|m$tL$-FvpzjXGGO>5i6oi;J5)TgL=uHK(`@<SP=Kbv*uFg)B
V}@0Zo}D0Ze&g*lwSz6#$ri)8hTb86s@-t@lV`S4=BL=AHtJv8a&+SF6r6Z(I?@3hmjL67dOD4^<Xtx
dY=-k*0PM}C>E;+tpV=!~42`WJ{X|3B>EkEmo*nYv(eFwTtCufx$VOxRcIEaLGeh6{R~miv?-BnRfk#
%>$;=VN%MBat0qX|2XS=^-n}6JU3UIxO1k}5szFV0h#|}8)xeT5!HJ{Ig=i&S@yS_WLN{)IhMl*i)(d
TjcJVu{K>GKGE_R?npaBIeZlW<@`wvl+(1^SSB(d$tQkc+Ff_W&(i+34m*!T>S+0old!7KRW<oVU~3l
X&?n@|tm87cv#H%WgB}&YxP$l%82sBA-ftcx1b;5gW1JX6Apy^Y<vp{F^9Wn`P#&;Q7y{@~@`+wq*Wq
W+4W5LdF%1T#z3N#ec+$8_s8w<?f$F=wpXMI{uJ?v6dT%ZQX0>!qA?z+(vb00Cx5)s^X=(d7rGM`5Mj
%v&>%|>ju2V8#s**@#{j8uOzb3q1Q+$Nj*~ZhVP*j$#@@+M!LN&k0k`!`yr<esG9c^>TRns!Ek;$Q!u
YK>`47sCCjTc3k)%w@0bPb<c!6yV!L210^vC`$Khq0gXBC<Mfg!W9$1uY((ZqfICw?Mo^q>6W5@*-Pj
r<*C_H2#haX+-jSSZ2ztS&)CSE4%3=tOcP|PBxZ)^x1#z^OkYF}iqzS&>Y1~P_FJt>lIK_4Cz5o}l}j
)fdpNE`M_($)RNl1BZNRNOR%-FBc`{UDitY!4McflF~@!*OJ1VWzD*GD6pIjAz4>*8Xz;5N8Y+B1laE
*5p@vjnLV_qMb0PwCc%`^dTti;Gix=Q6;Vy28y<Uq?A6gT8dcxcv6C4$|w%mFlu=(dHF-$C=@@#_u=m
;VUs!4k(oF2Nl{OQz8ps}`DJrT@sL4>k}+|GL#Fv}4}B*W#qdruqpd$i{LC;<ywpFT`j`4A^uIv%?U#
~}Z34ixn!lmBs6g#adn8ZowT6Z<o97kCK9|`_;X9IdIlc|i)R$5chU2AVFiBzaDRHYi&Cu0sJn|X_2&
LbHy=Q7a`xQLTl+`199-ItVdFva=%QwkuwUbVY0(e1V{FWrm2;E<1+XxB^KVE*~Uu5VklGUSo9(V^+m
O={I?$7jlUD{?ce*;5I{}JhIA$X5i^$)avCo}X)%9u$RcmTEL)Zb%@zU=Dw5`@O$Q84?Rpwr1kzy@vh
-<uRMTrd(XralUoId`$kD_8CC;SYJ?B^5lBGc-oK1G+f3RJ-aQDL}UVoyUaZO`rjGG{C-)qqgjKfoa8
#*(7!U7`*HT&(bP_^NdPqnIe{=gfrWd*6r!&^VIgG(HXHNlqIniiu?Sn)a@1R1xjAYcD9jjF}QsQ-Ah
>L<N+WX=m-96e|ty3-xk>e#WOLI@n3k5)3A?dIcO|1K@x7{=Nk{dgEHSx90};GqWEO9;k@}rys;%1^|
(vP^3->W^$ReP&N%_H00N-jeu9AmzA)qj)6n$SEr#o1y_e;bG}iWJg9eJh1<=7r8p_Z;lDc?!g`gBj%
e=z_4FT63JW{N|>zXa8b0CX;wm|ob@3w2Vx#-+sf}gd>Ma_QedKqsz{P`;uZv6M~s(AhP-f^aB;tg`c
ZPw2=EfVZKDycOm3p`=r2NB8NGX<hJ6OU+TbMHPn2PxT(+A7@)ZZw+*nj3C5!}Y}a>n;3Tr-C~oz~su
`#+2MPJm#feFP)7*^s#k@bJEQmh-1;dbW|!jZbc8evN^6w@o^iv*e`Yk1pFPP3a$mD+KjIegccZA9%0
7`4fDAf&V4uWwp#>hr_v%m{sv}vU0$PA|0&`OVNP1;9C3ve)M(IZv#aqJT_y3!brh!tSQkK98NLP-zl
we+NW1N7{FNan9=aRUSu`-6Yeo;UP1RV{qq$Q>piAtSrox(~qV<xyW#M`81IG<x8OUqS5qNIe3X}O<Y
Ve8yK+DgiR&Qnn8JuUj0`XqLtVuJ_tt@^p%}mufChuA;(4A0(_<+fMX&90gWM2}-p*sZO;Akrd$v5VC
(FInHzFB}l-R%-vXAb9lX<53<Z>*b`9m;7KCZRJ%3kI7Tv4#wMtm`#kAJuG;&z*@b)8PV&*>3R`HR8n
q6(H~2NavopF>-`Nt%Mc?mq(VPPhok`8)xukK?hYUUR}l;l8d_JD*Uw#cZ>LVE?Rfly43_t8l3p(wNO
6(Ex-fUKn!;#Cncj977LzfT9*SqNT;77#RU$D)sbNm+8@Xc5u?BANCv&u_4eTmo6kJMpRD@tGrX4{{?
rHi&OE~lEvL>9Z<me_wwUw6-<g-_E^PW$Wc<mc<cuyoaYng-ZI+~I0spGa*SaGwLccXF19vq2ba7D|?
&k%#k7qy+EJmTX&lEM4Y~Pmff~0MZm~ZYwHzE`gI3-kZ@NPD5YI|30k)u!MVQC+01prm7<N%`kcsN{G
uH9SIVmN2qNCYd#3W|r<-M4h54qD2BA0kHMt5agf_=JHDNbWxIQ7bBm2;;CJhOuj)voqDBw$N0q_qmj
>;h?|L{T3^G(JFB+HK(`Zs>nct3up*FlJyMddq3nW^RHv3XZtSwufP`$LSyko_#?vRDl_~U6qX(%&fr
mUq}nCINU{EMD55Q;p6Mreo_vlRALHeaUIh4nKDAL~gD6Lyzl{5cH;ke~I%JzC{1V|Ad~E{*d~GN2_O
;ySPUCCa`qnAFw(q}nW?$P)7oFm3>nC5^Aqmsh_W8f0K)U8H1AJ|-y4du!{Tol!mh>0Q{>y*zwLQsSm
1gD8u1-~t|AA&BHlUB8yZrk%VMa^P*@*R+zN%^cGctWu`HV0e_DE66R~2Ve1W5~vOy#BNhNL5|qax{u
3&`WtKKnBTz^?vt%9oYqc+*8R$06FEQyJPNfBp|XtdsIRe%7hv%IZ%kxX}>w@y2!bMR_tyYXCJkO?)e
++mTH#eUpwLLg`snJ<Uk{fb4&dSN!KMh5sR5vG+g6D?afSpzNk+Pl{Ju^K44|lAk?uyy7m3SKN|}SDb
O*z<9+knkim!`L8fuvE_t##f$Fyukngm_YH_wZ22GK71R5N{luTn6tCD4cky^d3Rgg_q1C%=><RITJ{
UqWUUBaU@rudN28>r+b85WeTaVi-5(DEEV{$aN(O=alTidP`->T1A0J&03OUFe3i7jCl>yd9stj&jXr
^*aWeB2CNoM3)`Yo>o{e*fP5t~Uc1UH{(%FlPGE4fX$C0At}(94!j)sP%LKjAMYL4-8;z{f_~RpFJs@
F@Ul4gaF2ACk8OKU3%I8#wq`Q3t;U0mGJ*|0OK_XO6|&FsQ|{`{XYv}B=o@m#@3Sq7^m<6#wh~=7^hG
G<COn%0vLBc|DOUFAtmqsV((1=qO7{c@jEOsEINaNf})NJisFKTiK5BKpfflq?p79{3_`I?!;E6NfIx
vGhHbBvmX(#QZ>w9qiu;C&OJ!z7X7v!3RElWo{hxF1eTD%+?fu^6`~JTMAJ4hlx#!&V+&%7bJO{A1=>
f(%1Nk2wU~Ka^Dy8cgot6$Te!UXiOPt+rIKUYHljB_7fBFF9ux&Rvz?i-5W(OFrZvE2-7)!(c!~w>-t
xXOv*6T{GH#xw#W9w}kU^HxP`2b@=L6ZZF{3sr(*p3s78`CI-j*gvR9Ez*yI70_rkO#Cn4YxYb_|TGD
A7~uK4m1vQI?!0o4>XqMkI1yOg|3sGXRMjeHdq`|*JN`<Q)2>TnTvd=(J%iYJky8+6@I31EI-qT_Cp-
@7gaR_#gWF|;z(mRaip=MIMUco9BFJLjx^$ajuwtI{?fkXBaK7wB;M^EY4oUf<VsC}(~(Bjg33o4m#`
Cy*Rc@jYAh`rX}r(*NaG}@BaN)#l#et<-Qq}Nz%7q7)?X7x8h@6LG@g}@G=Awg(s)!p(zx$tM;f^_yr
X{sk2DrM?NGtmJuQwjK3wm-PeUAM#N>>EmZQ46*fZiQ#XT+S*7%%y?F>lbC`{s!*tVh8o*Bowu_*N30
mh3u-T*`KkB6YO`yGcGYw=0177jJy_$}(jecZPiXH`DM2R7@Ta*RwK=i{t-(W8<euH5V<<E+frTOMcO
_T$v<O~zU69pkJo*|O%z+D_6aM>Nu89<!d0LaH#WU>Fi4jSw8QZ}j>CTbF2Yti{J9)ZO|thW~<JOOvw
}`<qxbHX&^b#|J3I^)s~{z~F}W)PMz>A!OIC#<E+|*)pEv%w6H->$bMiiYH|rYR5p542*7TTn|aon_b
o6pS+$l+e3&sqS~rcDhsP)YTHW_9l@p3Plzqhp*wH5M~1H~-W8;`*KAd=3V2Y5Ps2-(y}>knec2+lwr
qSGt!m>=UFp3(#?pJ;(tdwaUp8u>9p_fAEpzM6?oGq{yMKpf8kOHIxM6dd+wc;0X(BxU4lSM;lkW%S`
)a1?%hu=dhwAeALv_81<)N6F?WFwGZg9i-#zg9$981W@M8W43M)H9g&exPEXaz(Xz0-1WnJ#!bbbDry
Z(;EC+P<m{GZZ@2h6-Kuj`<z6VbE<?#FrV}%y{kK`x@!_*D<5_x-9c3s<0imkM&`*H*CTNpE9zKb<^1
o@|S3falTocY~r2Fv_b6Mych!B?9+YN%R*&wW_)Q#&-a%CZ#w(Vi2XRfFAW^fg7;#adTJU%%iif0fiC
xFssc2R%%?u=Gh^8rGn<K=(A5~WM_ccz0JX_ey-erzU2Qusx>(iuo;azk{H~+`6RXx^PXT|{mTt%8Bv
7qv`)WtyJ7W{NLOQ&lEsN0<HU!RB0-3Tgnpz(%n%V)CvN6@oXh7Qy34PpxvoB`xmfq`m{0W$R{+3>V!
Jexz*dGox*uN8VFRa8#&m3mwk>neL+phrSse`_76HfdStEb++3ipcDX7VE@-Ct&V0bbxI8Zd>TyMD7A
JdVM^QkOdF4H{LM`|1+Xc(lP?TDbt@aNn>T13k*Z+TGVL=UPN~9p&5kc?|z}k+O4%%ChkqY2DL~<$A{
%ZC2M~@Ei@kQFu&x7u3qakO%SQc03Love$j~OZ*rO^*<3qNd7`7Jk}}B`>AT<3jerfYroe$%Hi`R@L7
AJ@Q<rDKWsxad)<SCn?1&@_G3=O2c5#jK%1?%#qc)|<arF_3`DzF;8-MwTK1b{pzMfC1HQY2C!Q2A%&
6(ew3Y$y*>Pn?Z?84jcWXbv2!}`U5v<m=(%^ayujneg>~5(kpwcxQE4nK1y`~z5Un01@><IP$oxdnw^
aGnM#XTxuxkp&Cb%U}ALHLLywk*;pNV3w!Zl(A6;7Wr=^$6P!3H7UY)U4p%)&Ws771mJIhA7nry(0SZ
eE+Z`Kyz4EU?|_q&ER^%5LRish^v-S0k-4%va#JZUk3vDN~OVd7jv^ua4V=;hr8hW6xM)}S6I{5s-pX
?Zg>aVCO0>1gg3QE;Iqk1iQ92D`GTo*tdFiVO<C(&dY@8Xwpa}<-DXrxp_ya*V~2Oe^ERsDP1pH~*{9
6~OML|k{nRW-*sh7oa0Ts*+dpt?{lqd|KQ+$CL<Lv}N8P2c_E&B2Rc+8JqO0ZyLIoevRlCep>v}?~RG
@8wYh`rRymL4*jS93KF%(uP6I@Rl!p_+~hIA`9zm5(5)0Ea;h3DO@oeIylwR+Pdw$2}O(LUy)eauDs7
)3LNeFn)5%&NziE$nw;OB<GRZYnWTZ3sI717Ii`mMi>VuMtWP)Z*`~TrJIKI>W9QSs$%*+7D@lb~`V?
SemTimoM8dgIYtSiUVvPm!!sPwd~Jht%DwR>s35hSREbf#-9Y+tid%u-7~Cf#uLF%US_l2=V@L~_h~m
VFAF+D{zSuQOKY!`l<at-#GbNco>y#QTNy%LF2eI@o;F`$Wr(iC`ftOY_<4R<&9(j!cJa8X_zHk}_ZL
d>88Y@*_EvUo>aeu=c{~ag>sIRi_vi6lY-OqY8w~L&b$<ns&y8j7`|gH93?;qriu)pe{hR};jk@vbG;
L{-z9LouO=9gC`{(Fha0QFTq7L9?nJzGBOi7WVJdAnx7B|@zP^{&PI>HEbSy3SNndoC}fAF!l_G_rjq
y)KEqDXBoJSvN{6*H!^>vxYbk$`9SHK3q{q2ksX(&4#6^mv->z>ppXzmj3O<0?b<2uQs1TKn#1+mMWG
ILPjU7W<G2M+IWLX7k&OhpHq`e0I{^^(DvgXH+EWs6uZqP%HSx4p-Ki7HFCp1DYDcosDJMnS20<dv37
Z9-df-<0LiC9D)xQePLb$Yx@$FjaC&J+!q0buwbSFlOR7?fqT;MEFMk)X$$w$I-SDPi8D7aE1g)A%>m
8K;Z4lW+&%QD;Lb;IhhDrmdu?U*gdOMafXtsxQIgCG>h>G=Dink=moG5V1^TkKIjBxWZ?|UY?S(S)DT
PtQHcM}}bME(BI~ESd*E}{_*eO7yAZ=uG@AiPEKAv*&(U<!`qS7KK`v)0bC`&#LBO3#bIJ2oQsKLfnO
5px+25%c{4Z@B{!?|6ef*bpBBa)H2aeO8l;=3CkA?$c!=fcgH49M5py%{g)LHhMUoXLK8=2o82?!M@K
__#W2d%azSvUs5^?$UnrSGc4BH3a)arIX9wnaf@c>YiKKD5c33jGD(DWM^UJcMncsPH8dxNTc1?7=6q
-2(R?FACLxK!{gq^tlbS@c$*E;MgY6Ol)ePd=v6`88^Hz=JDuK=6XzKZ?PkrGtjmlArPUhX&}G_5Z!`
B*Xsiw6CnP64iwaE{I}fY3`^Q3KBu(eXO}U2w&p7ELek+^~p2}w!QHR%vMIP+^FD-EN{^7VxqPJgBZT
wYLT+E8u0qIRVf?76U=EJPT?6I1kv>A$Hr}8)14fZ(aa)j-*!5dS=ZR&VV*6B9&1lOR`wXR0{SK4K<Q
Nc?_y6_oo3>g0=KdZw?j&dd$-jrmIo0C+iinb6=^3ofe<X|-X^advxjE1k?XhIUt$=W4+Gwy+(XBu4l
pRSL?_4rbumjpAdO{dy;m_My9bq-{A$5vRqHsOiP8uU0EbnL}<>dP{NgXu(NUPmZ|cqcS8a~`S<O7^g
UM{PUR)&zoYKWd)CyG`*7_CIj!vpX6>FWjrzxTiKoKW8G&E?+O5sDyD_Z=jP_I=B`(i*ZW4x0u~_pQi
${X{9h;_He;K-uMvC#>3LZP+5hAZg^G}-;ry^ffIi;l&|sG+j{2lmUzEHKfJBaDt4-3XA6C^{AL6@tx
zY9f<r;?fYY??bWuHRA#BHany$15-@=rP^(UR3_Q0M2qfG?Wy)2;`_pfh$4wr`St!C#Hda(zCRU1GMS
6!5;fvpJD2}PBkzkOS^K?P%$YN?tuUIL3}V089Uyxmn>cv-PHTpRuC!Z5sQ1OzDlQuS1Y(Y|+!C!bso
Wjms%|7#IEAZWAg^>Yf?P0-PGmfpIkxeBYs&Mc4#RnZ-+A|=!bwYvuAv80${`R45#I7OY#g{>Ct;yZ0
P58ARx_<}NjpdqfBv0>M{QU9(H{E#Vbp00hh65njyUy~25Lz6LrwBlL5unpyI!<Tw{Nep)KpnTmGf>Z
bo)!ym61yk%RZyamr{z*!$ubFm~HvNI`Tv6O7v)$%i=uMp#NpE$3t!ksVzgD#o@2`Cdms|d=_t(bq`)
h}5RU4fyu<gpWJMMPD8*KgY23x<)qfsAZ?(7Utas86Y+qlHGr8QyARW=d9-iWumKWmjIBC1@S)`au)r
PK1EYLxRUY>i-*2;~I^`qhqgVZB%v&crohX~8NeiytnP*M&Fnb>WwnI%fC6m&yyQ>scXP>r_Z*d7*T1
`B--k#;G=jYVF73>{sIK2XKBGms!)|ihouW_3&bAs}+TZY1xFkbY=JTz#W;!(ztwlV4%U1U9`SCO&hi
oGJn25C?B)++)lN@sI0zWnRUC~bsz3015Z!_eH7a5HEwu(D;;XDQdM*w3EKC^p%xY|R#p={IcyN-R|G
5<FiyZee8sgmQ82YR6@-o6u6nG!3yw60x{B4-N_n+)l0vMuZjo18-{Y&Ts-o>|wQr`X=wTPW;yRJ7xU
QC0Tye9T4hn#7+W>3^hEEO7R2AQgOT6{FVpK(g+}X0;S*5D5-VKkbE)1UKSVpPwcXwPhYb?d`19>o9U
ak#i6fv-OZb#KNqASZe@r(`%yABs^b@qnZl{(e7s5tviY!Vt@aqF5hpD*0bt>P;T_J*1yY=kcDVvDY>
ao*nzhrZ5W@3x7r-8MMljw||3RWyY!-a`K4vSklO4OdWC;Io6esE(>4HO2R!+ClSME~WgzmrOwW*3&(
FkC`r-F8r+Kr|V54g<N1#YS}|mxGyi6Ng~H=jV#dxr{dDTu4HPk$v7t;TV5kn0_<s1@sS`Y_p*p>fj5
TDtaVE(jjPg^-CGrBzgDvd#}jcSjC`DH?dG`z&*J0KM`0x{1y|YYa9$r5f3@3CH^fa}`kFQJVld9svp
~_?7w_Gi!3zvqDP)VnyTD>|j<99(GYw|Yq;X;RO$=!hPWVW`<~(jFz6iw2w12PFLy~gIF;$P-F!D@X_
t{zNLyx5ChO2SqxWc8F;>z((J<HviH$h{Rmxa&qWnsP~jE%uo6fLeS124H;urRH#ViLaY6Fdu-h%tHZ
t9?LTBR;!e67#L|{-M?=Zn|aZE_pVH6jc@FLy|ye5EEB+w+8dWJq`2{mr{?t(8jPu<8oJ?lzh>c5!C(
zZ!mLOKd!bqZoVCk<<`eihX$k<$YR7gAzy+U#4o}1XLe4P;5K@6UPwNt1oCVl`E2urWKV73*-O#aRTH
n{IVdw<M?TW}I<lt4b!1nqypVj{$eQx9;v;+|S<hCIAxCt@KS24v%Jyt~>Y~C_MXuPM(}Pg*btPdn7o
j@XeA9H%HMY@O##_zbAP=J(wA*l9ST(T$scEC>;y#Tl$xoFyR+3dk>DRc@e+jog>T6wfcFM2Ay_CzZ!
{v#i+Io#IDOXVcHDPSwvz)IdCzR;yM{qeAtU%w{qqiT|u}3MYwDzlFIk`)mSS#L=i?fBZ7=dZ!Y^|8p
049OFpj^g04RiLy+NGGNXtt_+PF_{MaF7)yY?s`5TZpY<%}-ZwQFoWZs@fDLs{X8+E8Nn>+F_GMwk*s
0mMtxN;%YLp*72uGt-*P5VV87ammq|^plsjA)`dTlUgbC9ZgMOr&vIH&{^}BoMrrK=|GU}znWxR+tUG
6+)A1VG;-78M!_mbldix(*d|5QEoHsni;AGJdfgTO2!EYCMql(u=Ee^p&#XQ_R%(qiZXX`<6aJ`20se
Z{8#&+!h1_}@0<W5X&F9)M6`o_iNq2e}N@Kk&(FA15o-o=^KG&1{fJ!;9=UPc_#eyrhDFGegZL(|PRn
(dS7X7hD&vA_)7HG1O#YKG!OEz;oTTD-tzcVUCUnpoJ7ZjIfX$yzRJz~-5(iJPw~_I2S6kavv-UIU{Y
u4HbG+iK7G)cnF!?n-sd_qg5F`@5Qx3ejk#X$zz7uyq8G=fZEkbz}B58x%;ZFe*Yg4skeMP}MvGj+?N
{hS;FHUWUdDhY_zo*p%ZiV(YXCTi-JMcibjPfvv8F8zw6_)2bqzZP2mZc9?N|H5gP)dBcYke34~B&0%
~gO<Q=apDk2ebISx~H4p1A_9A$q(|#Rn^z3mmwl=(Rw^$q2*Wh+$u{Nx)ImlQ=di}+Hw@&oLGVxn%ny
J$5(n+=|j5{eEtHnT9UM<ciT%XZK@3h`o*wD*5WOEqLuwI)7aKw)l@96D3lV$)>W$h#+T{{;3SJcK}`
g=h0Tv+K+8=)(mR)Sn+I<FL;;gWHsLXAZU$`BrJPe(P85k@tUX@$iNm})TAYXe%Fhi#NDY8ulp6V}Qb
6L#qBWvJfb(DU2-_zZBkJKLCmYOwRh1nJlL4vls3{FXIV`<~i&Zq)n5ObiT+=SH`E*iJ}pl77x*ec6D
=aQ@4F32#W<e%&2!NrfTLMSL9FgW94CN40};rLcwI6c^oZ^``r6ftxSj2+U{mMFj4f>)H9}x%i?b3t1
ZE5m5m{ow)gqmC(EA^9{C+7u#+!PGPJ9pASa2J-!V1%wP}e4)}2y(*J|qx<K7=EgE9GM)<OG9IzWeA;
(80r6aq2oY?Ks0=p5%sQ(5wB?ct)g+8v7as0$Q2gmE@wZO4_Z?IS^_Lr7&U((%<fVBz0`rzoc0myn^{
hXtq<@aZ-J8$&F&DQlgHE<4Hmz%maNQx4a)Qv2xv56IMcIK*u`Tyx+`+?E^9UdMsmJQue>a<cH`2*`=
3l~QC5L;x~L{Dkrqj;E_nL9({9ibNQB0mt!p7uW0>k8FH`0yu`dp!cZIJK(A+kJijzkzD%kLPNd+@p*
yA>(9)p0Cfdd}I=jC~Zk%Afs06X~?=><c9a5<-H0qyej<=7x8o1eRw_a2gU5h8V~y()+B;WDR5REL1A
Qcyo9MA!G$zNRc1$Zc+RDGdr%!tB(N7K*`j5<-K|dVPP}pA;-sn&9}cdMRVq})crQfZ!;lywxya#2m|
67DmyMSbXF@N2d7-W>U4aT@Xss)a6^V4ci1&`E=%4!U?8!;Pn4g*P&>g6@AQ5^Ry$781r4hz5_s+oh_
%L8})64dOTcnrl1NE0`jrKE;jcx|W>Fv^JqieN&@AhhUooh9_9jO-YZk&m<@V)Ivp{K$t&UMj0sEYCJ
CAzl;Pcd)7wx=w9pHz)IoN!K(-N34!gKH@3a6O~ct*X#{0bm+~-KR=lu$?E&_T0{UVsJx5_?{R~ufk*
>s1_A78HL)<w*TmkDiSDT;xZ6%3y8t)R<TE?R4VL8q<gMmKB;t|V*ZGpH+y3OeO1WjcbZLbu_-nA1on
;RrHwGk4?C(_`n-Z&6s)wQ)Nl8&-hs~#doOdtW0-7%L;ZFat18V77KM_02Bdzwo3$;sa$`1b`26hl8h
6_yj<{O=peTCjnIn6GwhmvX#e<eggMBA^e-`3k5#XA_?`WCEe=>hg@6&>ckUItm8tqfPaQ0E7FV$8X@
mX5C&Z`b>8`wLw+Bze?QF{U+>t2I596Hl0*B4yDy(*TEm{z9>aPv|H=)7Vecd$bPHqPk_YS71~7?wUh
JU*jpr>7Agx;5I3UTU-o0HZ;Tb^&OoLAy|V0T=D7(OyD(&KTW?wsl7K3ho<*0tsU<6g03$I17<U{xa_
7>x|uI^21kdaNXBDgY<O2oJTB!^o2DpPMO3q2<+S(nIvaWVq*ps)+jMeS;8qAGsuHy5OIp)HuFd4)qo
P$0cFe}Xg(*Y(H0WUk4K}0frGE@Q<gosw3)mtf9fcm&+`ZJBHuZic>Zj6${(YM57V~+)3*-oB(%d!Fi
2=ujdmx|t_t{KIfU6aNsac5GoC@1&AvCwpDowL9s6lGJA|iL`RsGD!QOz66|<>l8=rc{S!b6Xz7Z8Q%
Lre&axL_v2L2w~Jb$S?r}3O|P!4;rELCrxhK~?eOA*C<7Ft{Qupdzs<MBe(#<-}>l(6~CdGUDky**xD
*_Ivc#U<`-5Jno2BhLa$g8<E6)IjWnX+d?4OK%*@-pTB|5Ks!o%S`)9*Rm-sOX>*>*|TvA-l7Iok*V2
S^E5D*v|;n&dvVJI!6;Nk{>+<W#<|8Fr%X+upn8sX)0f4C@;w{upqQ~NE=oS|$!-+EJB6u#byt3IbK#
;;kT`<fviPO-#ZuSWHPrv*ARGcbq$=)0`KxWsWZwzhgLG%MIDHKQ9LVCrtBTfLZ_3$|>>{0WQQ|fC0r
E{qVhs)QsV%M_DA@^jU5P^aF{?47a<iOIxbII0+oxSdVoTf<23k=h&V&DqWuRS&uk=oqd>VW=C_M*mc
!xL!k8>YobKqM0Wv#tV8d=Ea!9#H#TwAozwX3Z=2<y-0#+~QId+iYqGq|%=h?Zu^oi8%R%c1N?wVT;X
w-FT)`)e%x4enO%=oU)sPZ1RFCmyG;|0>x&!xAa6R}B)u&IMm`my$li)B~$gdiz)Uu#>0{tiWkX>R%O
vvs+k$%4R?#voFrRm-@TnnKhsSX**b2k?D9Ww=fg$MQrs7>Lk{KZNZrxi1ceV9<SEfcN(I<(c3?bQzh
&L>zB9lwKO07D$dE`F124uhD>}`+TG?Yb<dRV7StCWq4*xeVd)9RYDf?^CA)!1R99zoh8&x=;NCc#1^
*O0J@hFTQdNX6mxG1rBD)I)^t3Lh&gr{Q{iSd8xY3(ZTZpvb0XZV+-~-|y{Fy+!84^A4?ZrUcz=(Hs5
WmFkp0Bwiw=qVXo$h+q5<(LAktc&V@)U3PIXGsSP7yU$wPBV*=~AIB_zr8dPPMg4d-MvlpwKp2X95IU
E4HY3QD7)S7h=^QbR#zXn0%u`nGZVK!7=%%B&q<+BuY^m-pqa}vv;Wt0Fy$wq*g7v`=GlbDnG9HOPdF
qb*oirFP-XA5ke{maYrUFLzP00$7>5ZNzdNz7*_QGls&ar>t%Ppb0MUU!g&v;I*nbQDwg*)@s*r?s-i
atn`Ek%RQZ^;_f}&QY3rlfI89wPW?LHW=401tVeN0y@ToTLs5PrLCaBrw&9vwPxgl(aqvUlrQ+(S%3#
+ajg+BE5LL8#2Hn=Hk``gF+K?|ngO%}V<4O%cYpDo$gmaUXQK&u=4e`BQlz9F{4DBp!O@gsiYj@M?E4
2fW@cOQN~WRBI3A2HwJPe_cmOz$Ffm`f?U%2nE(E$-T4&%8^MGaBDNPj?!<uzTj(&N5@;iWV>km>9_J
)n-qS)VzUYDp}I9M$q22<bJFWFv#+eK2l+pwVlUpDC8=pdTj`AD#cl3oWKzW;jaa-Ci@H3MjabqMm4#
Xr=|OO3eTyHrGCLiEZ+$cUmAg0fHABpK{e*M$!HG>!71g0=;OH^)3gO=NL@nNbEpky_qd|14f=Kni)9
KTQ{$e+X-?OBCF06<jK1_<_-uN8=_0&WXUAPQ+~2J)jZ@n1O^%=m_Fv=d4W-ivG!OlB_TvWob}c;+6N
NX!(TX@|x$E#DZ9GZ8gYJvoSvFI#(8YdIXE){9FU1v~wR!063Y|UK?a~@n<=893U5;t(mDrUPo>B65c
Xv?#lm0kLlEg(7^{8QQs^d2#tBNZY--laL$5b0GU4+{2VwpI;%s4=;2Sp0n==uHhWm**s73RC*402(0
orJIF;=LGUFc8G9@2$Nam6h!35Ot#C;(M>X<g2eRmG`RAPYLIa6>?xu$M1<}&jLq_3oDFl#mGi_SiuS
YgO2EMoc$2=tL$FJ;7&L(Tqj?opxuPr#T7SLhuIU%xEh8NlF`4a9&=+8lX2--I~?J)cuNpF=zY2)zJg
9L&c$=N;QCATOz@e||J|WBMDLqFR2JGx??@;n`<`n;cI+K+z==;7?{$^spXj(eyPYimPBpvd3iO9;XK
qTZj>Y!)j=1X>@4d3enQ^6(U21(8AJD+bYaE8MscTg8YTJq>@^mH+BqjA90tslZgTZHA!ElVz<}SHT!
2Kr^8!diIfZk#cGzLn2#39LSWX%=yZ%{bxP&ms>YI(-#-W%SzHKR7kbb~~L9gjUonumc}QSc^K>Q)C=
ux1dPbr3EFwJUJM<AQ7`3OKv5jnC?af^jVix7Yp|Yqxe@1@&lQaJo<$l0|D}gd{c_?Dwb*_S^u2{kx>
*bu0$!Sa`EKcHeZljuE>p9dBx>Nx-+At`yhX+CX)&o82zmYlh^98q(z$D}hi^u#SA#9_vW8s3Ul}<l?
!G%wJ-RuAV;=>P4`lUJP!nh`juVqlkoKw!h~n9={qL#Y5#(JlN9{;ISmZzKh+jp5R&`EqVy=k3J;V8T
(=ODuXC7%J!_W^Ecu>*H9~Q$L100Z)lH~_ctjBSH?q5?S*_NnD2S<e<t6P9r+%k#g~p7q|gPpnP@f3P
sqnrBHv>$-@|#qEDA2?ZIKZ(nD<O^*I5qF6giye)E}AIN&wUUF@CJaXQ7Xo(s;$cQo3V2yQN<(4d6(C
6wDEg)P*CVQhSbsOP&nzmK59~Mrw%XZv#l@Ig%*-z>%5KR~$)}PH-e$I>?bIX$MEl(q@k2N$<uxUI&o
Yal8caRUAjDrR5yQbdmDo9ghb{R*qw`N$DKN>LJbI_$Jo(avbZDq~kcIk`%>pyslE}&vBebmoyy5mQ3
>FxP-Wp<8_E%H88vZ@j8y9z9F6ExDxS`9A_IAD>;ta8>I@4<7P<dLqp?6#`T8A9f+$rj(ZrTa*pG$Kq
@jgHZn?i2FC_QDU;)Pph8OKI37)wrgA(VaXrUz#abH4@p8n&Ilc<<V2-CF9>DSSi2HE-UBn5;Q9Y0@=
y}>AE^!<W1xlwmUWIrS$JZjhi{rRnBW>b%HR5k^Tta*;$LkP(lH(1Cmv9^xf~AEVS0ZlaxEk?Pjt3w<
ljCdywvpqZh{td|9PvnwM<E`{@fgH|IF7f&NNSEJBJRfVnTR)xV|X&+=Qy5@cs0lINQ-oW<9Ueh<9I&
epK!bc@pn01j`%u`uR?qk$JZjhoa5^e&*%8Nh+8?1cQr}r<JcgV-wy#J+_c8J?x~M%`)Lx46WpaSEW~
&v*c{|G;oL?IHru&PH*PZ%Y%XydA8wNjHa~NlD`Vx@Slfc7->Gd00FMi~$D?C;lL9stZnKTsgn~^vw|
Se}goDj}+~zrM69qO?xlJjzi2<8<ZZn_T=)oq2+nBgbI@nC$HdDBb8EkaiM$2vTz-9!u88p_>0D<KIZ
rORPqa^}M4Yzb3>u8d|vIDoQi*rhMdEF&IzPLnZ|5k55ptqlr>R>2ipArD7R{f5ppxs;Vb=)E{K0w2F
aAJk8-w|VND@|vvY+|80g4XX)SOZHRR@U!OtBTlE6CSxcb6sERS~?}b9vc8|h1KT^_qmkD2E5K5oF61
T!Lo=wQg3Z16>}4NpxztCq<8IO10uG`{_<W*FU1C6v&HZCwukBMQ`BJ(s6mT!fk^DJ!G#jgRu=!fI8b
Nb4dEATW-t5AC_JD67HUS~T+nrD?NxaFy0shL9SK@dng0?qzvNmz-RJ7Fqt-)T*7k1`K~SwyW9@`f4D
6b<@;&k(`5c?giB+fRN;S1X?5PPHk^oVNnq7{im#%EW=%cTxinrp{AJxWPj)?`Q`&OFvyWxg8+YR=U_
A4+xDBiyqhHzCVJzmSemK$-QHW{=-9oGu+B+%zN`#!wbl6n*3bmBlf8`bjoC+w)vegLO%yDU?TS?1?C
Vux+Io^CIyu+Gq5+K$_5Y(JDYUQZfd=I5DKaE7YV3a&J$<{t!QD&Fn~Rd$DMn_-K5ovG0khI)0BO|wV
rFcj~!?yXhnyTHKVB;6TNfs?l7MaQgtit4Ss#092Z@B&kTs{r@rs9RCJ&5p04h`=rI&t{=}q6mIz<;x
T!+`Mf4`3yeT*?tjI%eL+~2dd)kK4OOdS3QvKQh|ia!IO)17|5fK1|Rq6?OJGdbY4oE5l}UvYTGD40}
u_c4a5n5Tthg7^TzW0^>cFgF7gt?FF1o;TZl%-XZP{dtM=(t`$2K!v9~%tMW$^$lNvJtW$n(h3j~22n
}OF;PJld%m-Fn~W*K$VDWi5X-U=mUV}{N1#r%S76WO)B)<^G@>bIX)B^Zp)E9m*;D*P8p_!|jOm9F+;
FHPcZ^B5f;ihZHP#X9%L?`AW=dif2^wgq?dK|k)Iy?ou;hWd~5Ao2y=>`8<Qb_HmfZn%PtmDxpL(K{@
^{Jyi2hFEZ$V~Cagzu1FKIN(0tX<{M~-vE&I#NwF%sDPmMGM8}fk}SO?T*74+5hh%Eym=Vzq5vh?u9Q
|SZ^4znsdOm41*gJ)U`tM{-fTOX^m<Ev^m7t4xcFxG@0N`f+wXvMmlG56uUT~WwMfd|_P}_YC<$sq$P
KQTB*V_MBmkQ_^hs|PX`?%vGCeo<CQLyJMeHw#awnuh_2hQ@c6O0`lXNd!6i%!WdiykU;i5=_?+<v1B
}ZeK``P;)?+@V0BY%IuODg@gg={KZluXzK;`hvLK^94IR|~fGgcxb$x2=lq+Y%)%b$wb(PHc(z%hsJL
(ppVRws^YM$({W5`~S~RrC^|)fEocu2xt^AS-^P$J}%%p0`3y<lz{aD`ltn60mB815pbq}_Y3&EfNu!
6LBPWT{vcq3fL^{Fb`x-ffHMWm6fj@FX9avmz)u7`E8qnI-P&{5S-?;M?+{Qg;4A^t1$;=r5&@qT@O=
Td2)IYUlLG!Cpt6IIN5Cin#|k)A!21Nu7O+Ubasl5EaEpLd0{$dmgMdmu4m%3iTfis*jRMXTaJGQi0_
F=?F5p@L-xqMJfQJQ?e~+k}np^vA>Vl6q5i&BLL%&x!Oikmk`7ihjZoew1W%rhTE5G)gh7eWd+3-av6
eQ|*?p7V4V07{$Ih+H3xd5k;sbnk}K%xW<**uusL5w8ML3<jRKnx_7Oe8vH8=GT^%geAPT5{%?a)D45
P@6+?h=rKoZy-q}nFP0WT8NEg6D!F8A10!K&jNqwPs8Z8C0-0ph1e#NDe&j)M|Oo_CB!~~jBCXeRCfr
SK(x$POMWJUJmDk){?KLs_|XDaR`8ic%m6j;<-q?okOTQlU@;m2L#a}kT^ggA#r&p&M7e;a!2h|7%50
E#0obGh4GXwtleu8Z1|KN>JVv3B7P@CJmlOz>K^_wRa=_jTQbVSX{!-!pIn3Q8;?zKFHbx)aH4twOix
u6>@R#Wb!6^;|7Xy=$Q_TX~TxLd}4**@xJIaOJSy)Uquth&PAi0Lo%Vhq!WGO6WIh_VD*)T0Lz>f)d)
{sy#2y8QfT3?oWSQ6$qcydn9lonGeoAHPxXb#IA3**JoB&3e<lmKBfn4Hb?dx#^yvmu0)m5pqcT5~~G
4a8uEuyaKIa_X4?xwLXlahEKo6m>3p&hZVtMftih-%U>G9t(7)iu|!STzE?7u++o4_3tPj&C@O1A&1P
9oPI4yklIRm41sn<rek9{JX@sd%~Au?0{L{NDbpMFPv+-*Ch5)VT}$!Z@lV8ur8f1SjBltTJ~PWPq&p
A%TOgE;(P*hA$#t`lqD(LHpWr`<Q8ke~#`z#ovbYIzPR_*}`5#P%-!#8-AU2cWnAh(d;f}51JXR`AH<
Tr3`c2Cda)lJ<Fb-3l%1&$jM00w>Zb2_gw1OF|CR!NvR7V@}K&$b{^#7Ui(=?`3mi{Ttq>$-1)>BOD9
9B+3S$mt#`X+1%OpY|?rKI)x8t#;Tx6d#7;AIr^G>e(7E%F=glz+ERKL!4u3qEAZxh>?VOuw<cPh)w+
Ya8#e%wW!76f~@NGcy|tGt1oYFsV1Bk&BF+<NBCV7}wTvv!^h}2(uir?k8?m3v;<J`wDZoFt-=x>Kbn
DAk6u~93aeUVGb1L3W=LL3v;3{caiD+$jw1={KDK#nDxTkU5@VuZq~^033Cr&)|}<$JUKmtd4U|?cij
At%%3n{73NLCOoe%sFek9OZ((`~>Km9B(^(%Uw|cQ84E{8b(@ix>BVe;3B$g7+g_l#l4P<|ycSBwy^|
{Pvme4mi1*G=?D*^N2|2tW@=CQ;%YIzSvKd}k55svf<g-|wD%ldM2wk<Og&^Gu_f#txp4Qb<|c8iOPb
I0G%aG-@AHBpH(J(Ofvc=(J&4@hVYD`Lvz^kn!!f}8W;rvx9wgD90sEP_hnp(KC(@Ta-qFVyjOquY&t
ddQiZ{S~$F*VIRW)1Trt|D3}wb^3F;%|AJ;=D(f%{|kOM=4twWx&$a1|8Do!qy#7$|6FeKudxLDPycQ
uKmPf_pR>u??Y2c0ayK>KuDp$MH@Cq%${K(91xpKyiXVBjq;#2mdD)7`%2z)A#FI}w{kK)mJp0`0HP6
4W_QjW8UiZqYudRRmjW^$V`<=hP``-H>eE89Zjhi-a`S_E6Y~5C|eaFsSyZ7wfxBtMw%0q{bR2@Bb{K
Ti9eSY$bQ(vC`>g#W+zdiHa+3$b&QL6c=_T10EoUi-!x8E;ZtiRN7`N|(xuU)4^;o|D%-o``e>E-Ryw
w+4t+rERJf5%P%ft|Yqb?w$&)1zmv;E>*ZLi_d$>px)Npzy&%A|i+0F)V8Mi0F}{?i?MHGJ8&{DQ#|g
#{CauW@YD?AGG9JZS&^mEqLgjS@+(Tl-#=e!wVNJUh?0T|Gypo|2X}%V`6o2W5?+Y@#BpN6DB53nmlF
dwCOWu-gP%m|JL3ASEN6#2YEZyhpu3Db22~O%v=U$XI)}NGxKB3%;n9@E1Q`gZ)Sd?nfXJPrsj{DnQ>
VYb?OTEa5-q4NuFz*k&&I6Gk=OT#hQ_mjrP-WO_qtX?>Eh{8nV-JELqH9hM)uP#*|#Ec8)b;o+&ZMY%
@FTxg94*5`c2bT+^7GJRWiynF2cBWHy5|kmx|mG!o}uoBaGo@(c1op>usC|B<Ene(vs|(G?dLL&ArL=
O^ZufOZzzCn|A9KIm(p)Fme3E)q>>en~!rBB0i#r>85G9(iW-e6#rmeNGR5BS5o6-7=TW)bd}d`0Gz_
?v4Lx95xHYA7S=`nEfDO17icQ!=F|_{OQ<em(O3~NLKz$0PS{O3-%MmT%2q>1)y2Xb2<CevJst)&4u7
Eo@vDk9CYHvc$+x<o7t>srZ6WkeSQw~;ruri{LW@`fsJ}Tr<1}oZrPU0Bl9owEAuJyCG#Wm!Q)%t;6s
jIj#rKc>7=lk7z-PhH}Wx-ao=c%Gj!-Hx0$~gY-E|uX6l?>rh;#0y973tZuBvQ@#$<%VRG?!<@jX!GC
i4&93IM*eneK*h+Id3N`+s4O#=Khh%A5~Pyd8Lsi}jwArXp;RumbXX^tstw#iW-CgjX(VxBn1nuEqEC
bLy`(AwtOa)H@+TPC9yZ_8#GuQgjTFb@(^EOQ+BY?^JcrC1yZ7N3&Mj1Vuzh4hg&(nNYl3&JlzT1W@O
V;C|e#cH#prZ75VEg1rXbV;{aavdf}FH>r^$;o1>jhhm3vYF)+n}8`+q=Vrx4EjSq=+46ZyStlPboXp
!W&(V;eiMu`r&v=mH71KC$D+x|)?}vGvgf3mEF&}_xomK3VWk@VWn`LCHP#$Wj@gv0G3A-&*sLkDGv%
5&EgKE!o(2u2CM8>wVg`??5C(G%8qk5w{8>yXshTuPP8NjVWO~Vy2biBZvw<H+Gp%{hX0j~E$eyc7V~
pJ3o@=sNot#OoH5J53wV5+B=5Qaf3;%(8j?LP-2XKc(Y2Ce1jyWKR)ub`=UPoigMK=0`<o0QnZgWjmN
VW{CW=>A3Nt2T%hv4)EvN^@Zb}lZ@3>_5@$x{@<Wo4xR2C0fsfOvfdLO%3CEH~XWI|VE=GqOcO-$2J?
$;!x1VTlBy1M>qOwB-QfkcLj#c~fFo?w!c+@bfdQ>6nzc))b4A^=*=EOdlqt@Y90)GXK1sI@7u#y;4m
qiJkq3Y?(H7?0~42)3;BrKAIFE1?En(7;g06qYucKnVB=6<#(?evZ0lHY&}g{$#=_KTb3!?nyU#l&4Z
ekk)|<anXL=@-a5Y7CXHN3Q-IMqSWM+Y#1bXTl$9fz(4Hg&dX=7_8-%dg;HG9mCQs2#IsGE-o0I4}Zg
YkGwF$=JJ~)ty9We{_s@z%AA#)bY0^JK0tlU|-8Cm8`Q<B`C%*wkXa@J&1rYR-YG%MC<n8KWm!gZiIb
vC)ZAI7O@<3idDaY^*;pd=kqeMpB$Z_;71s;X^;w|P}xJ_q|!AR)Wq%m0FhI{^6CPG&(PT;Z)C-VnLM
&x`m)s)*kZbzQq^pDM2krP(97O(OF*8R81`B7wWSNuU*AswWAIRFc5S{#6(s^0ZciH+&QFtf223<W7R
d1XOf1`zQN_6C(RdhBmHSPbWUQ`jD<xZ_+i@i*%jpNxA~vu0sN=J5~8t_^RB9D$;|fhH$wsd>J&_e}n
HsIlP~e_@%-()dTo%gZ!I){n~Il2#aPp?0X@gCx<kKZHfL1y$N}}ccULqFE`>9=}EjMw{iHfLethEl#
s(;aH#NcAwCLUqR{vdO{y=^OjQ$2WILj<1l4t}4yfu_;b&F^`H-Mg6$zT!js!&lJ~^PSW3^vZ`wHM!)
rP1bO;sSfYH}klk3%c*{vblm30?vRLi(icf;8Gmx+=Dkb`?Hm??li|77<eIE~f?LBc!7r(DIwCHY?l|
#0~S;!-aS#p5x_5{+Rr2nEbv$UYtMRJIK<=o6Jj}I|vy%j1Z4gf|mi_q)X}~(q(EQ=@L1SbWy|;9)k0
O2LlvA-XzEx05W$1x*bW7qCN4i?oj1h0d82HtWb_1p8_H80)dafA(-bar$zQ?Le7kCObb>Xtv(PQ%4D
P$mc=@xESLX&S_lJQnBe!<7(yNe^F6|>@K+LlD}1RQ#2@1JAL3i#d!wDBe9w&~<Q4el$>CZ25I3ZE;8
aI_s8DoLl1{*Xr>Ov;Y;_va!R)BFUA#yas~XZx1!>lfba|YmSfV1piv&PD4w&jq0zj64$vh<$L7pV&C
6KGyw@Ovf*6fq)9qtAB?Td84e;26tU50e3<7ujLq*ecEgxm+;lQOUBHbiapAZn0FJ;bL%;psv=hq#9;
0+bLhe31SD;1)2%&&<*Q=z{FkyhZU!mg!!D0mGowM!LSfZHO=M>pP^WzsI00{s6wmz7+AZJoSb=^<sI
dV0Eeu@fy;`?CXTfd3Oh>iZSrLE#jF5_(J#&$?<k@gEr5DbQq#?ggKo9b=BM$rVHSc&5dDroJtmtC)S
BEjcw8}P`>YnukI9wieN7i92rQ0f9qTqP~EZ0ucE!#H(8y?dG#V*md3VV(L>Po!Pj1vm6eOOP%fZsP8
DU-;$P7`&S#*GtXafygub1;pxm^BGSilHn%tpIPJP+`;3b4?gYTX%oy)&dTReo90@?pd`Glkw5VAn#3
+rq*s8f%7S9?}@RJfbnl3f#B!m+OE(d`az5)%2KYltGvwP_E)>$9c{#Cemlk?|NI&pmeQvJqWQ$ddBL
vJn{WO}a;>lJ1JTNlWqWbGdoEM^_W#zNRtWz(Jm*oAo2oE%igvE%F1>P4O;K3tDDqBY7TrILaH+cxNr
pc#)9xa#~@ZXK@J+?5>15qb6!gBUeZ#N>2Zq^oM@0KwtApBTZk?-^%VwUMJ)!_;$+a&_hYuPgRlj&@Q
yMu$Da;;|iDCja|@YSfR~GZ433@2ip$OZomiaPXNRZ^_R69JWXGPG+o_dnpU}qItlgO(f%`eKn`gC0#
hCBakb3v;!mJ&gzxJn<*yz1g|ZI(KpC%gZhzPOgOFYDT^9azfPcRg<UHM29u@x3#zOk~zu(T>HrXe!N
jqVIcA{n7pbm8dg}V!Jk5mvvdpAh4wxs>z-iZoN1@RP$6zlieV?Wh4uDi88q?<3)Ej8&7+wO6%I%Rd6
Dz^$3ksf+S8|4detBLBEw;93>?JnBtPLL-ZBHCG+hYNRvQ$e_PMD;%K+|Grx8{!qN@N&U27OrTI`RWB
c0vy8gRne@ElhdO)WHKz3<7mvQ!2T|zv!ayq0C^c00{x6N68MZDofP3j)(P-{qoTVH>2CEU-BZ<2CRC
(*W8a<_IHWDnSZ$!QSV3n2tvAv_G>UA(wJ%O1*;ViXZC9R8<I+JM?&qwAHnUx$-Q!@FcZRh5`)l7ZgM
aNi=J3C@@3_0dc{^^IVw}ku%ZG$U7!l4Oi`}M}oae{mb7u27bF!YqvY8HfdL7c1g|=BNFg%qhD&1$KW
LU@MSf;?RIMXD;W`WOalLbP@=49vQWSU~FmdrR9&RQWwh&DGjV{W#fFg2$!O7a87fDFgNfZnl(xU&n`
Cgh~rGEHMMGEEawvVd{&n(HK-BWjWN4A%r(rZr>C0;_3i&WwyyQ*3&Qg*+uBa`*%N_yMFn#hR*z6v0_
3rHfb@h{Gu|=)W<2oP^;1EaV)~iK!x!2s)X>X6EF|rtxu;C&U>eh73&2%!E<8Vv5xQ{|qzmAgpnQHqp
QwK6lZZQp{s5CW!es!?ieYC%=)nY^%u<Yss)e6q!?iS6tK}(XK{Q$~@Bz_GT`H1@d6(0yC!0@@6@$C5
PSQxtzw7J>xblJDo9{8kaZ6WJYR`#8#Z1{QxCz)!D_>kgGGzw#}VuvLsqextO)R-6mTzr)OBKwv^0i+
4D29L3i$scE+5X2W;lCF!)CbAR10W1fWZ7irH$jU@5Vh@~k8T?Re0*JW}go$Ob`EGBX}(F0wW|b&5G7
J2uA#@%{p-g)=~jIT@I0<RH!pJDI;^DciK1Lrumsn{Kk?GSjEb4=*23J6*)Ok~THf!cwYRV;ST*3~3z
cJ_ER7Ws)q!)Z#9jDRKpK0NpT0$o)KrQXp~6$i@tE47kiRS#QY93b!elCX<=$be(KUNoB-|6{#aCi$n
r%tP@b0=PIx)#bwXSu;gUpED|phP<b`(ay6Km<ER_tTUOs%@J{YljLpo&1WL)YnaDk8nj)L-LK7>r`N
)@3Z8_-FLQGA^8D9gGftl!^7i{u6ueFIL3(Jb^IXt;Qq-Rm0sTp$~5b3w~#?}Ui<+F5LkZUz%P0awAb
6E-lMjjKj8!cuKt*bF71xo&GONwOy$a9M2?_?8aV=b>8yjFwu@V=875*1SXUf|i5n~ucB*wWIVn1Bwz
d?jM`k!-}Z81_!&XkuIf;yzF-AdNCoS^JeT*F>Jg6mn``QqUZiojNg%=j<ex#uZHD5Jq;qv_hFDB!ZV
P!PyKl$kiB|0FEr1W{|&rxBTVn`MH+n<|eyB)Z~^w)bSO!^wreA%PoEV_517h*Y9ROxy}uF>6-!1gb{
M+Ud^$z6O=l;;~jW%eRCBM_pspJXnYC{PZZ-DE4Xh259{N;5v72h0(uEIZzs2oA}m6cpsN;kxKF#i_|
U$GupcVST49bA=0p)@vap{b;0!_kE)jR8u+Jj6bCIyU3AjhwB6w{h{O1dv3j|y$+zW+!k)VV3RpXB1=
Y{!2!OuDo-)q8tqu}qbaQ|Gm2YB$bkkgEcU;d3pC;p|s=56h*+TMS)|34f4-%bC|hX3pLfAe>%{jo01
ey-vthhOyzKQ~b#AgSZf<u`G@f;P6D`19G%?f+Hq-}_Uy`s41JR)7C?*8U^E)_41G_ttj{{df8PSN{H
AF9Xef|Hq4jxvv<Hxwx?{uK50Y^3nxMdkFVezv1x3S2!$qp_&~Ti&>n{;Ck@C{pC|HYg(aSaGk>#0YA
D;|5^bzfd3;eoqee@`Tiy8rF&YZzxYLlO#+2;(y9ASX-Lwk`%ewI(f{$2UsqoyWbk4h@;bD~u}<!JS9
v>X70@hTrhw@JrV5xW;7kD%1=I@|C19w4K?14;^bt@gpqqe1z^i|7*dX8q0qX=jC!i$YSplmBJSpHl0
Y4G&!#|qRe@no10<IRYT)+|m^8`#6Fj>G^0wxL=C19w4o^DNbCXKKU5Kt|kQa~cheMQJCV6}i%0#*pP
Uchnz^94*7Fj>Hv0wxNm7cfS^C;`I-3>8o#V1R&X0hIzaTo(KZSS4V^<)-xC73Q@9mJ66CV7h>b0!9h
gU%+4i)dETlB0d5CQ+nyTflcRi{<pc`GA$xn2`}`u@(UuJ>qWka_{@WwhI12oojlhxP<%4|x*;5%js4
faCE|BM(3N8UIj9hPHcx}=Vth%)ySKSn^4<0ipZbAsm$!mg0e%VJhk&03co+unb%0j^jP3w!j+cUr1e
gq8q>qBZ$^L|#06$X!eiZ=iCD>O3{3(F@!2{Rb;j2(6hz8&_ylNjO7dyikzca2ULA(IpgD)NEd<gKOu
x|kPP8ZJ4rY`JGA7+nmTM(yT0kBtBZXXPAn!xd`6qjxw9^h^OqczYr06r4ncko34eiontI?_5<@B?s2
Pv8OUBLP0!lk>A0;N)N^Z(u(a;9K|sj_|$^sMmle13U%aS-?*NoZg#|qBaUL6X4d~IO`330vr|!?H1r
s0OLbB|3-jM_a$U1*yCP_r^2AEMjW6G3P2v<c>s?LBIHTHPXg>U82Smog8@z(%<0SoxEH?DV80LG4}-
Z};n2k<4&i<fngxz<!w{ZURRAx**MP6pL_j)4V8wy_0@wpSH^9RI4u($&cqG7O5uDC)fW0HRyrBS7B0
0@efDZ}$Nr0aV{3Jl{p^zp(#|L2CP##tf@RGnA06sblSHK|M0RAwHhxLmh<iQcpCxE>b;KmW63;_In1
ov|R;GR*S4}hP20LR`5eIwv{fCmL$32@SAj!y-69lo`AKYt7%3u1VATL^Gp45x|kLoJw*AAq_sVDGMA
@ZcC;2F?OJ0E$Ww*jEBn>$ofk>)~4n_6-1I#sdF<BfM`c&!c33KaYcY1@?6SSL%7Z?*e?*0A&E|R|DJ
-&*^Le=x&7a0Jsw1-3grMSpb(zh4KmZ`2e4r2K5@l0^Bi;r`0Zi<EL}~Mu1&sK;DBN4Zs=jxna2l_&R
((fWHM$I}_@xC&&x1ZZ^~frGmjn=5RVC0OzJc9}ND}0S246><E9v)k44}fZfx$TpEBWX`G)_fC~kV(3
sBC6XC)PUY-$-e}LCPBfv44p#K3)9l)q8NH-4!gXSzAFT(W#{}A98S)Bf9fGe|s4%j~lFd&EfK{zsp^
M)|T4C#h+0RCzg<qF_y4?-OQ`)~`CL-^bvUMs*L7)k^Kj_?=wMgm?3u;;@(e}e&zSjhPt3Gl>1(Kaq3
WX>W{UjP;?;`T)VUxP0X{I3VNTi7=M?3WMiAkqQ2B%g=HgK^6WpnQV;a)2)vaR2K7o+{un)&X3#6!-@
}2-g;YZV5QTkYY|J6yPO+`#l2m9})BcRy-o=8o(zW<@x?3zzZuN9icoRJpLHS4)_UxZ<a&*3HVz8e=8
Sh2yo|fy!`9}c-Lyq+bn>i*8okhj{*3^8qsb5{Cy3N_X5ED=Xu#cXkH7t9Qa4r??q^@pnUcR_z8T$fF
m5d4)ij>BLTL573v+}egH?l%4uf4M#%T;xhxXE(XaD(V*q{xUmp111aRY<kamDq0gQVa`~#i{@Ts?XT
&n<nBk*c~o!;Se0sv;b!|PEdz&3y9^+*YD_7><b08a(z`!Scx58zh#l+e#s0F3;E^NH{a_yWM*?H@pI
8^{8<2H?~k(2fC)FklxU%K=B&e-|%%2+MYHe#!xQ@8<ou2H>VW&{hDB@R7YxegH24xN$F!cN4&}eZU*
omm}QA?GbwJ=Xe0X2jM%7egJ;GAD;_?bO889CGY_FTL8x#0{$SKbpT&F40=1@>j3sV0{s)<!2sJIhdK
hdAHe+My#GbG>;$)84zSB-koSNG0bBrI5#Z$jV?KvG0z465r;|{=0S^cGJ$&mie*yOT0_4TG0FM2F^N
;5a@QlJP&`A*DKL2n?D};xIJ;HMWM~Hjg5l0v%aD-C?j(f`I2^`^*0!R3^z!B~fIPOW71de--aqlqV2
yuTe@`G@Jut)fqz!9z&IKrI*NBFhC5ndKJLch}-$Gw-40{`px|MricX?JDogP@Y;w<BzAEg#niOZak{
lRpnOE?EoqIIh|R5W`ggM0W`wt}BA4d>o_%0K~P!a7A-E3U<Oz--11x6KKI6e|b*D)!DwJ75i1K*spK
Jep4&<`&zL-*^0f?f<4Z&;Da1W3$#g)cxT0B0(DmCe-(}9fO$}#m5t_##h_ccH=09>z&)hVT=hDb)s5
!7E#Tj+(OkV%!On!sX8kq=x!Wl|$aA70Oa%rmoo_g}@i%bbKr(LJIM5eokc^BBVzb$JMu8%d58tX)tH
^7wy+$@~-b^YgD#+)be@?DnzfQ!`N<Q<9FNUJYhdfr9??Y63=g&XFj7RACtNA`x=g(ib5Ivlyl~<3@%
1hw9w+`pwz#YPZdH#GfOGhdzE18)Mi<R)-d3rUCxzAr%r#uIN=^kO8e?-}U;nUKta`O`OUwI@g?Z{qX
zRKM*!Tu_mf&SGa{7qNzvxL*<=FCgXe`V#7J>23FqyG)Y&&?1&rS>D0$Qsxoe^-xO{sv6-=+5|GdUaX
l)yjILf#&OzXBoi5)l8rdX7^9_`}JL2c?3jA!}L*}e7m5-c|He#59lbb6%X+>RvrN#%Q3l>S6_d2a1{
5z%ngT*tn2w!CG(3P*q_smqzw?9tyu&AhhLsr*>Lqpeg*S?gwku%wl!R3&gdV~w`O$%WzH=9k%YvZ(L
cK`{3Lf~^cip5nJ7!dk2{mA-7A(<yXKFEBGBFGbA?ZlPk2Mq%BK+ioWqT7<wMn&<`V^cuJC!lr-H9L#
d59|W&Kv=JTfwpBqSt|DO0A9haP&UNf|FMFDGxj@do+u!w*>*|Ln8R$oJoW?<nVH+#c{Qw4v{A^uU~W
*!(cvkhYC1*>-+g+5<Uc31m^)HcFRlt4)HE@W7H^E+%aNWXbd2-$UsiX^ZxMKW*ByZE42HHvuL+5dYv
rN<T`Xi%a`#yJuPwSwdgl_R%z?w|NE9Uqb26moB|aSSg0_#^UbXsoJAEC9dKlH~C~g9^zB+biy=>Vd-
@9+tNZpLP%Ix7zqy#C!<D<B3iAM7z_rMc9SMeBGac&CwJX-7rFP|d&%O|v1IPtx#a%)?<ZMVS;S(ou=
ZooqDACI+i3FUL!-zCi=#>5+&HrQfmrfnj+Q)Ui6I{sj39648_2T-v&qI)X0qq8@uceI2T15vO8W1hW
bhtJM(?6z=mAPb9;Rg0AxdITP%{1$C6m6PBp1GEXDGSnM@r^YQ!@J;B?Scqq_nh@tX#R0{OxalBhNhZ
3|YN;HCelMEqUdYS6KeO`|i8sqmMpfZP_QEd_s=ze3vZ!m6DI@DA~PxH`%{`KRI;h5IK7EC^>QB1UYr
;6#43_ugG~&JdgiI$+zEr%gRMfO%1tl{wMO?WlHMm>d2)_msnZBpUWWV9};1FfMZP<BY8o&@rKIY4l1
yQwkM<LU~&(gL>ABo$tt>%d_><PC+JbRJtck+z9)nahw!5yyb;3R1>xsH_&n-MmO=Q{5dIwqUjgBdLH
M&y;d?{)7zlqigttQY6%hV)2)_fuABFHIA^g`6{yPX?1L4m@_<E=CgL;DwuZ6OH4~*@sguDx5!6Ptks
@n;b@R%>5CkGSy)g(gCK1k?KD+#T8kI;Ij@O}`!Cxj1&@OMJ^1PBkb>R{YY7eM%B5Pl7W|2u@=4&jeM
`0t&<gYuCGRoRShNO(ecF9`30XHg)$rahr|Likw_{vineHweE0!k=&oPuh`0(h2Hp4^mFTpxWL+jzGz
;BL+f!?<RDxnb1j(5c=S1LRY>|=zIGJJ^GDPcnyTV1Hv02{A>uH2jN#h_;nEe0|>tr!taIf5a-I%5dM
1zU*`zlA1I6m3K>A*QK0Y&P}l_&z6A<(zLfknn34;VD5-ytl1nQox%?g_e;lQb@LeGM00=)C!cT_qb0
GXY2wwu>pMmhNLii6M{0<0z1j3(&@U>3il_CZFA$%7I-vh$;hVcC%{GAYfCWL<w!Y_yLuR{235dM@?_
@=)k{&Tj9jUA&Mqt!9o*e^6BxM$Da;~cKqG4Te2P8T0LdbC!TG$6E3pOD~j<9f*ybOvySe+EEwx}>na
=waMAjc|`oh>eRM4dmluwWG&qllr5FkdU4|gu5XjMjNk<)x|=1<ZEF6u&_Im8kvkwh?jq3y99Jf8aR+
s2=3WK(`y`t2m0~xhSBj!T{{E@fID~y6&`vgLHN;H3>+Ju)TKj*K<>_X4DP7`CJheyN&bEvI*cF1JcK
b1Jv10TR)?-ybocAfb-ZBB*bifX@JXY!2@~Su<KmM#BZ0txPMtdX`1k}FF$Q!`U_YSWxrv7)Oa^q1jY
}}Z$0x)kbZ_DT-23!n^v5LV;^Pu@31ho;_7@(|y>I9MBjNO8Srl@rC5=Q6BK;Ws!O;nj#0hcn2}}qUg
Pi`rf0Ax+46+apG&+wR+o3}T@ZfMyx}!}}%%C`kU;?;z8#|V<5ae)=Rk^F8+J(o(>k=T9$988zbR8>-
$LJAS?GRU$d-&+2gro#RoZ!-NQ<EV!a!l+XH-*;(;ecsn&}kj+Ny7)JJ=-W0zIxygSxkr@4F##uT{~=
Oc!Z~`vb_NuW5+;Qj*N_rZFEmc8l#;U-Oj`P4nSj*kh($F7=KbMdYKsA*2N<R-D5{Xag8U9?wCGMz+$
|8+f7W0O&A>wWsMML`uwL?`wmagLOL3poRPkcIfMPMh}dXDQ)ga&fW8h2q9JbRh-S`C^dV^s+7Zp1Nq
o~^LNjMdE0#2<@<&&LB2n?L(dU-5@U^JR<&)9P^tqesDY8B{dGchYk1RHgbLbwg<=sh2GUCW8ODy?tX
&ia?*~MhoKF}$kozs6#$@DW^XUGHi^wUq1=bn3xtXZ>$y!hgaWZk-TOjr2egAbTKxMj;0rYn3}@fvv!
^o@5xSJ<^{7dd?RFw+grp81BHIdg`bJ$sha*4C19=gyJeem&20gNqk0l55wlk(HMyc@NA-|8Qz&2lar
CZWwfQP%q2pKu5O#I=aW8qkEP3(htdCx|K|#`^bazI9W+gllSQN(0|uCg@+C?5k~Z8=xodTL-;!&d<=
w-hw%46_y-~UqY!=#gnu8x?}zY>{oG%A%3pfQ|5ZIjzURAh=gvJ42C|F5I|qae8Z@XMVw%pK13LHU*I
nJNT{kFafjvV*Li&UZ@>Q$)wgq$N9=-bX0l&WL?t{Vxg^{41{Xz$I^%~?09@@2S+byU^Na!GMuh4G7L
Zb=oH%O`U3576y+qY}mIiOR&LEcKGm#4eCPhXX)vs;_a{knQ9z0hKiy1T!J!lUOP{B`woNBSKDTsnZs
yO)=zXBgD49wA*^gTNJnbOkfS9~R`-r&rjZL1B2a7R28#EG#%ItVbA=F9?3Pr>{p3W+Y2gxGqKb0RUI
h`sNFTlOObt8~eNS`5`>tp3J;xZraY?#!o(i(8lR=7qR{)e*esbH}Z>H{{6dm?~aLzA6^;P+tbq%S{C
-)C|(DTSI9$4!Hx~cDgLkexeB^Ix9K0#6}v|){+btFcwq+gJ0G7vfBuJGe);7`=zGrm{PWM>1N`Q~g$
w6lTzdBO>C^A+-MiPWP$<GijvP5i$P^&x;1LQ;hd+~knAg}bx9{D%cQ1gLR_$&xY`{JD+%x(P_yOMK^
Uptj493xP+qP}=#~**B(4W%JKKl$OsOUG}d_!UUP0<}>pwQ2LB}q~Z$olQEW5=G~zJ2?WF=NKy&IZgU
JTlUW@FN|_3+Ahr_z;(mu;5XVuIM)_D=VU*q2UU_X7Kj;4}|nS0(CGFX$%`StT*xpd@=qH95_HXZ{AF
SKe}ntCdT*o-+xbk_~8dyRaHfg9zDwZVHnU6(EcohdEveH-dnVB<Hkjxvc(k^7EUyq&AJsURwRO6jlA
J;matBpIz^P0mfk&N$Pi4s0G&=3igf=h|G)qKI|W^4Wv^bnhC&*y`01ygXhlVZBb|>NIYPhq;tR$n<P
YN=@#^Yo`sJ5jGBe5~f1vX)2xacVufP7<0OjrvpebFsa)ti(+i$;r`st^ezx(dHZy>JA=nv$40_xjP;
9&)Z{j>aoK80~PKIC8iPzL$KJdr=-UzS70<*&Ic@&`OSKFD*&=WLJPKg0jdojaF9KK6t%QG_z=*s+80
kLBaksZ%TuzWw%FW=0;dPCy-I@c8lL?8CZ&`GFAg4eJhuIe73O;~(=7>OaMNxPD#UWyXJC{sZi<qC3>
#A%BMd`uchb-4HAPQBhI7u^i)v{2w}Wh<^O>#}x9Mg3iq9Fs47|$Nv5M*@wLE+qaL^m6In=G8|>VHUP
^T))UMl<ZZ(*l$uUaI{GlBk^3nfw42hf?UW9zpmg#9O5gaN(u?)=$DytS-I8-B{<m)3x-vL8cqr)bE1
<o^{9rO5znJEjt|$-Y1@ewK=Ka@Sf6YF`G0ic(kzXtaC=2q9>5qB*(m6_XpHUifjMC^Mln$$;G-4mfu
#3`uAVcqeP}*|~r7KQTdiCnn)qjS6XzLvx@-KgKUdZ1+Q%|rSV0oGGHKpTDQX2ayq(904d2q);N{4_9
*`HHdf0fd-qm+hkbu3NX7XOznUBa@wJR%~ZCzORElmYVL23e37EJw&=OLAbkW13?gVY$KbkL@mu*%(6
;f&cMeav8>)p!81Qbp*&T6v~bHB<DZlIHkd#i2awh$v^ZNRBr#V{6l|4@oSzZayiFz#k|0Bg=IsQ1M4
`JGc5O5FJy@I0)JD!rE~(w5D(>l?B`sDQB{-<Kg4AShq};z2c@Cg{yhKC7OxBm2^k9cumbBDwk<8mfn
~k5@`dS-?$|G2IBaK}f78!G9Yq<wqSOE~#DNU&{!DM@_bYtQw#NVE%a<wiGfh5}LH=YpTFR4_<oM%{K
j_iTYv?Nr<LR>xj;2rN#4slA{(;hI-%&cLn$iT6;R{ipq0Eew>+^nIpRrBqy_MJJ0iW<X4J~d<@9HxC
A)l8=Mn?98_PhxB$8yqK4lMUruA9pt%YtPc%h5NLAJW(6kEAc#M$zYU?_@II@7@|p?-DX3enY7dc+!9
2RG(1>QJ)85n*?oY2((E(K!)y{c-soUf|mI2*|Vpk{6im){rnC2f%O;r1353SKA>5a0r`h^k5>FGmA<
)PBz<-MDEbn}um)tnUkbFJvp|NKz{k`xTn4#5qYQF=#x`m2UP$+yl=ej#ApJF)q5kh<WDd8)KeYF({6
k$^f%*{EIav-_7L)<|gVxFx@{jH0M+I8?&co644Upj#kl{ru=Rfy6rOCA*gGA|!?|FU3HYxtg#`=sh$
n_azkn1zHNueJzGMAe3kM#`u7tpgDAIczq&E;sRj>xj$Z{w2T^!<e+=sOQZ)7SGrhIymt#k!y9=U2E4
Ng%^LKY|QS^*LVDXYFy`CPf|M{j=OA^#K`recWQZ#P|pOe)-U$LwkabQiS|tyND3W49b8yk1Pw?VP7l
jW$1?eE$R&T+mb(=Zdg2=z6UbA4Kl0;89sR?hh8{eb6br~4ak`Vc@ibpXQ5;C+1fJy*j~uxf5eCpy)i
H359=%Pjl3c6vMkv4V|$O|8f-VQufo0!e_NME(aj*kM~g?$cNa#}w?KyG_4z4ilU8PF>GB80(2|T;S~
xeBE=ko<yX|iJ_2*Sg24@{(pwKZ|;~(04R{nvX705U8g%Ei{zOg<a-*TQ{8}F<iWB-dXV)@@$awq)<$
gl}y_;3-(0CfTDGs^Iikl`62LpjQD{}}pcI>?Zwql;7Hm<;&CHfe;Djxlt1%jF;24D7>DkHByJ`t|h9
H{YbF7s;P<p4_aST)TFSRz06Ww-*khpA>)$P!~P`8U8NnGqy=D+U}%lEO*jX=F#-Y>=^o3rk2`4hDSh
#r69v1kO6<qb&UItx7_|9|4<fK`G;~{gt9#H$RqTvx87p%+>RWwEErZg`T^ZhG>le&3?G9GtUiMb*e1
#Kc`dX_t1YAH-^?-e36Nn0$gm7#D28%WVA3&0u}#uC=@=i>w%q<B|8n_{j*jk)JRpB1B_$3Sn#*xBS*
~5XO26IyEZx04mToJIq92R;{Jv9tUMFODPRQ^$l%o|7XlZE%mjQoF$AJFX2;Z6?S^s;G-1rN`Jcs^w<
)lfI;<K}}4<N5tAF&QBUc8ve;9S0Ll_v<XPBkB6we<UZ*E<d!1M72{sL#!QH`RZTf6RNmUXS@eUw{2|
rhB0-Q(9U|=gphvkl|)>+$>M<hi%e_i*KVogA6USGp+psF`dfG%eO<@N&EEaLz9w{=qs<hLa|@Y&CR7
&tCcQazMR$TufF<<wL7Q_wImDjjeP^QRj3Q0K8oW3{9%1Q@~Vwqy#nKnm*+X^v#eu0BkFTG)P-B||H&
txs6f}5D)T>Jz<@i_($cb1Q&Vf99cB6O(n~MVi4!N%DO0A<va&Mz^wUq%C!c(h@q^=g<QHYYz5x3PSq
>b-pbXfaVmZXV5aZZo*U@9IA^-LCz`A*jI>tP%V_<#8HtE^C1Z4k~<FAn;N0ufeBotuzfwI05#{EM-`
sky#pbk@Tqj`CG6zT*;^Z4=OnU1h~_ik1mkay%2^GGgNa(<wESoUz7gL)n21=a_w)2u#2J~-Fs*PGSn
%8f6e9{Akt6rSP3hd=quGtaPj5R6;YWtyL#Pp40xPJ8w0Mf>*cOF_40ydWP~H=I9|LH?S{f*+PCnKrh
qht|xdpA^SH|IBp^?4RFU6iYWgF_(UMa09Ksc=0&o_ifKVtXj2-78Mo!zH;SCx^(H%i+A6BH_gn<Wa$
p$N>-Lo2CNq-C-R1JG?xYEAg~|Ca*us9))kzOz;Ptnp^k)khqAQr1Mx3^jcN2}=YKFT)ZMjav-z8cAA
a~c@;PJ14EAB2mSyPIuOFR1e?H3x>@(!K9a#?K7x|axd~s}m5bFch5v&i*>pS+@&SMW8Ka)Q>|Auu7%
RiK*|F6As500w3<M=|PVLH>1f9zyB?PMq8AIva7tR0%Mc_AnXWtdclG!&>TaV3E~AR!QF2;tENgaNc#
-sbKuVq$mqh7^HndD#@H?buY1Nv&;DYNrv4prFmD!|CsH_MYWt&5M{$|MAS6oZQ`e@A;kI`JLbEd+y!
9`t|ECuuf;roT=*S>hwG?2I#;4{`*x?QIY<fIbaN?G6oa(5{uzqBlplriwrR~w`}24alYu1C-1)d?kP
u(9N9q(F&z4lO)9cPzM0RUi=1;!O^sf^)22;Rxw*M&(xgdx9{8SX635Y(Y?-xTTI2|QfLx)EnLCr;5S
oD7hKgTk`eoePrc9ZVCOq84dOmUDgdPL@A#W(_Lyy7d^Ql?0W@*_vc<`X6A6~<A{)cYX0s4o}@lBB*d
~MbNYk)PuebK=}`%Sserj(SFT$%S^dwYAgCx-bX50!rUb^AYtuT<hi=#jZq;#;t*Sg!|}Zzb}kWdIum
kIgkEpNJlXr|AE-wl)=wMzsyJZChUluZ2(DqT3dTjjR*eUzX1rJu%#4sQ8Wc-|&CX|FRypbIf|9g%;+
UH7jzeeTnk&a;;lst!w*+u0g(y9I_5rm&^%r!W^KJ-Tn~&b6@6&`M{pbczMGGdUMPWX^+$ImQ}Y5yJZ
{N7#A|cT4-!+RHC!Aopu*!GnH%5Gw31;@<U8Sg?7f()YL?d(HcE^^zG6fr{DPh!tYIt!RW=l#sR<4L1
MdgoPbPWYx~IQYx<cR<3oV!Aos`;JZBB<W;6fo^Su}SZuv(?B-+@-vCxuZpFe-T+O=z!mTx!TP31gf3
0dbD8vyMF9}&Oyz~`V{)9;Rd#rAARF0nz3!{qzXALu&lk$W8Q_UO^0YVY2?TAs}srZR4mo5yeB7@0Bn
f#}TVl9G}>5AAXK-FDIK!?=B$f#!s2S(d(@adAFlgI;6{-N{%C?c$#v8m7E|hJI*~^`+%s?Dr-Ue+@J
ilk+tA9dpBH%!9$?m@{+{SOORnV}W+*V>o(dK>FSJ9}`OrG$;7?_&*$j%TbXn+OucRYP|~&Sg*)C^s^
2`9uJNn?V5gf{!{csJpaQOu$}lX=s)BDdxY(T$HbiQo_R3&UFLyfbUwNkJti@Q#x-QjBTc)eAK4v9&i
j*hw=Uv)led7+j1gHEIl3u6LbuEncJ*r`Ogn|wXMXj6T<L>-4<qtAUezGR<<zQGpL&wj&74)Mx;&noY
q3`T8{sy|X-7G&XN1~O3HNvP+u*dPM}q!!POD<=D5p(w+GMA_(`i$kHpgk#IjxGdqiB0Sx8wB;qp-gx
*{NeZ1Ne&M`=tI>>PHFjBF7*qiTS|(3Vo%B@0%_*f2QB>|DO2!(?#dA4V!Ie_}q7STyo02|I(w>%1cV
+U5sID<buHzzWHmV=D()Y#Sb(s1JS@(zdmNnm~TsLw_MhA5Bf}e&JRW3z9V|+-=de^6#qOZzU>n6fq9
1E9;s>KZ(Lpcb_^#Y7Yfez9VeH2;kr_PcwecUcHRGb1N8q5(cvNKv&W66o4qC`fA0AFH>F+|oqJyN=8
N1I%oMy4oC|z~oH)7IH*P4^@xhR=-c<DTh7B8hPd)WiAvEAS5kFub(d*bEbTz&#ehT05KV@F`ExZtn2
fUM<Huw%Xc`&xY`X>gE7_>s-g(W7wC(fl`{AhS$Vjlb^cL6W^!M|d7A6VIuYkj3IdX=jQ@}T>7?|n$z
^8in<UswM5rh0B;q0VD&cXEJ>t|;}$<rr@I@TC~;YxWPg<q>=coH0|{H+sutDmF#pSD*N~h3<VA%s)O
bv|xW;+EcD`VB~|z$(#PEKfD~nJ;B?wJa)#gHZUIK5sV6~6P$4F@AReTO#j$%iT5kku3fvtjdvS=mKN
VST0c$a63OS1M|AfO_6mOd{RDZ;bub#RJ}@Taal(n1elY#x|G2TzMEo6ED6I}Y5n36`$KJSlS*?G+Hx
0;RVS+s7IGE|Zjyxvdbh>|ulYD#j>?w59LEp$ZEd{)doGSPNIpL$bmJNy-UjA6ADxoFok1?!`H38n~?
jOHm_3G6X>(;GX;>KQ~fxHR4ppah&Yl=8{A2<{FP~;Je32bAdgD=$;$Lh~ElxiBZJa*i|z7zXT#DWts
VCMf!V~)nVz>3Iek{dVjNM0O#1#CiNTu%RMAAL~wHNz#3S-<Z+|M+BEwruh3-@m_*wMe{=f6lm}1s>4
89xBziA$S#e)t@`L?Is6bU`>FJfE70Qr^k6faqDQXTetkPw$`j!Qz80)iNObm3yAID3AzVf-01$3diA
FT8Ydt>-Rk7m54zR_IMY@KCtK&xK+*Cj{mz&A)_;1he-odv4)OWjIEx#*gHMBDM(1C)HO2x~w@GNIcd
$lR`HcRf|E*iM`kr~_nL@B3{Bh_oakbeu2p#YOeZ+SZ@Z0E`TWg{(d34EIpZXskyRNRTqOq~D96s#Wu
|w-U^e(m!{f{ib4`h+P-I&vRmoBI)moCbhNRY>}sd21qp#HHb<T=Rc!einqS&Q*pdLkBP=7zcW%@YOc
+S?b@)qh;PC66m^$>YBIxpd#B{g?ZXHvJbC7XCdaCr9U9!KO<~OV#6#Kd$3DXfnFM=t|}X-dyi~Q@s{
gs(!g~s@@A=<T1GVLDly3GWG7;Zz<J}|C61aeQ$1V?rO$SUteFjXwjlq($mw`(xppv9(eoq?K*d1Vjp
-;3;)gDM);9vlPTO&&U;;CYe4^R;>3w_WZmmH5L*u}1GXf7mYO$jo*s99x#q;VF?QVSt(4od?|I+{{D
uGYE&j)4utf64`T6-e{|XJumoL|RM;{oB#K?fjAscxRJMn2*S=nNd<!bSfc(9w8f3TP;6<!JNcb1fto
CV_{M?YuI9K~FKuZdlb;|1{D$f4OIVp_3P9}7Q!B=>5P`230|_Q=LyCDr8kxd*--{3e%+43bL+*I<3P
aRlZ7y})(Q0x!_p=uGH5b?Vd(&(JUmz5cgt+vW=d0)-~#W}cy8@#4j5!h{KG_Uzf3Hk0==_z>qIH%4E
uFR`tyjkkf_HH5x(|MZFe*|>4z67EM%9-EKO0b5wGV1dS%Sr?p3fd?kXi@yw}g5NG<*nb;+$NNvrVYz
b>*rTedDy<vXt7`I!%on_7-00-<=g%Ly&AxU2^dq`P>;Jy!Fh20%!-v&@0|#`j7~M$D$zY1Z>|6IwKg
RwdON`g};H*7^OF{!O2F5}D>DaMjW}o12`;L!)C^=B{47!hbZf$Kv{;miwws>Osli?PgH5oU|%K92iz
x7)_O>M~O8rAFBTk2rX?7E-bjbG=9)x`I&+{Sae-hSy6dzjkacOs9|nwpx91cSkkL`S{%?6c24dFarg
UV0}S4qugfR6hUw^ZIi+=Z;V)ly6zq$w(xk=hN6Q=2_PCMfdgKX=l!yA<z1W+@nk6?*{9T*cf?@N(}P
wpJV%=a>T#hcS+ysn7N*Fk!gH5<Ik8ig)V#Komk9-fBL$(HQ#!rmw)WR2GbX7&BR1*U(k0Y76Tvq;4^
0UL#ap6O{^nmHP3f+{OX{3qB7<i7CW&M@gwmou>!G5y2MI*gf6gFVsdCl{^_@+K41Gd*ChtqcO!NWVs
T<GVn5<O;?4|-JMm%gsh}IZMIna4U;M?>%k@3n<=szWIUVu{#BA`7dBO&nJ*Y4J<N@t(;qT$=;cMdS5
^sd}Z_)Q4=ExH|n7_Gm=W3iA9R?q|+5_rnLza#w@!j#;i5rNW*7|4YJ|6y?Qq97bef#!le~>*Q;A+ez
@{;I_cbsX}e*fCyxX;aCUx0sN7qs32lVksYv89y5_1Wrj*LlrPVyGXN>i%z-`A7E9^~fo6`OrfTX`Z5
|najVv98_%^X6XH&2Wr2oUVZU7u7AN?fAZu>?W>vnIOuJBF6IM$>ZXPNvE^?0=X^8&W=|6L!cNjZ_J}
xvd!v`d_OEkakDi8Z?gKBtiWn0%n|u=25@%z(+uPfFT}!D?4o@8?)sy5@&j8h&lkC(x`FxZo+2i$&({
Fp?jccR$g$#Yf`_@Lwcd<7I@V2!i55JPZ5${^N!;_vK(@wl;ZH#lKSHEZNOU{{I{g$<4Po}TB+F!n?Y
_+$xysV-+E3Kxg;=bzQ5`Vd`dSZELaaCn?<zp)*7FU+v=c_KCwDO)bZ@I6c^f7<6`Hju2w0kC{r)7WT
%U*BhimIAw{cD^<yxYC8>*UI6e{oG!>5A3Pv3yeHUtS}<_#Z8(DqUGx=3nfuj(_R?`hi-xlwa7K<zMM
9^Oo^9E6rD(U$L@sslO`CTT?o<n4e+HN_)&#R_#yA&YaxO#kV@2+<)(xlY7ycIXOOPInJDH_?cZWwP5
P>>G`u~6csuDd~rN-$NXkDNo_0G9Bd694|W7QgWk~iP)WEpyg9r(+#Eh0J{Rr`cZYkzV<Rb%@sW&3UZ
f~e5~+=Bj_i&!M~+84Ugt%P);Q~0b5FCUWo(PLWqeC|OGZm>OI}MsOHs?hmXa1L(i%M;Jsmw4?TB_py
Q1CEYtf#l#~y2svr}xZJ>E{YGwfVD&n~cw?1grTz09t)8|=;YPJ6d)+0AyVecV26pR+scPP@zQwy)Ve
wnx8M($f8>SYB(qm2PENxmKQ4U=>*ltrBaQRckd^o2{MJZZZ4KR;zW~I&Gb^I;>8s%j&kSSv{5~Fg7q
QkP`3)#s|^^8G+nDUZ5aQ6j&H233LW}0x7|aU{P?l=F#ckIpI@RuqWsVjSY<prG(&EdMG258_Ek6g%*
ZNLd!z6p@z`r(9TeQ-pd!|i}L?3{{>J>0|XQR000O8^OY7yf29?aEI9xGKFI(88vp<RaA|NaUv_0~WN
&gWWNCABY-wUIb#!TLE^v9}eQkT(Hj?0X{R+lfFWGX7lAX!!tu}3sqbOtT*p^n3GqcyyFjSMR=7>#p2
)17GvcLW61pomMl;q6p?%i|!Byu+i6bgkxp{h_QY;J4@`}OL+DXtc65bckGSGzA?ZNs161!s#qIKFQe
brqb}^Y%7v^5DCAU1e!o)Kv^MPxCx@f4G0}@$?{W@7f@(vS9z{<JrmKH=oXqPEPS5l-nqltGa1}S)Ju
Gu`zGzC44W-e1?ETAYW(skL$cETebOJTNao4iMZjaS7m*v>J;=N6@h58gnp>vMXkR5Rn(RGUe;GvMRl
cq)<S(--6ykpxhhJHL8HHk#kws@{i~i`=dJ!Fx)<xqRa4J$p@E8f{k2V-xdFV*mn-_+HurlQ0esYpMU
$r)qL|;!@>Lrg(({9+sT-?cwq7pp6I~o>(A8DIie<jRM2l6uZwrA`Js{{ne)$?ZpSG${B-#exB<=kw7
vlg&g1(O>Eyh8U-X=x0TDRlil*%3+jS0QpXO_+ud4jDZqFy&M0J3h%dX-n>V9~ZKKxQ1=Ez4##qpt#<
wA7d%-n+B2<9EPmW!{YG$Eo~<B={y3x%q4W1{T||t9fy?Zql{}KsRYw00(7x1wDdSZCX^=z>G?*(nbs
d`*iZ2hG!fs({{E<7PV-rbP4_3&zrWG7qhg@Wr_b?tiFR`A8l+PCj!nB#gg$=-oB@2QIcTwB!N<!Fw0
J0UKCBf1k?gV1V<aEQZTQZ080ihf||xMEfHTBJ3zh_=3^MZCKUuOkFVk&oY!^mdJ?>hUyXyWgIDoxFu
hCx!OQfgi;&9U^l$R3{0>I23PheSgEY7-+F+3u%{`1$9o*)@<+>=d0G_T_LA{0<H4nrxEpa$jMGlhzA
l)vC*&;yku}rJ<Do-!V9L2)M{?UgIZ-E3&crLca@PEjUl9K~`n#XcVM)VZOaro`Q$1|!Bo!|a4jkhmG
FT#z3KcAhvP0V*&zwF_k^V=7ry<b8g1iyR{grjid`-79y<AZ%Ds-8moTW`XRjgy1-N5}9yjHX||o_z7
27n9L1@C^u}DKak_fwBP@I4DF%;O(H82kE6C{<$s6GPulP(qHElvSs+66C~<4Z%+;q5Rj*U@8QR@Q)n
s*BgBteModO;fDZIb;fYw&111;z#9v-sG{E?vjJ84`;<tw<2m5D0<L{`eI5W@1i|Ebq*BP+c{B^uF8p
$3X6zu{=68->V!1$TmRS!HbD&$h2!y*?r{2NY(f!Glu2kp&XzD5*#WC2`h)C^2}{pBv6kA5LQuLc1@p
%M0)ndJT9De{QPF_NB|y3RYG8P`2!Mx9FB^E+zN0INsu92n;0;NL$1_8*uhVU&@)6;v^p(HJG!!V8`X
qc=z)&mcQ}8@>4l=$g?~Z{is5q%`>?@+@fUK;W!~6{B8XEodN(F@%D|NqSBZ`t|Cy!>W=LH`QyG(?Sz
~2P^#!u*&i|$+bLbI!PCa(cT7iA76uPOgj9c<!Db+CIisR_zL>5%8FSVjr5x)Z`Vx~WYe%-g%@M|a#M
vD47JI{x@@8D$GXbt$r66pq>M?P117xg&V%Jsnk9)m!PYWtO+7~R`SI*!c!9GAzrHd`Km%3XQbnAH;l
-Xc{IF=6=;9|YMQ#_`46yDDCDc5JNjS@`*AfW}NC&%XImY#WWpqm7hV}QJ1d&GzStqofH^M`kem|f+g
fQK`pmsr~gkQh@ViNB4#GXU|B`k0r{;~nJIj!(CxF$!&^P<Y|ZG?43zD`YhY)4D(646m`FZ#U;pNk-R
E=FPSJcw8k2;sl@uXRyHQ+)ee;5&d!@bF)Nhz(tgdL##0<##SG@N)h*JLqz1S&d1%iX>2TuE^=2RUg8
9!sr{KVS?Ys67Yoo8PJOqWId-RjX<>lb-;-rEpP(=kK}x$$;x<auuwqq!vm@yk}Makh`QfRUBgn_tjk
<Taq#Tfv+rO~11wooDH|6^VO=Reom)UTTeQG(o`Ckdh%P}d90&N-kT9Dt4h`ru#ZLeLO&rD*z6T}ElU
1H=?`(@4gcxXg8P(Ud5hTzR|B0J?Ri?8%szr=tVyFU)u@iRVfRCXxy?wlNDnKi3xwHTaqZPM>>_txuV
xei7SNwMGB4*qp0;tGg&}|a@{3|_00y161dOk1i##9bDmT2G6X$7LAxPyucVPbf9z-;6YIA~1?Q3<CN
ns5<A8ri&z#mL%o8c@|0e)d#W4G>{<0}9rtFHaP{39<^bW$}mG83lRN0|T>{$s}lw?jak&EU0gCT5Mr
9H1}8tH0N8Gp`c~u-dSXhNxZ68k%ixwfcIPPOM<R@+!eQH9TkWBr0P@0CWP8Blg5p~Uyt={YW3=Zv<2
DD3xtO1hQ!pA7A6QOGm0v?$*Y@4jx11kk&3i!n+S|?zzi&8fJ6KhT66rSXxeoO6XYg90HQA%&zd!lkx
kvr;P~J;_}%VTL-nBHSk8?vi0TG9NOFbF*eLn1P|WZ0*}6qD3j4{1Ns=7@$M**xzfa!3{q%AF-N8wc1
X&6S0J31ZVwJqS2U!LdXN9I`mFHQW!GNQUHe00dP@rar{3+V?Wl*N;YKHp%GACUzC67kjwH~D9ZF(<)
Rn1zXRU1~dqtoEe@RY}aI#;GG%t%nRV42L)=C-Ip5~)$>!9V1>kA7fU1N#B-i>9uKAnp(t@2B3DF1Qk
pY`?zUZ7yIBj`2iI1za^|Fusvpdn5;vd_{Q%!Va`zlqF?Z-{x5YBZ2E=jt+x_UrunAquiaR&=&oYyt~
51g38cOu(V-RkWoASL{YB2HPOmgYwWsmm{8~7WllC{%MnuF_=Q=^)e4bjpuEM{r6#fk0P1!)W>$y$(&
`eX>a|<Zq)NZainOoU9w=Dn6)RcM%qHbncG;R>GdU!r&dl26@;<rF?<1HS@Q>(3Ng)bQgm6+t_yQ)Z;
U+Vr3BCkW@E@sgspcd<8A~e^LSkUqJ(HsHd1m*LAxz=r1?kcF#V0DTH|PumQGpIUfeyVqU3OhTp1jE$
0iqK)V_u`C{dy97X{kNHo+J@2VWyK4FkmnpZ_!V{gk8Jn!@^c!$isCz-~M0WNHx5{AkSdcYf%EF8Tv*
3?eys5IG6(`pi}EIon52YDD$gyc8}Bn1B^A3v`vwv2v&?uNQ!C%loK+-qWn&~Rt*T~3y!gM3omPIuq3
L-ZC)XDM0ha`SL6ndB{A`d{%WZ*WDkyMbuV&qg)rC{%!Q?h9Cd?+e;nLkIa$SDka{XDi;1)zBCP3I`A
M;u$Yla?Oz2T0`emj1D0LA*Q@>}(DWHJd^ctCtio4pSAqA!1T05Bc9Bu&>A-|4x$H6XRG+Pn>bZ*v|J
+sI3BhtpVTE}NAUdA)h70g9^wu<$0YkchmTNazItTGSGO{gH`UWGX__FPnBt^p_@Y(m|n<vN$Zc#NUm
s4rWsAvUVoqxaNNe$ohU((5=YNUIZhIq$WFgOAAA<L^^XZX4*GmOAp^aq!<JeyIHc@$)23vnC~@-=CB
q$d0}}0;MSjiAANc8tozQa0!#!(kx3P14Y-i?ITB~3T|Sq=T3cG^JsY3xY726S3Yn_)*$UM^x6ZG-}W
T8nYG7OtG)G`U(U<)%Cm4QHl98g7X(<C4iKa2$c9VPtVOxTWtjVg8oQW=RuAaL#_zj5!dQOg{e^}&5x
3Z~qEQ5G(PO8!-QwkShTkL4N^xK0Wd_BW8^F9MOXDr?f5pub(8!}U8$F80Y=Ky05{=ny#s)0#Dtz}L0
54S?8!10Vx;TJ)0$F(bGQq9E8uUTn%eu<M<mFciL6~q8SqhPq%AP9k!B>_Qy|NPalX@`-1n|LL%}S7E
yqB1vDz^f;b|2N3e}#D^F~{B|AWe!kNg@<upjm(cV@xP~7~?bOA^y|NXL1w3>Vi`dZ4uspL#|DdWu2`
{{VS_y@YRw91X)^j)GU4-YfBGXQqM?rA8i=;q6k;$LU+c&tQ4k(FJ~OQ^3Q!Kge|eni_N6#FA}O72Bu
n^Bob?ApIX+%V?}`8;<E__;VrtnlVsYjfD6PUtxJTd6t5Y;C9oE>?1;cW2&?nyop6Ovy$MlsOxe#)Mk
#H#-PR2$k7$3QOW-DFXWzYmi5@e>(N1PZkl<}*tbpzXG<U!{VhyydVNB5MO|Md5hc#`u(hkYGK_i+6k
KF7v2yf~4tD86oK9Wfd3)U=M3q}CZBu$VEW9Z5%5VNKL4Jnl_A8AC3^$Jje+EDgW1)^TG_vqn4+!iVN
jc6s5#NtgHgjv?JwB)IauPR(-pdfH`jvKVN%>y>g8mC);NI{*Y!pERc5S*likPFxMI5@OrjTEZtY8x@
yF2o|>;sSZn7?GSe3fT!6)D5d$F!=-YNWy3dn7@ly4XIKCKz0H7$Q!T|?zt?Yz^l@zy{Ko87FNGev*^
Lco*JEuo)K4sxDW!pupQJnE=66g+x!`<VVWy@;J07?Cip-bCJj`y8(_O0ehTRb#>di()Xp?E^ilM$8(
>A=bcHI0Hx_@!>~f5B!I4W#(IccT>+@;Q623(hJE@Ej4M!{94|!B1XU%=mtgFd)X(@77Hp`c2h4DB0H
CSZpCeKK=m|Jf2lAD29SvR<>cI}(bv83B5zXG6ylCxOg1W8cy0CUjaE>KD&Gf+xe12f$^15Z*7M3TYT
V?dR-!^JTRdWfJ#8L^L6H&o^5X<^_h&IV>9h%%!Yn0jY92uo-Vr$4_Z!vJfeG?j9S07$8cpA)&|(Kcw
sz|`jwF!AreY+!#8fLWr@fj+RS5f;v3juH*wYEU7!3acqdmjO_!Opw*NsKVBR$s7j@>tEI|i>R($wGi
ADTqZ#K!Pf5UHF`cZEb6anKV|_K9K#xrVnhzIHOoK~OT>s~4>f5Z_OWi|deknkZR!2Tq9CyEK?u(<*e
Ks)sT(MkQA>l8T|DHdIq|~AvS0P&8Fb}YY!0Z&L)e&_s!Yy^@ph~V7Eo>|SoDncJi_OV+f9&AJvHC+Q
B8y7q_teO-P_Z2Q0%cOp~!-VobDbG1uIRf;KPq(iTYyjTECJo^{Z~8%<9#>bP>>G0rQh~Qb5_{FJ#qC
uwi@VV4NhZWJDvdc~@xBfo1@bY8z!1G9N6uGgwv8xbcsXA;uEa*%c+=JBs;8B4Ln><HTY#lA{n&z&4+
gT@1@f5B(mkO}T1Qcqy)YJNM|GMGEu{J6^B}-$Il{b*<6$?=^7)XbR#M1ZWORtb`_^tk-uml|~zqJ5(
D)V3T_aL8JItIG`%i<X7u5ZD=5ekilRNapl<^bXRtS{~`!wjN5I!E>ZmpV9{-)uy(e;qydRsNazoapR
pd8%ZDy!Gc=pUnx*-t!PI#*t1&dxH7%rv$fhfCrWc>Topq(p#^PWH+t1)(@<njZhFv27R(pyt?ljU=3
2!f*;qiM)ObF7~<N^u}8mlihXv=6GU<c5iB8wibn;Jho<GF`sJS%IFyPC>Vn2G&&m(W6ENl6^)G5N+_
_2~hYAQj~^Mw1j`A}lvY!-Lk|yx-Tk^apkR{s;Q$=t|s4ifZ<Du^Y<&3p*PVZh53p{M_DyhKfE7)$Pj
y9kk0-T#s2ZaU2gK=7=_sqN`dIcOhz0k@@(q=}pQuG(1h5(vDolLjx^`Ky=&4hysATrHE^}hl1e1rZ2
M*n4k^_;Qr2h4R9qUJu|jv380Db09?wunhg(*`j{f@8SRmyq(SOor1Nv}3~2T_;TKeMLgXVgWzHH3KK
+HrFbe*W#^N_&Ln5_CoW}IjA9z6yLwFtOQdCS>fdz@gv`m+m8LZs^b1y(^UGmOu{nb}rjf36#pW#D9(
EMf05wEQy!%tjg(T+KhCbo+Hv&=tN5s-?4(+u~it7aHYW|0h#H?UzlyI;(m{h9sRUg}V@XEiO9rhU(Y
{;+J2!?e7{ro8nBtwoKjX_xv8#>;z<fhr=`lz<r1zAS#q*+d_+QmcOO_JFHJWO7V<XFa5BqtTLJ2lRt
)0G(|{$I)=5T<-D5qnZJ0;~)m86dTAUFt1D?#|U-OKZCO(y^_84@0AYD{efsbGvMce#&rCi3XZcQPrL
I=I?CGU>R3Y>lSMV6I-63RrTB=)77>U3Dgui_vfQc9UZ-r()$#bmwM-2?2|OkMnIQwCDfuhQFV|O5c!
Efg!KPiexQ7#f!LHfN8^`zfR3)-m8$*M@9-OzbjEYt4O=EuzJ!sa9m!7{qB7O$#+jav)rPk1-B3te=*
q<tq&GpoQ;z;Q+E<S(b;M8K69um-J4~*rJdt_v6@12E;o;w8>pr}6Y#L*E7wx5z+!AJ)#FgTHhXPX5b
il;L?#V7>`{QgsN^v6EY`T<%TWN56WmTv6grAo7GdrAP97KM5nhB3Fo5EMN@3@(e-_4u03n0+cCU9_N
A$Qa0Rz)q&Q^4<b3j%6#lt}N^K@<>T<uvC8#`+PC(&th9BJ09*w`rp)LiThbD1s<I=T5&FcU!p#q{&m
ygviX4M=w_m$H`B=#Q05opLP_}mUA|nk7_xdhR$)b}yji3x3hQ^OC&}ub^^XLP;vzJsM3ZC433|6>Fe
{hB=-51M)Sej_7DXd@%!WXPac>;A-=f}Nja38eJM7VvT)kMqW8ak=d;`?MZyp6xQke=qs9s1=lK=x<H
ATV;Zyk}j(e$VeBZTSh#h~@jEJ?TbV5nbaO2d%jIZum{Ij`ELL4A<3W%#0~OW+f^{m#)KSq&VRC58+`
PhD4nr1L#!&h*HjG(3=Tyz<r5sKvywmoBc5Bzz(|NlZNSE}DT(-~FVgI@I(uu%fNfi3vmP^2On(4@HF
&0JJezrt<*1hW(FRwvq=hTZhehaQFd$^2eI<*4_a{KpjwQ*<(9<JVGjdNF5g8NFT?IBG1TG_MQj4&}T
@TASQY#L!c%Sw*8XY!MG0mm!;tEop2G2IK>{ga<L--v7Ld=*lgYk-e~ewBm3Wn6n<?`FOYG4d!*F7=C
~+Dim}=G2TxOZKL&PVgBTX3`Hx+c32xQ*7X%}?nM#b!!S8L(cvX?U@}~<%#<))y1^xvp{XmB;hER3n?
?-AWPEobw??-A$7E+ZY5xcJRmf0j(q+$W<&7_N|;U_SG4nCfp{73KTYZHcam=^o~nhvpV#}}g)epwp?
=VEK34okzDh{_?>dNGQod*|^5e%pGWZlsSZQ)ga7`DlWb-b8rZzWWJK=-~3`%>Xb!8`rn^`-78jj!q9
o)@c+o0F|9_Gdh$bxdy%FiW;$ir4|p>TIG~HMLt}5B&cO+<8JIUBuQ@qK|?>h=s$nb&S!X7arCAQvTv
&RNQ3*O&jU}7?D_DNBf}I;)2-D~;l-1}a`dee#U&rqqore3uPazO_Cm`?qRLEyU7HTJn3h1skDVv&Ab
v3kUJh-K{ava1FohrNj#^Glny6(0NJ?Mr^Vj^=yOH!aaoztYZB&=14;{GHh34w)x8Xpi{cK6haX7l@P
f$}&ct{WMsv7!)Kk2HMbYzNZnQlg9U&&}dbpOjpQ9fdeVQ@q_Qni`N?2i<2aLDm4o#zL`8wi{ZaTw!K
%tD7{#F!|7!!DSmK#901&`O-^#23PV$g8$-Yzp0%VJr~|<x$T9gIP2v89Z`S1%E24tiA=y6N<e*+JF2
0?eX!qZ_nN$LIAI*x;PPejBQDYM&LokaJhLQ)=Q2Iq?q{*JKj!FX-Oyyl8o<;A~lmpo>x(b9Uq+@{+V
mn8ciRTbX1)&CA2Wqun9%5sHKY6wX`imD)CI--3mZs(J1`Sa0IU&!I40jc+!J2{Qyz<>sqwVaGL{B`C
+F*YD;b2EQ#RhC77ucr9@kG99Rm1TJJaU^B;a-4*B7SUU=hB%)XXV9bT%6xvy5WysH+P#18G_j-JJ`v
&50OH)$iH@E<5j6bxP5K@5GX(`N9NxF?`(JL+}~hMOGn$6C=txWTY)i2;I;oVOuu@#krVOct_(0JI4e
B@1P5(+VeytgMVh)WY&msF)i$3ShXKah|rDn9(z|)wQ4<M$@gO44<B3ODZ5-#TJj!LwTDv6|im;eyjO
LMy*}0b+niA;_b2bQljJ`c`qOUw|vs;9DM|lS*_O@eH591vS$RevMx#35Z<3Ef&c=7<(!Ek`B>;Qj>m
zao9;CJ0di>$88~d=C8v~`T8OVJ20NCrqDM(zT&n7ZHq>NlnRb!1wOn2FUV^=<>~mCgfWgu-?3a}<pp
+p;SpeV)u;zRPDK9aG97@Zp8W>=)#3C3JDbv_&#+IN@t9y_fpql*fgAz$ugF)-SMDk3%mM`J<_I9Ym3
&42`b?X^Nqt9sT_lF-ik{W?|>zmc#K}=YOTpZnBRi?Jj6-Cg=;O>hOhLLyUwsVQt3U8(}1VCTM0d<AT
((z+6e*mWr(C^g_Q}6<cz6cb~>ZmU7G*MW2WE{~Y*Jg~7=d`(o0n<IhTyRnWvlX#n<{^T)fr;P>VD+f
VTi{9w1jU?G)>p9D-g4ZqR+>>q{5=V1u4OoTq&CFQ(e*)Jlv4G3Ak9ll5COH+-nVZz(nQ4el=M|QRd#
IR%(XfVS+_3<(yyeDHxxFR?l4(n#DY3#Wv&qXVz++vih=7#o~djeT`oi-k5&sz3W+`m_~JI8rC?zW0?
y6?gaDtag%u5hZjI^&qZlra;ltckleWJDKiw{cbifw9gO*MQk57*N4bz%^eEZ=bdHeC(1QTZ+9(}YO1
z|Kzw}0B*{+Hz9MTD8|@Mm(NA8vukzWr1yp#v7b*uHo%Vq5-jv~m0&XYY<a`Y~w2?bUsBo}I^U&a*d^
M2%07A<rc0Y)hoR(8+pqf{=^Ur@9~T@p^S4mXCizHO?_Ae+QJ0GSz2if~cwkeHvT(w4@Qx0|Z}DanY1
lE%zM>T-HhdWm7}BDikKZG++vhwCf{d66+33^w;U$l6U?iX+srri)f_n;U2$kGI$;Eo_|+p1k%eey_Y
;_oT?1I<YJbt@?MQ5JiiRbf!&vWfACXLe?Wvfc^fnlyY5sM9mr`#h+W8WQ2p!la$5%`dJoJ5*_)>z+d
0|w2#odjFGnUa&NKvt7ZXqbJEt=~p+!TWv{G1AWgdcz6uh#y&Vy%Xx9|g2*8RH4pKTD{5@(O6Py6|%=
eI$O^NvznJ~&g2?1+H(>*-(4#Rw~oFw>v0MA30OV3$O4f3$KY+uH!+5sLOcSmrRlGFC@Goxu|yn%SI5
$0AT_GvDDe$`+ai$855SZS-HT|6G>Z!_#leV6_J=>O<}+C2!y?qtVNFcf`Hk<0051MX84ao$71XD@+b
*_5?Y_p|oU>)u7{W$k$Sq+lU!Z0-N7aO>@8Zg7fgXI1edki$VK+c3oyc_SY$wiAs0Exdy@hy)eC`m?|
y8bZEJt-NN(+>>SDn<E(4lAtPN{KJ9*kl$**OIt@n_>V6xAP^H)kIU|LHVd_Qlk=mOLxB5F!zf8K8^g
`PVK*WhpHtcrjo39j))^tr!+<#+6ML|Vp4PIAhB@!u`=}Ra4399S&Qf<=64h9Bk^J5L_@2pHQwvdKtP
e$%3kiF0a-ImVqF%(dtDB1_*^{zI5N9-G)_%<nT3q;EIit8*oxj<&5lrja+?{bP;5G9zim$s86L!*jV
CRi@QM1Bq%%RCsCmAk2OKL<<7IIc{648vGsD)0&<RFkv8g$XytMpZ*J%e>@;5Fl_iUw-*d|ME|9@Lh4
oLqcX`ZS4PVN;4A7wY6wLtf?k~1?P#5O>RfaM4}n#1cmrnP;MJas05`raM4<vWC1)kk0%~rz^iuq3>3
<6gdX!S#Us9K;_hH78fS9YaZsPC{0<Kp<ry^x#9-4Cljf*77e2&KoQmhc>^unAiNlbYa=4_-wF4+o%(
<#(*U%%bv+D>aEZ^dbE(Z^{AzdR*+8A68jQ&W{<ee=44p^sK(G)jwq8}vFb0HltFofeEf7tb`)Ft9&<
M=rzMvX#DR4(>*c5ZKPfh5^>26Gx$`kmGNs@RdW#g4VO!&<Tf|H+pzjkn6`g1NEQV0Y7ELG3wNXa=U(
kikTKpo5Ef*9WZ{{~bHSZEQamkMyT&+roLMTPogQA8mX)(x6jlxJa=C4FTQXazbMbC(9>033KL-lDsP
2d3Sk&otX}`8?hkS37SHaQVu3iPjDlETEpaw6wJyhlF>#@NgK6LDmWl*rcQv7x^;Qad&x3H1=G4=i-^
kYBF{_tywi7B>FCE+aMDgaAZD=HA(SgXJPXvO0%gz|2UDenh9Fq;vUe^J6ApWlw3Hz`mvT?VJXc}1`!
_jx8NkyWz4&nskFvwpAq;*@FRGnw6d>r67xYFSzW7Hv$v{GS*DI4fo?liLm9@WWiW?wS=w>*j$O4%J*
7cm3nF8qnRW;%^*h_=nOXD<!n;g{+X(T@;l2Wm%%FF8WWXfqFeV9IgMs@|qi7La^HLkM~%;g8eEwR93
?ExuO__)1gNxPAi-26~Ma+<hqX0^(VYttpcV0HFKz31}!@z79>Hbv~yr*mI8Bz}xQN2fjfSO;C1lLsN
$k>xJ5;dE;rlE&=owSdSGHcEBTUzkqhLvaW68xYBKvR#l!4p!?+7?;J4SYKj>lS?IO9lx?G+}zl(MAv
U*HZ@%jbyuDQ`3>!Vc16e1jqN$Nt-rs`GPH4Z9Zn8hF|fYCq{oJ>3UaM0?3C?*as{Iixfz?GS{<Rii=
iCooX5Rem<<p41E?{SFp{=lKlGaBe(wc;T5#4HoagiixfNz9eQkR<rPWZwB)jRTZdZYVO4ZJ{Ljvo3J
5*7@&E`OwBA7d+4t7Bq=gby7nNk@_afy0vH0?lLJf!i8A1OLe18~hNNvmGZ#gA%cbPYY_)P$~A=JVF7
t9e!mfdRH1;M5b&6#YNNtV&w^R}FFR6n*%yHn2d&oq}2j%*bk44y=-`UXr7ZX+Se+KS*zqfoYf5Uo*Q
YjqD*99s%w?S+cylWW#uHrKR+RJ>rr@DY+*aSt<fc2AjdQ(&h@3&8@BLTl_ZA>tn78Y{m$8x$QBvJ<j
-A#>xu$oK@Pwh>JIIe26JENhH2~F$Q>YQ4Bzkx9Y&dHLCigZsSIjN_s`$LeZO$eVm+Tm>}HHb$(B~VZ
W`Ffp+X6mDZf2#~2e%ohEX5*5y|Gcoh|$ZB18>2AJS8)rP*s-Pz{Z8vUhmP-#Tjso_cWuJG#}mQ?;Im
b*@#IolH=d4^1S><UFvkL6g(ADY%^^ZQ3k(uK*wmF=JcM$6tMz-#VUzmZ#!c)!}FRFF>P?&M=>uX;KT
tjn2`D^|_<+06T*0y9M@=P*6Tdnxc4nM+k25X>C{V5v-0RmJGzd2bgP0z;0$syhzetzB+?kTTg-E_xZ
f$Ue(*&C(3lS)h#ur3kOAgX*|=AoTu`q!j~}Cz6<gBo-Mbl!~4OnvY=dc{|zt9%NxdCJKHQWG?5-uuZ
j!<9U}N7rkaxmf7x@mF$#EH#>Yj`DWl~a$cJ3HNC!gN}Jr>zr9U@gKc`$b;JkNo|&1AQ=NxK=gSupdh
44dMo!QO%ZzynjQC7@W4hGM4jHv%>s>8EWI#pxY*c$vS<P*8D6ob-8fv1O#KW>ikS>epKj!zIz^=Xu^
_=$(Qi7Zdfwn3tf%okKL>9#eQ@0<+TThn8-S%LzYQ4(@^>@LPRX#by)VzH-7EH;N%5Mi>`(Zs1KJKIs
4+Bnb>oL>aIXy`Ivx<?3a&<~5p|nZL!835GQX%V>@l)edbzRlBmC|{+(t|2QTW7WXMC6|Agjh@){5Di
RGmHfs@r*Q>a7{j3=2}o4m3)VuH_6E2Lg+b7OLXzyQ|bPqyh)x_-1|}b7TyFRYPu8$<ACMCO!&Vn^8S
czvJEXyT~dTHv%)Bd<CsD+aZIEp@2O5yA#BHde<~)ERnAXL6wbRw?paf=j1f|O)liY>iwQ&bOHF%kkl
6X5a>_RCl^d{1bD1L25BM>l`0>avS`nF6(Wqa8c!uJ1SStHYPVqSD;4doh``+n1(KdB;g%__?D(k+ZL
v7*?#@@~jbn~{jE>?L~q;cI`?clGSv$XkZT0MXD&lE%kpvrp%3~w8$mn%?3LEBGssAe~dt1Q1u=qL?s
oK1I)Io4uwU~Afy^)0#v9es^}*pJLvtRG%A>1tuG0Nu-u5EAvsQQe3RIOF9}h!v$Kz?PZc$t|7b`br+
Ulod=mjI5<yQYdOqZhSJuI_P(?C}EPp?Dx}3yDx(mli;Nzc7U{sAq^e0>*qdjL4li@ddaY-o<FymE{n
%rk=l&#XBt8lm}y_9>Q*swcBsN$O{yy^og<2remMcQhpw<ld86Sz$Lz!)_ihTXlXL%xMw@kXt9~id8_
s1>MfSt7{;6Sk&WDp%+a?E&>`>p>y`oEZS+Z%SQQm6`a8|n%M*8hOFg4W!J=Fs})r07CfB(1loo9yGa
fdq(=fMwHl*6e5yc<qhO0bAJUAoFEibzFA5@6-7uP#0lb6)ld>5*%Wlu;kw)llZA8;FUVkEj6niRNjw
^PfJ*Y8HP$=dfFQo=hLyO4lO_3yVDM_M1Ugs2i2D-ME;>{Mc)t0nPH$D07x%M=w@~-aa~wJwm*f&(=I
s++Po~x|hYITTjBQ;C18=!Ox-VWtz<#b@;a!Ds$dO$YdzG3#3oYFu=p^+ppp8zmiICm{cP#eFxnI9>4
_Bw&R^rzlJ^4BRsD{^NfhP3%SAo--412S%FT3-A~1eQfR}UtDoS{CH%Qvlo$l{_GJIv;r9p0!Jp3#K4
MHFU*#P`>G<j=y6gnMUjFn-eW!l`;*f6&OR1Wd{4cbnVm{Xr(L9p>CSBAuUV?}_vSWE+mb@&^%3`c}i
Jo>BEj$<!&nJQ@OD4v|JGzIFmTWLO$UH#e?s;>z5skY)d*;dv2~>q?8+J7Xflytbp3O%`9y7BDUrdk+
YJ_=lq_VqK+Sub(Jg92~s35ivg)ltZej$g*IT*r&(~pBjgUK1w?)XY1c}8(V{{k_DISE26)tTevV?a$
lg@1?P;#=#LObZz{d*+*`wWz1V<%3OL4mODZp4ukQy5UyfrN0%kg<eG6koB%0Q{Wl#lZzSihNY)=Trr
VDXt&le(*G`2n2p{u`vKpcjXsdRn{OhSD6n+Sl>C7GHB{YOrlR5p)Kf#6*m3%O%5{AK%G0Sp3a{*UsG
qm=={*7ql^*>U^r#!FFXUK}Hs`y?>}&HHGyGuA+uROWefiHXzxuK}myU)R38)!gzb)_v7?i1F2aqJ5x
~Y;v_tT;j==+cjyo&GG3$x6ZxWmM0RLwvt2Bn+AoJ?;|_YV&-sTo4WZOUzQ!jyT+H?ZNx=n_L$i`IdH
Swv~EUo*n;ej19ZXYUDv1|Ymj^po^LpOADE_1q04WAD8RvA<MF5Hgw0(2}J-W@%<f{c~_BQ<zD@gE4J
LeJa(<%H4@4?^Mt^x_OBQmg2;+DnhG^wSiYw=oY1|q)6#Bz_h92@JQyL>792f>R6VLb0RZVE!`5mp=~
53Xw*^KXSdHNC-qN8Qfi8|r0cIS#7-uSmVsHfX?fl2f>}|`!GWaA^L1Iep<CRRJss7j$+0+=m}1ZN`f
1MOW!26>;c^JzPb$?mV#3OmH|W;b7X*d<3LcB#GHp;f{PgkgjP*fW?f!^=KH#4}gyZlG{yz@8c-LcD*
WN!|%S8nw&8Lrl{CM=IkKtfsDA=nvX*t=&6yA6E?d9%nf9HbVDeVIlDEZ{|L_+BNT&Rr0Gi4Zn*&PfN
O3}^5fb2J<wdK~?Sp6<9)0LoiyY`C=F;hn@b$8d8vOsOl04_I{OWn-0h&X>ek!AcP(mRs`ToUW3w>Co
Da|a#_49biGWCi}Q<NvMBd(+4`<N;_8ESe6zu<30Jg0VqT%^He|)>lBxnm(QIDGs?qd4tB(=@(qxNEu
Iu7JWO}W>pw~p5=uvOgQz*laJCI9CdQmLkX*`)JU0ZvQKwmOy81*O2u-$9LU$kZOEzTU_~s01Jtp~Kp
XH2uRlt!dI{!q!g<dfeo|bAFnNRLj*jc%F;q8r^Tw|0veONef(GK<U@Pbbdt1+*QLqze>YC378hrj`7
Ce8B%I?iW9u1@l>rP3AHy~jw2{WnsX%i_@k8x)1a?)qt^zG*8M58)Hn>TOv=)aCUn?&2LDf3M2rd@e^
dyoEm&@#|jFHkawwwaT32%o>(d;VeX`6(;_^yZ3gBhp<Qd3H%2@&z57y?r`c>12xGxA4w3cXSF`DPC-
~j+0&ntL*Y$@eif_N4>`scYPXk?E#uj2CGN;SRu7-Zw+)aK+8d33c7;AH~t=tueDYhKju&Fv<Y-x)@l
3reBt6d#%kJ?^umo=DDiRxlhivv%B3aGH%SMZk^9k^YVBxvr)`zzy*u%I^d8`K5G7BU5<{}a+dWFIQW
fM?B~7Y-Mv~!vjk0XFKaPE8vaGN}($B<MlM>{Z_-2QRsZ?J?Li!2+P}Z0IlaMEe`|pxJyg&NJJ@<Y7b
2R<SuNPaRb96-}`|l3+|CpQ{?0-5rMW>;!%JeTg=jY>}FV45lw|>Dt{NUG%4#0=Q(+_XYpvlvNGq?I*
rhobQV(a|ZU(SD~mj6K~YbdS&cXH(=_^mT4^ifZId}(?>RdVDNU49*GZIJ~2xn8v|$MEMB{`vCP*vNC
`?V?Jb;I@q)zLg6g6f*f8z7L)^d(bW56M>!rdh~2->sheGgkI`MRa%1Ru!1aoS90;K8{DjerAf!%hU2
mjbpD)T<a1Q6n`<z%!=LGDobcE1^U+hs<J{qrqu6`SXg0-ck?4njt!7E%9us<})4Sjn6WD%sO-wWKvZ
pNi%7HNWa_qFL>vdwNH8L>{6s9ySEnh_|@aAWoUeFWzC-d%0GKA8XujL-X(P^K2F>HLNH{Df%KW$k>N
8`7;bUO;wJ{}t1HX9g`exrptYuIntq*;?@#VjqQN1Z?_k^pX2b|8s!ml-z<`;B*Naok&obzA<b9V(%d
tzux|#KV13T+nTt4?vXP;*v8a==*G+R{H$hDXy4<ToE2mMDMJeCQoYJL8K4h`LBoQ&YsC(x4a3AfW+0
uefVK!m{%~NX-Ro^c6NNauR~nq{ed@mgP8?IFoOxm={$3>L&63gX7v&scDVMi_rL)XVOR`a`|dnfH@m
0FEa#l#q(ZCckwVA2tBhx~+fGHv*%-yETwX!P{!vCm8e0ITuJ~^0jC{4K88Z#i1~W<p^x}&%$zORa6_
U5KBdpaD9k$@un>EGX$eZFhf1ME}6tSAIs4<r(=Z*%39LewUI(f@lzp^fE50iEcu*w7>z>IUln+XN7y
*oVmFC~!3*yNS&%0();HBmxir>E~JKfqnvzai~AV7FKCojYw=i;~p!gaY6d>P`M5?dXa!-aj}wgC+Uj
KOLSNeEWoH?5+Rt=;OgK1)$VzldcjTk_i8i<i5`N_CWcQVAF5!<nVnoIurfv>6HO9l^AD&SRS7oogM8
Ty-$GbH?O|@3@jwMCl>J^GJ<A2s**h2Fh?FdM!uSHO>sy96Ru#LqhlBauHfegMO$xl2tmYT3xs(xTcq
kRY&RzMkl9G-GZscPo7MU-Kgz~QrroRi<R0eC9@4V1$_pu?S&BFg4Tpi9p4>Fu-n~6dPCp(FOl!Nd(-
71jXqW^6C-_muGCmoc4hr%9l;|J9amm*?IZO%rgyTQ7HfT&EjSp_2fOXd(^hgOoEY>HMeb(k(En2k>W
io@tKxG*^x8JQ*p73vrN->^g&g$DLl2ZKi-6vp$Z~t`CN2{ykUS_I3q*_~R;XBUe5`B}3+<Y*6X@weq
v9+|hr-)s6v3<J7c0?NMtorH{uoqGDr{U(ul`X+U25NzN+MzzmU4iK<_>^&%=`{_ywX#bS0n2lPp`rJ
9IeOTc;dBhns={Q(eY`rsz1uP8ylvGT?Lj(g*93_=WJOJ<T$>X~Q+{SnZ9`4S%=U5cRsb(zQV)R|<z-
GcpHpcJCD*_JC(sAixWgo)wXxusv{0S8;^>dGy9(%G)Ump*NnQP;VL_cOG%vSwhZ)b?JS<C1xhnWniF
BU3N*fjKV37((_<~|3Y+VWH_8s3?FM}D0nv^k{4m*ym%PD4yy2hj#1QB&L<6xpB|05?3UDa^#FyO<2T
!vN|ENvC`mbJON$MKK3iYYq{by4ztW2NrwNkP+lFKHuBHgz+Ifpn`j3$9Nm?@3@esfHv~LPG~<fp|}Q
?Rm!8{$Xv&F+Gx~eO^a4`(4p!CSaBzd95)O{?Ew$&v}k0*;oFfPeOY&Jt;TQ3^}7?gM9k;3XO|4SYp1
1D`FrZb_zE2jQ56#rGhBGOL5y%V8Xu-X|;V=ZJ#ajZ2<P6$THp!y}Os2{{#htO!A6i6v#&W-S57n{Nj
|Z1|!y&PymJrtq3BAAOq>cdljR=nSNx@|K0sh0mfSL;SZSL-K1BEjiAVA3@|{Xfq0>0ww(T_#*B{$O{
V?Q)14+73Nk*KM2R6y3dBUMLp&bRTnjn`T`gb$DNh1r2Ex*EbwD>~4brhFGh)Xa<rGOsOh5r}RO>i=)
JoA3$Le#XMCv1;hg#6g#b<1`Wvp!2`{8-R45?V&$}UDI$b@16*`ldQ)f5J0wr(Ea%dlG}_Bwu)&eK1C
c)xveyf3r*uo*@+EGl;tG!snvaWs3cE;csMY1b8+1ktN;@K4H`)r7LlUh`7g{%VgiWP;oB$cHje(zBj
Q2|&zB?(YE2vfW^rr@+R@P4sG)FSa$WqQK{UX9L0MpMaJJKR|x142i{bOsIbmTeAqjKoq@#HVIB`)Bp
b$A}|5Y8bAo&Mt94yS<R3P`q{ANCs`3Q%u~*^93M=~*a_2dAb0lQn||$SEq2;4K^xoYxF(sNi*8(u))
(U-hyU-s+Wi-`jN&0gEJYI{vc>&Fb47hD?I2oc8ch5y5^sh|eag}3019)&hR()1@20z+V+&k}VyTiYs
bb#u9QIn81k4R4zndPgfxYS;Rxiy<Y%D!Qp6my8&&OES^Zyp+vReEvU@&drKZV6`^koW-N8JR<nwDMb
tZ28dpUt|bQY1LC>;E~%wS2d-J5P2^4SxIyKYq(p&{-}}MLkBf&YTI|)8TorZVK<>;^%(&#wF?Ok!Bp
GOxK-FzGwrl=ixOl7wm$b)k_%|xhm6pj)HZWZ4-@SeT9$7g9?e^AS5tjFuoM;`=h-Xj4_R%i#DarIob
7yQo@?Apj)2f)zk#-%#bqc*`8@<CGwml7M`H=%WD2AdaA0oG+Ak6pjzaYX146H2t}i-U?CKrT<iF!C)
F&jVKs99^m}^?KGv=deKnU(5KK|fd=J%3+{i4OXbOa_R=-t<bsW5_Z_!CW9t4#&G|SVHRaRMyu9Lvzo
hJwTM<?I%UQ?_yB11E*d(SJ5Vehd$j_za8;^ZWK0fR3ugtCWHjZ&54VKa71hSoJELl|`VRZqW1Usf+&
4eD(qzI9_^mY2m6vr&b6WbESB?3my21cZkoNE?;vv`h3!G{n<2H=U{%{<yB&90SZ1xMv19c%U64FkWw
u4`C6A@1)s;wqXYdyUurXVV*7p?Ys&{!KNB4X2)O6pxGQx9}nKuYKJL8={tiRx758zt^gC5PkCtsa%&
==aGqsJ?qT`p5sm12V8G;O@U6D|TFaKHD&Na@=VQ3n6Zd=qj{%OF&{xON9tMN$uWhRN;k?pZ#3L1ST?
h6+@T)G~O)%AG+^h^QoD(oqsmpsUZsd>1fQD3OZ;|AC>!RG^>1<NbwvJm+F0=Y&Y-YKBU|f2~M&v~{D
(IlQ%cgh9nE}~37{QSdj~$3$fYXAG@?*x%p;HjvJ8-e5bO$beG3LOZ8p>t&=o~<KHKZbV#vhA^x9*rz
(7qaT{_)f?=hF49a+}n*PBh$82CMPs22g_sK)u8D*+WGD<tXLVa8h={NgavB(vCJrQS6P6hOwpxQi2y
>N-R7tuGTU)q8kb)$J{7GTQKGWbqbXdy(N4~sAct;Zq{(i$8N!qxB4_Jsu{0@@I}2CJ}xn%COAp6c}E
cuVT}pQO(b~hYt-o{T-~4Dnf~Dn!5|T5w^?K`*-SzO-021a3mwN_BRdh*eQ%6;N%uI2O1ij|4#)cfPr
9IFR8;FxG*zGrzTUN<V3`ZoY20fFN60U4!f3=dQa&VE^frJ?gxZ%w!l%7ju$--E^`ZP`58%?lm|kD-e
l3$3em==<?)F6vl5aP{l#uwDaeL5vHf^F&*t4tEMp!g+NIg?+s=Mip)LR(SD;(gl$70%7dvXB>GZu8g
9hg8yA{A-Eo1mr_p`GrB4z;=Zh^)v-8m1j(s6BbG?@Aa%rfhR4F{A6T9tUn02V>NYB|pSw3GamPj;@V
6h_&m1#0Ww5q|cf?xC2I1^c+@`+4AVMN|EPt3UH`_iX5)GKHWSV;LidIqy@s(GU__N_h}Ty6q-U2>*8
u-x+*Ma&hq`Sa*q0Ls&Ro*WbuP@_K}2{s#}IMmfhkMpVqFmy7yDdbDee<s_*UWAm!V7R+q84$=SOIAi
Wfk3mrcy_vlb2cqi#7nR`;FB~^polZH7CXt6D-tBG1}ao2F}C;|N|PUeGz+N2$`yMk}5Zq`*Lb8gF96
>|;>nWd|Ct<sqk4W=+yt=n$VJ=GOFiP}92Akg^|%oWbwIo5|4dut(5NtT5U$#3>+eeiLj!I()Ewcb4r
loBRGWCpV^r+5uV1wB{yk?GEbvg6A5K+@y|B|KLf<7tP5f~Z7l5Eb*z=|c%5NXzNYZlYp`=O!rry(XP
cw9tWpWX(p`EmG(L9qCL;cC0p#jYnw9h|C5gM$~f>ktg#h2On6n$qo*Awao6|HJECQp0FaS)S%os|Eg
<Hk`LCx^7J{Yey_f8trJh^P*-POuEoM2p=+|^Gh)|ug-L~$X{B<O&X$?iF2STG9bd-BBq^vcG)bE&#>
>OwgGW5NjAyTsXPs(a;u^a^zQ9ZR&gdH+eTVg9Vpy7-;dl~Z@|29+b|HT;N!7koH&J$vUi}96fIGv7F
Bbe)J@~8mHZ80MU$R8DYB^6-c*^5^Y!!<_JPwD7P>3-n)-_oQq?c{`>`H*ntG*Sy+W0?EO9KQH00008
0P~d=M;R7wBCHtz0H0g{03HAU0B~t=FJE?LZe(wAFJx(RbZlv2FLq^eb7^mGE^v9>JZpE`wvylVD-b(
5Bx8z^WT$DgvD4nH+nYVD>l3HlyDKTW6a~p_B$6d5*>2tZ_MI63B*2Gk_i=mAx{XcZF&GR6^TL4ptoy
Xff_NTA%OTt3i|*%G(%J9qvo~>alZMO7oY`+2Ht6*SUHEmx-d}Qdev@Cu5xa;N`IVn?_Eo%z=6)W=kq
135IA`CyeRFztaq8vQIrF1Ad-L7d`*&~u_Wk?s-d$iJwCn8c?RDO+lNDd{D5u^mUNE06R{T1gtvK8AG
=ow=j%C3mG-F8`Z^JniY?35SbGC?6c7A%^J^cJLw=)m3JPl`?oOgqGod8S(gX3p>?MHbSXfQoOpcAeM
&MICmp-{c1ywh2v@tS!85R>HyKUz-nn}lbb&UEUpR?{gvW+Uq?PS^e_{F%>x5JOll(+a=!bC^PExgA#
iSl{raAKYjiL_u@o3pod^xhiVz@O>nyRN!=)rg4fLmpq>enp%@i2Pe-{n1-Z+2i4zDnLV9G{+dsxPN&
leR(_VT7O3_Q{%XVN(HRmNK;HM4VaDKpKVqA*n_2`97XVu(0JnfIf!guxM;_!7)|@ZcbQ(rsKAqYbUo
Bjg$twK85^pLN2d0tXKM!9M+o?24{4~dU^_NQFCF6Ehwgp5uEO(fNQI`8rz-?;pvU~#!TWh!Ck!aws6
V~e#C`-6Cd{aNnI6I5;g8%tkP|<>SAL>F?!NLgkM7Eg`bu6a@K85uQK2A$cmjlH)u!1&NxM0YyRO_%u
$KtKpszmEOR7+$6KZ@d<(GalDpQN;zo}?Cg!i>>$w5I&0Vv(w&h&8AoE}E6(;rS+w%mq6Zu;jZwT*O<
4lYnpz0+_%}4yVCb<$pZNuUau)wvVP^Y)h00H_?uPw5w0VoXMTkxGz`(<NHEg-VdtK5|??N44*xl$3f
;Lq*J^&T|P_sf~Ood-7`=s{yLuX)xMAh0P51uE~irsHBlhAyM`53+S;NRlS+A#w)Wh6lG)Z1*l>G_*I
{tlgVU*}q@rs`9s@WOwZhgri9TO|W=lYl+!PSPY?`D%1`-D~IPLP|yg_~_>A^G4Dh0Vz8m6F?qFKxo#
N$~UaXBqeu0S#<OF3!95OzVj_rV@tjmFvd%JRCCr;a_gZSScwcAVFHVs~KEdOz!f{p$Gk<oNd0?aA$<
<J;q32JYdnx1Wxk*W>J|J^C=t+{uCS*b+dZ&AJK3cz$4yJ^1ZBeQXu1wM9*YYKMo&av(kf(9=HJ0>F|
`#BlY5v9adBc5~`D#TD@LIK_GYQqbCZWewTNU(e<~+qx`pSu$i>*xf;?ZLO2WHYY}#SI3QwK(YmhR}J
J{%}waX?ahr=_i47zW;e)${$`cCOf#j9PuR(^SAzTWFdQE>H-A(N{;R%&TD3hWG}=KXuflpGvo>k8(l
jadN0#s)T-*Q$NGMF{SJm}iHpN<55OQ~TYur@2B>~8yFkjz=7i?x^+;BdW`c;FmOyf<02&_HvXj@f8i
KCBY%TaIAZ2f%XHwt0w;H}~-5CD!?b2Oy`piLKS9v)?39&Wi*{b3eISph0o!DP|so#?ZaLk}kAOathd
!*nCEwnl+MObmz8sp#ls$tuik%e9<|0i$TD0W(K2)<Q}gxfX#_YuUUe?Q8QkqLo4W2au5FPk>BWhh1N
*dYd@WmkM_Z?xb3?tZdbvG)*G&cr?$hK+4&c_tbKl=K~F4K%6ijZ=;}aX)CrgZzjPQ1{hle1!O6(&74
-Hj&$pf1=Q2l4`~=Db=u$$dY_xsoXx;_BSSs(SH(WHxwrJh-~*gAySfa6%N96S;3wt63<q1i-0iS-G5
g4Q!oplsNNwB%W(&<h7catV<gn4OJD9laeY)Xo<Sy(@p|&I=ZlfI(-)H}|flZaij4VyiQs8uMBXXXET
u`XDf~d<x9J1D&uQJ|@2N-3SME4eYU4b|NPcBHgpQBsd0z|n?v_`0HOBr$x^42GjIWGIk2drzoNf3E{
lE5~w?Kp8YSWcVcM;@F_T{VME%5Bm$a(HdEl%tA2Z)kncsk&4FiPEJNaCj!?U2wbCDf$lq5r3^Z3@M<
Zdc*P)0Ol`!BqM-92U-%eRJ=oU;Ytt}c}iLe=shHw4gV><=zlhJ)+ZA#bRV}|Y%R=DVOoW1<5DTg6+M
szlv(9!1SwWLG<+s=sD&D&w9GIvVXHTjx6P?6c1}V;2WWntr*hpFHGsI07Y&*wLyN#hiAG|zG{V~jqJ
^Y*LSoM@DbnIsH0YIflOM2YM!a0lI^i1#BApX+tI0x=b}gO?zxIQCD#xmOJQ)~~%8}48#E^;Zn4!_wm
$AB{6tp8MNKJ2{0b7k)s39sHHJvGEAzJ>i5tPEqB@6743RB?Q1A{A>2(D!R!r%(og9>GQsnGw=3%mU5
0{}2RhaLRRh`^Kd&yNRm&QH&ej(XD{PTyU;{qAh~?zHCjZeQEr^geRvkMe*W+xBl~x4~^1I9LuY_?_l
iYC&&1i9r|2F8Ds@+Xq27ut$FP=P$eeJDyJv9qr9|4M4~@?+_glo=kCauo||K%5~QYP5BxXOy8<*!;1
~p7M>;tt71wG<!+N8+e~+`;!48-WT?Fr-pf|=UiyXi;#pF9gIx+PGs-yxfRSM#-|%hJ?N4xX^-A>RC{
#Oy>W)6m!dWQW^CSjC0YFfRY1OGZM7HQEuu4+RPdplaCWIt%Kw11^_;MmycdPjzy<vYK%2#m!7I|57I
8n$Fc+ia~?p+f48oP_JB~?v~MHT!8L|wugpZk+yu?2>$kOltDphX@2DS_jQ2Aw9_23$~~5w@s;-vwlR
)&L7i)nXHhfXxU?OI7o)k=?KuIga{j+-9noeKaD$ecu2<$%z1l;%OKtJ(Hnbf5PyLEr^$?pMdw|GJhL
~^9mekwu4;>a(m6@VG06xb>p(xCWjFM5X-QkXjcdyOb(mX;H20SJP2^)DlS$?XC%27X7g|f^Jy?kXxc
!jzFawYt(Zs69*yePbLr9SLL^q6gITSXMr?PfBP6c46@f3y!S+>*amHbZ&>!Gk8MAfKGFXHW0Fx!O`~
5}E(`s~xSQKl4d#cM>hiuM7>?z9!>!{mzN*+LRtImF}6b&_EDF{DXu2T-HAP~Oj^XnL7Qin(J70@gG$
o!l<9x%Rh3asiA@(k)hMSa^^Q!)0wfi=uY?`qIS?n#RX44tJ_k)+5Y7T8kVlfsm8HGwW!M=D;DlP<|z
GK^iq$VKR`U<A-x)2KMbor(aOuEmOQdhGz%{=x7g!R`7IbQGR*m(dLA7k(Yb^Kx!|Z=kI||7jC~*1}L
etjQi!dc8fpt=H4v{Jv3l=nu^IS*1Rxyn9E*`}^<y^SdFiFswcKq47rA&VTcDY&BNeXX`Kuft)PAijk
}{n5KbU*-~wa72om|TVwR&(%+&;Q8gLJEm#2)eMQT{v}!$LRc=9L{q*4Mezg)7JwxvuY>5?0zMpv-bM
(N8y{r3gAA`ml-0I+X214Fi8H+f_kU&Ka|HJzqR59?!>lF{$+U>Ky$5%iL@Cw27VZdI>M<%-mu|dFqO
g<!i0Dc#`f_m8A{sc~xcjP_ydQK6Fn1>58r$KfjPFfpiRfYw2+g!!^;yPuUAOKW~uDfEM!nT!^n+kgU
24hOBXw8c|e|P%s^qcAXFTcJZ2QarsBnhn<{tEC{O21)8TNCHE9kz*K{piNdr8i2G(#NJyS0$K1ZewB
i5+SEzMeS>s-N+Fr=#{7TwV3CPe7z}j&NVX2O%0tQ{wSs6H5kx1Dn)~D>gbnlJ;rX(D!nm8;q@pYixf
!SAkx%Xq5Ru=SXdE(f6|E@9XnZ)q@|~8>4$Avi&bt_j_Op+(x`c*gEhgO=v7Oj>R7MhKUuZYHdW`Rvk
(MJdSg|O#8it&0oKpK{P~Zt=cc5M%mC#baUEfeLz$`W$<LZ9E5|yp)X_i*j5N2>P%@y>)xs%t8v@J}@
a|hcFfcnSt!tc8#3?hc()8^@2Rlb`j0j6zA?ATR0QNPIq0+e!z-5dTAw(7sOz@(&gE%5QqsG=KaTkH`
Y^H=%p+5jFx(c6PNxK7(RDB0zjL~6d#5Jpl#|GxmxJm7Z2XRtEt0LTHu;(stI&svLPL8#f)u>)$G_s;
b^wlvdOB-{6A{NA&_hTGJ_6VhGD0EJUY;Sg()aZ#!U`p>|mH^tR(RTT7LfcpW4{2LOX#Wb@n)}P7Z=D
PNjW9jgi7Ef-ujN<iQ`huVVZYmj0MzGE!l-Mb()4fUttKdKM+6n!{UBPY@Gk5MbuxyNz;_*m>R{1d$v
Y2Pkw*_+ksUk!;j2<RxcQ4k?(v->*T@>sh4uYp^?u7L?cX)jZxQbDkj|{7Fm@Hg3T(4L1hZA+->WfpY
71~!&%gQd&FQzNXYbJ;w5hkPot;=C@1Q$*Y&qZ(;;*J33{9+Kur7-zK(dK~JgWgqtq&t_Vvpwzf=aEP
H||$~?lbQUV^KZ$<Kz7SuodfA0i5n+CsHL=K%e<;q*My#V}Vu^QW6#hgd?zmRYb1>XlqNUMLC&xAS59
UB*Yq0MUN(Msm-^opdJVg7IN~-!2Oko<~36dqZO+>#Q1c&i86FA(Yvi<HlEr3YT@7d$))d%X9Uw<!Ak
)b16x^^@D-*%K}9nVjF3|GEj-bKfYzyEW<kAYj?jQTIz)3noriK$R>reuJon`)TljphWyWoC@%>j{z5
T~McFTv+@RK)%9dodQIq%Dv*2sOj=h&n1WEZO!&^FPPPbn3_rJpuI`!qb5GP!M9IDnufD?i{YT&?&LU
Bwn?e<VA3y9Eq|*OhER5V$61-+z1h?(LiD`MXnCo9c<Lan4(wre>Svl7qTZ*PF^Lj56p<f8VDR`;+Z4
-A!GH0?E53@mprX;#-+iR}7*>N{gIXOc%opJHQlHEMXXZ!bn+uNjI!?6v{LWb=0fUPpMj*aDjfs1w&0
>uxCS97aDunW@cl1R~8!wHKM4YCkSfz&r-puGj)i8D5%pip<rB@5P>OMImcYVc#|`{7$*CQsBo5xsqV
{LV#$2=ANb45cs_-d4!Cx%U0G=vVQs))JK8SN;}q(uBHJuPg|v{ctah*}T9mO_N)ImLtM!&649n_DS=
5wDygb>K#t_&qhqXf`s8A<tJ;PkmJA%nn=~<c5XpKp(wlmxnek%I38x~@~(cy41!8DLo;07gRr{UqGV
JYqyO0!)G^u&Xa>VTmlD%B1Z?_wjtduu<-{G|wPNx(&IeK$48{1zIT8%q>BMm9nf;c`#X%p156wh)r6
Yas{<#*2F?G$b~~Kx7*{ST5{;AlvJhgc-^{5JzeQ?aDl>I1{D_txGpuh+Y(evuvl`9Ef28AYO4Lmf@C
{uD6Wu3F^IFu$y?JB9~?paYhtkWU@RYv_p@34N-LjCc~I)6@Em)<lx{D!C%v@UCf=v_&T7q<QR_C4-#
!ms7I{j5kTcsk|dls^IM=UFApl|LMO#weR;fxYA~Y=$bvKkEi(xsX6dpS822K$kJo)?8Be#x)n7S!#)
3^M&#Qn*(5Ha<^PBUx9{ZYr`E0&fC(wle<(EkQBD}jHa-QG3ftNwA_tIrYgU??ed`x2yE81m)!~THT&
kwzqhfm~DSwm17)fq~BFdCwz@{CBw;mrI^9z##i7Ltk7+H~3B(TgKyf8O_cM+NvRT%b)R78}S|c2Z{^
)cFgMADppYfM&n4FC!MFwFOdqMI8iRXRLm_T#y~sTcoyxi&AONdCt>y7$JSRsjTx<J8{}^fT|)KB#`_
SSiSR`0t+Drt^=OrZE0D0(n}`O3saE~ri=rrX(^q977<8CQy|V*`yV-oMtM7h(v8z_S;{@zwuDKJhk#
@uLjf7fbVx|=Mt#jzmp`^u=_Sq;0|`>*A&}A64x$SJP4(K*N;<(39F%yqk}fz0bmVo%h<KzR3|dOED4
v-H{C>D=t#m1ii<M@cG_&oJ`o+qjhKrHIk@NAwir7Jz!GT%|vo5Y+GtK9)uX`m2fc;BaXb)OE-UFEU(
8CAGe`YHHCtAUSYE>ct1CZD)5h1y`H|q}e5Q{zEg9n+#0ys)>ApsO&1}UUj63>A8Hw;<A6&|6>cpk|1
D~@RZDvAIQ=YDpH!_4En0d;%i&w>f2ZH~s>F+~&(95I=3e>^ZJ10tmhQ|zXPFZvi*fOikx;Y~K^d418
~#Y+)*=wtnhmkk5U;V|7(Jibm}YlD0B(cb_YMng7$L4EJgrH5JHg;8F5y-zZiq%w&2Y4Tc3(HVQM<+K
{XZhHuG+m~4pux@FlA8T7%tIm3({%~TzDg02Y2de-=Q0AdX8(n0zY$7mnVWB~dXW^W8`C@@NYPiUFzs
O~KpgRt|-gB?_a!*1>6+|gc*^s?>!R${1knO+%Dxu4q_juMjAY$6DAC2cu`@EU|Z1yY=n<9#fvq5%>_
nh{C82%nEBt7-^Jaz#xH_798g?T9pm0+_^xhh@*s)M8F%zoiL|7;hwh^bg3$#~0G{gcW*LQb}bwa(7Y
ESCFAaXkrlGQ2d=z<X^|hg<kP_EKa3ox!lQ!eIfC1c&M>jR|W+cabnrZO&KWI&7XpSL8oCJNJ*zgwg{
giK0U6{yF9#?a}Qfu$zRopJTdV%m_)Da8=zs-ndJ<=a%|wlj_|u=EDX81`=aAg^;^r5R%nmYC=yGLkg
iZZyJR<-HP@!mpyX;yr^WQ7P-X43SHuX43GCkCZ9^&!cy6ZfoM4L`(E1b$!!a)EX%M@zo#{P=^Y++`!
5EALD>+?L`y8MHcnOR*2Z;)OmDll-5M)muSRJ{bH?lhkSY}OA@5~_uGg@F&OsA8(A-2F_A!<X4mE;ED
Gr5tGjAE@MY|o%W<RHQH3K!^<FKA=C=i4)v!O0G*r)#U9!R;Pol;Kh@LRz27SOoI2A4$j&=g{}=1!5*
AxtE2U4Tm+gX}>A(FX{nNI(>G8U%g4MK>rD6zdIuQUGBa@+(0XNxh(%BA*6*X7{|$cFTRB0KmMJaBsV
YKng&x4o)f?D_A{y{}BaU#`coyJ#}$1OwDbz_S26_+*eGb8YdfyW~Vi;%&Get>S@;GQ-kfkPsdQ=3r2
+llB99KGje+D#?Lc3(63Wu9G-vq?tLxxiPuRc2e&ZATabew1}(HOy|+$B%T%PWMv*3l0d`ER3S>f+C0
D~J>*5<py{;+(qh4=;TOHoNQ19?UZj^ZQiq~ING+{-vH*U9JIeu=5vV`o$4Ap9)KLu=blE`pf;S^QU<
T18VB?aA-Ok7sEVvR{*^;~%j%JeKuX-G!H{sbSamsayFVH_;+e#W$5`}2ofFQy34Q;Qw2q*gCTQ6%I$
o#qPbsqjK}9uQZ_T9CAP6_6r^ky*P)k1g0MrUtLiPQ*jyxTqdwbWvXNksZ4&1eH@v;-vDafV;r<<WB?
KMwpF6mIM^}xGD;*5<rdblU4HBcjsP<!&+lI{Kn*4xtM0M60Yg)%fql}wss%*x^f?w=y_dTcPy>Z@>*
N_#%r?@!^STH%u?=uY~xmg%J)mLHC9AW)X0*Zhe57DX!oX_O3M-E&`xke*0X2@RCy3m`|6JMp>`If7V
`IHWjs6^LKPMt{wQ%)dFy7T&0Sw*5#Pb{uKW}~5NKO(${V_%wDb?*h=?BLtxKGrWV=6xA?#)?<K#(ZH
Il|@ny|rJW~RNKE*jF2B<+iO(rM<U#i>s<&vbWo1@2v;-7o6jQ6&9+ar!OjpQfv-WSNXT{ZBicK-qUu
+xNOJi;JZ2+?^n+?YN6dmr&a~J}wLfp{C1I10}T7{EK;%mrd0<fjVNX>UNAkPKEf)TrgZS9_1!mw|$$
aNT(8=++7J&#pen!+|hJ;hd=x5zv&YlR(Y$OzPm$*m?Zr&5lW}ecOKG5Jr<k!5)Tk6fMz!oPw1kWr>i
IOT$D2TGwhg!>&=Qj1X8(TSo_dNF;PLKQE5F0<y&0-6DL7Qsj+F+^&}u&+vDcf*HcA~9&|bQjtjtR|3
~~-131_CC!xLHa7-$1uM7_-6BW$3jOl0yz2#dW0nh@<V)=a+b>Km_-sC;WmC%e77oBaw)g19Dc}xy+I
B^lA<2KYi$GWGMq2KL>IXJF1N}-J^pBeoPTEDVYe$S;F{gV!T`WD2aW1M#l+xuzH%G|2o9KE0~qTc!C
QJ9u1Z&%?bJj5{$Pme3thP5wl;XOg4SoWr+r6;qxfJtY@^0}i^j_$D=AKft5!f^Sj!?xccFt)3qbnfd
O8W0-4B~nf1EM_CId+2QbZSXI3_!Pe`)G!bI(>vd1@*7&3i;Tw;co^v8cQ4o?<g0ns*je8mHTqfe&3b
)9pQK>+lgyEyI4BU79JS-idL{qu)?CI%U3O&snm`*45EV_Q7jOQ4`t9jO>ByJS3h=hgeOifRxb^#Lt;
bo#&yMqdc^GC1C#F7n>D;)c3Gb?J97+NYfyNS+5{-3ey3lm1V(qSZv?hW%6q`^~9a-|Dj%50mr5cSV(
%vaQ5N#tLNghGHid-dcj423JHLHI(ZWDcs;;Tq~!JEE|BR`=>fKBsDVuUr5&i?^WO9KQH000080P~d=
M}9?s1w^I*002$_02=@R0B~t=FJE?LZe(wAFJx(RbZlv2FLyICE@gOS?7e?{RK>Y4e)d;#l5BDoNHF}
45G)$h=n_j@f(v9rRDz2!yF>`+EynFim4<TwuLKfLmgZzwYg@dnZ|kiT>D8-kxm5(K;x22mL{S4;#ey
2!RA)U@qQqo@kn??>IcGNk_1^pWeE)d=dHJyCoSAuM=9!u2dFFX$o|)9#{xE0ZIL-<`P2;%zoc_<v{m
=g>{PL##DUW+D>y1nIo0hzB>1~1UuP<8Hbl=@gcmAO0dw1S@?|ov?zuZ;SB;8x|{d<clZ>cT%!F_A)x
+*s}yVxjWU(VX!pAMSOr+#-7|DW?;!kZ30b^f31{j2js?EU2VU%~tA*q@vqV6c|+|H<N?G2nk;ynoH!
w|@V70W2?ttJlMEOH4NI=O2!#OU3nYW>bzSo8z8=z`q-Cm%+mUzlhNb_-*Dm8)stasW<nqiFMlHWhO{
=w=zJ4O~2DG_V1a$aojxoC^B(Rc)y`DTTI;JJQN${xXJ%bpU?X6qOk!yt4-eyf0cOGCK28fpEeM}wpu
TQDdM<0u4-Cyr+6pFU3P`h_Sx{;b0Hkm>%K|{<9e@xN1svViLb#$u4-D}^gZ}yZG|>-x5E46H<Z_O*V
_94Fe8s+eZb0_Z@L(6;kUQ&|NZ;_^RJGa^aV=)>gKe9%7~jIeLKb61zad1O$ZH$*9GQ5icc$WL((oiL
7W)apTluMF5m!G2zW88#0NR8Tg?JUJ3u-ks~TcZaO+7cP})vwA4L6G@eIk$JSWWwdmLU(vWG)M=QJ&#
f$#|+L3*j_T8`6Wz4R_k)8tnRgC?zjL$qp!oNv&^Opfcqf=LbUcWU9PA+K=2);;XzyvwL;=Q#OQJ0Lj
e1&ktDE?zQ|WVqTyJbXzsTv<A#zD44z8EW#$+5SKPa1VQioLV4|vw-s|%|l9aAAJLAadx@l!j5QQ9Y8
Fj*8nm>vtN^j=oMo@Ov2kahT|SpJk&NcjEEL1bte^1(iLyED9y=QAHXIN?A#az{-PBKx)vHE@$_^aM)
9PNI$0ZwTyb#<=?mKG!_DuU-c6eMlDNf_e3bM-nF)|9+yP(;tB>-~>x!qJK&8NW=juo5OVt+EYx7}6{
j`Hs)DIQC1~`&FXT&uqJQ4|Phc+qFNiV$}qdg}}JpDl%)L0L|kLoyJ)pRNdM!-gXb#{r=TO#$8oW9@e
90&qAKvmQAs-R7NdMQ-Iitn5h89Wx)1Lb?^`SYw_!j<#2RV&oIM&fwkFeEg(#)z5KuK4=TRg2>3!=fT
k6!G-cuVzE*BYj#yJ`A~h85cAMO;8_D3-8qmmN4=R4M=vaU>*V_GbB?L>C|bB(bm|V>vS5;3UZKRGNV
Pep5B{mJ&AHkC&yQnw&G(PR?Nd_IW@musVttX70kg(j)g0W9p2zNcy00qvud@1*$@rI+U3o~j&+g^3R
TU{NZ=jT)UnXi*6qdZ$WEmkS6|O^ih52Sat8Vt+-E~TMwP34kT}QhrA;m**nCASo<+*$0$6ZBd)EtzY
iK`=Ox#+We;l(t3)!H|uk^$KeNRs;Wr_c$C-&=!Yw4f##3d~8em&6?`14pd7q2W{iF21$Pz`kfa3SWH
?e+WpFo=Fl1f;YA2c*Ggejva~_%4({016ljVheX+_d=tJbSUUAFXFA~--UX)z}+lZj4j{Jis?Ith(NS
MXXnE(Aj_cNNrgM==3d+bK(#Q)>dbHz4{}1-$2CH4Pm`0=#fd@QOHbrrw}Mcz1K5!E9wURdosrN067)
-~j_ptfkZZl%$v4V3Os|(Nbw(QH`O^d32{$L~h<IrbAe@o<MkPb;G}p^<vjI?z0FMB`jSNk73|9Glqe
?LcfQ5Y-fROYl@z|A85Fx8pbm{V~*fLtaA>S8Rp?!_=-07k<Sftv5)8&Y@ewmjZu%wz05A{H=b^}SM#
o={ky}Gm6-%y>h7a?`waR5b>55#Q2ELK4UhNp|XvX=skni~({I|z|7HIqj$;OuHt><h!8KKS-_>T;5D
*iA|3It`i(l(ORl#@=!kS|0up*5n+hCvUlu>kB%@w4BWq?JZ}s#moh+LrtetGx;Lb=g+Wgg_y0rHXQ0
dk5y!FC4)YHkPjrzBb}8phIK}q$6co}&oP##_Y96gqtYf}ruzEuUVJx}KZY-H0<<0b<FhQIKX~Ym#`3
Asr);oh1gswzqxq{djJVCK)jZ7bLMlVHWf1$%6_Y5-a%o^rD$Dm-79C#s2KaF3BzBcgc?{pw4+trtUh
K(8`D6GF1U@iGW$GC{76Ai0Qn5V55|#tzu5h&(q@E?-=z3ckD2X0Pl0L#J_*#MzI)Qw~M)2#o4iQE$V
J{>ULPF>`Bpf`Fv>dX8F`qvyUc>w7Q!t072R6|C0rvH#Bup`kh%`nf+TN4w$=YK55T<sYpAOnk4wd@p
yD*xEX)(0=uqzjdS~8!GCCWg$2kn7AfTr4bpbt%H?sY~;1Mm6>YI4P;e7XbT;~YFV`dtKxs1E>yWM>l
&%x@pUNR-dlzmHP?IGo6M$eBxTXE_TYr`iScZ)3SjDx#iralzrRr_UQeWN1?%o8Z-*FdsO4wbbvxutV
|m#yvO-Ycz`q^j`WHWR2lm+a<st$B4$}6^RF-F^<v#D0ciRrIc=mFVd+N2U<9s%p9PU(6MYzwksJx8C
GaVCf$!v985B-7?>{_Nu6Eg8(pu7W910&D&H9DlKL9U9U=%611#`T6g8^b^l76Y@C*dKx*7#x8{npO8
=#2iA*i(;BX#K*<ms}Bh&g=RH$iWLj}}b9Y1T*I1@pj1J>&5CBK!U=d;W4FKHDZ@uN1BtX*IM$0BPbN
d7&=RtR0a%tuD#lbTZW>x#Gms1so?%2;iHpm;n_cUod<ys-Etc4oX@8+7R%<gYHChQI_52^9O!D4`Lh
uu)iA84lIF3JxRJc*9#;QiZN^5a@^_~Zu&y5=)rncuM#H(@QZ#iU9ZU=#F-wt3uCbhgGB+yM^Ng+`7l
&G^<WpscMaiOUT$+}z-(<ecki;pXNSk}8y?<rvz-${kK;&|y#wWtvgJ5Qy-SWM4c(#RVn8eFhG>XLD$
VaG4JVZ5WAZ60e7nvy-AwmS;<)lm@t+WwuYDJ@(cKWGWNL5g<zZB+i1LOLlC9ixOw7Y_8oCwFF;*&R=
vJSOdwSPGAG9|2Zi3hPF+h-nGdjZ4YgIpqdwMoAfSwiupl1Z2hXLs1Tm+4gn;o2Vd7QNxjUwodhD)G3
kZN8=6${cu9%2_`Y>fT}$U+}h=v34*=^vPaYHvu#GA;DcR4i&(L5?bV7=sW&|J4YxJoNn;Ol76halir
^viTnX!NWTFfZ`=ysha?0TsHJi!AeHvQlXDNFcxW6*VnwX1VZ&nMvCy3;h6eB0Y`IyvB3<4MkRhgDlG
R5iR0+?kOhg6UV|mo3@JP)d|i6}T985Vxt@*p`TTMP*33zT^hzirIF)X^6eyNq`g5iP0R>n|Otk<Bc}
Ebv181mYNRuuL+E<m^tPm;Y)>3%_BTVTjVE-3DI|W(sNA|+0U(K(j|AGMY-^ZYs0<!}Mb45e!F#8AEl
D!r%zLnfo%sY>FtSq(<9>fI}aePO%e9(05>td5kP2#nBtn`^otxaS7<XrUcyyYW&IV>NklU9S;Am*iV
xFLu1<%$@>{)1#YUw=g#9^PU(BY&Ye-;xhnTR-MZrdF|s+%yExGp<#|3DJZDKJD;nRu8QXFVt4V!V8C
2<MTXw4#AUkW7t!OT_WY{A`k~+(|4E<NePIP4luZ&x9y;@H9M4=q|z`H(!_~!b3P~LgY>(E{?w740m>
ZMAxuXiQXyE8cKMLzJUTd7?#bV9seDco?X^L$s+vl5gKa>JjsR@jEBv83f3V7K2WkgvjC>^Wq^c0?9y
K%W>BrRpnBdy}3KbbZVkN1vLWfrf?O&q&Kj%8u1ZJPBc}V!tixA=0u0x$sO41))&2g7+v6|+anv*3T!
PIei^AKt7ON0Q*)zIIxQf}_&#Az=8X>WBNb-lkKi$n*(fQqV_B!(Zcl7ni_eoS^9+h`^+muG0>3LxI3
kJ_N@dQbqaN*SRK$Vp9HWAY?Rj$Q5<Qj2|b+;>onLF}z^^AIOaCpAgUlWaFZ^KRCFvOWEw<3i{%4UMw
=#7oG5&7gJTnCP6m;A&Ply-dKq243V6KSrpf_97B5i9ruajzpUt<4{k+q+N<q^d<q7Iz{R&mmK2N<x;
+QMY&WcUCBxppmZM=-m7CyyYkWlxi$|6lHMY)*|d=IJhCtLW#I+X@*Xqw@<&a?Hhm&iS++_(Jqf3?fy
n?FZ)cNjeo7qd$Mwg?at|-T%-a>)j{*;a>m9;A4^MJ$8vx0_&$>XJf-)m$3VV1jE)cBI#f{}sv>fnPW
1kW2O3|*p7Kj!&(RB`RQFGI+dk8*(?h<!FEuaNeUWu{?nwKnJZ3U}(wKZs}^-<F`tXn|2cg2M5=dfLV
U}zpPNqos-YhosRkxX(6PmYzmuQc=z9JGk@$h*<AHj@9y<6thypG=E>k}*(ut+hoQPmZ{{*E>jG%k|l
kY0*O0yG>s~9;63p5{V^nR%<)D=@ea*#xwCFcnmDIn}oLKSnbx(QHj5_u0OFGgAGX{B}<}~gVA#~s3|
=8F{~4`D`H`_mO`!fv)L6GV2;jlK(<m5S<C}dTMnsNEpxLai{|0ou4vQg!Nqo54piNkgK>>^wL#MN+n
~GDx%+W76h>vEgWO^ti1H#o7{&D)(Lxp%vWl@*tB6H{wgkjaJpC5W(5lrS5P&AVNR!Xok+h%`&<SDa3
h1r&^uT<T!v;p3g(R}WX3YH<xB`f){u}hY-`Nd)?|s_^`W~sWKPgKNR-#@wmV39{a|)(SlTu}u@_h6!
K)oi9UB1h~)%)l_ptX>#zAbV;FZT=qj5_{FlQ{NCUd($6n<-_+s|v9TbVBygoD#<Q$F9OvBj_mLaN&_
?c!37f95i<wHaDJgQFFhS#)xJZ&Aow04v>Y}@~}y?$-`#pudMx6qy0XE*`^r^>eqYWKXQy-c-wkGFZk
uRG?-BH>F3$$N`C^MIdQdepvo?bbA9x4z}`oa^!;m4hn#x_F2`jt(s!_de@j!xlB&sQpL(ectO~htGT
_x{=Wt474Sg6J`XQ7n*Ys+r{qxLHWX%;vYQ7{}Z*DGB?G|%c5rF(>5FPW;-Ii2y={)Vi!A6;)z5~Vj=
$Dps1Lcazs2NE%I%kruq%==R&HRt`<IE4pEf4HL<Q703Vb3o>4_}81Lj&byhd`Z^a(up^$)^>pg~<Ii
x1-Fl;hM8(1DUB_w{sqRx9-On+(VE)dm)F(rS?LIkxt0_MR@0Jc-z@kzK3#X2u78fUi#rgR9rwSnoMi
4CG?hjBf>!!vWU~rA0SO>@8y_qKOdY#!vkms6a;X!^;J}npC|)0Hy>I^Kbm7e@$_zlqRX!}BC@CtBZ4
M+B{taADQ0@<A_nsp7{US1t0pl6gyJF963nh&=Jf@zEp*(MVBLCp%B5Z@!%Mrqf-dfZhk6z9oFqKSQf
f|km(d&9f>w;&MTzGGfXmIj9K!zr;opLXF+8Be(#wDnW3(MmPM|u;#;5h<EEud^vp5h+xyAS_D8lEI$
@nZQ#Aii5JR7$cxY;Xr4tq^;u$RrwUNd?2y3z`-U;WrN7hc4}?V8Qr)?KCWhS^}(JPb2yId0p;G-eaG
6BBpMhEUvA1kWrh7m3@74Skv|-YB7CkYy*&KGCGs3R-Xo)&UT7>oRCjJ=!OmaYgGLX4!4R1;`2nfO!D
B9$^Alw!V4^L?*%uW-$kp8rvC}imNyItAGMBnFLicT%FCCq;nUh1g%~=7fYz$^+X<9eV-b%`jj$Eqth
-(umvYBUj=jh3s|md+lkSN-7H6oP!Bxw@Rx3G^Jl@~RRB>05PotnnzRvX2&V;dR{nHa^wSJt%|tzf2T
}peNir+fK=y^LXIdb`<~LV6BdcPxaW==bRG?)Aj6loE(5}L|XeJWbh;(7?bM-Y%ZyjC-b#I(V-Yhv3J
!6xjj%Ad9NNQbb=fJ?OSF`2LB4D#N=$28|w4BUu9xq26Ub-p=<(R#-T89S^kjjxFubyQj2WvUZRnsb1
g@vtm*tM;iRuYAVvV!Jiv+R1__EC9jcr5Zve)BjZ4?{BdTfjl>-I<>Q7U|JiXeg=xN?pHFmsINdR12<
3$@7auTsxAJcZ#KQvPqmFCpU_h&~3J~w7cAff<JL54ET#CU<5VSd0eg;GO1ZFW|>e_4w?1!K4;egf1~
T5(Dp7whwtC|C*1T3bqQ^gAuQ~R$jMsa$3H_eVyjGxgth^k%xI2yYqhvYriJ2_GR+n*1^Yk<?KI*1oD
@Qb0VeKABALstI}$N?=X{iS3H6DXTL}G*#k&(vGq64cOFYUF%|hs5HmMBBe;<ZfP=4K<6NmOET9`$e<
Rmd&ZjpMgOm7o!mua5psfK<4qzYu3A%rFXz+epb5+zU0U)9B^T}!UkyN0w^P;B&Le)Sp_J2R_pC>1l!
$TOz(b)*AT*w2*yW1`jBrJ8e&rPoJ=&<Um^_i;iS+Wo<z)%v)U&li(Hi!X2j*D9W!XQ(ei2p8z(&WsT
t7{LljN@uYJdLf68{>^1%k#gkDY(N9%eRV;Q5A?C**yv;jCYw2RdN4C!J&4Iqq?0Gfoq3pS;zrSnQ^U
%}(mO3_BC#T2Ob+1YCnyzR4=!@^Uh2D^?GG3WQAJ=BXtql80%iqQ+ewXG*<@AbDw}v^(`2RE!3?gTBh
Zagoezq19%oB+Ae^jBac>wxE1<{4q>2!J4W%D)blAG5yii<0IO0Zisro7Gc4<Ml>b#tEY#bY|0+!-3n
MEwL?MUU)=IrsY?ScAw7ADp`18z_z>|P&zh(%YaKfzUzUiEvyxwHW15t7TKmG!?|F>z_&alt4Gvg*vY
ohkAxP8tUl&|jW{f^-o#d5=0N4Tu6k&pK}p)S#@kyUvN@TkmF)15|fqHLpxlR!^31aik_Fnu8P_r>$m
OAYt8-pOIE0K&<SlhQ2jeU!S!`E$ov9P@}+d&8(%1(9)B4<0QicmxS4BZxGa_U6<nSB}VJhNjOw`URT
xFl%j-sa5*`A0-ui@!{=k~;B#*`K3_hJi{RTINwQb?Bzrw}h`mCuve)hid;RVuc>U_fp}zAt>srG#Rw
ax}=W$ja&Ui|QV%m*EO1Kw4fKtMU7pZYT48!GQdXfurB&pAAVTQI>pWAT3Fa#>6(deaD;qcWAt#-b#f
_{|HG&HY3Z8~rX%y_<_nf_T{F!Eh6`x%RnS{Zh&R<K-O{j@Y_Jr|phY&ppp@!~%k*UiH8$T+)P);Dls
6UQx(&s^E`MY#H(@|iIk^Mbj{VZf|!?D!IewyhGkY4hq`hbBd4MCAzI5Tk`zOzFzlpF9n-FvP{EEfqD
SM;VJ;!1k!d)bPs`o<4{Q8tJ1i!CNU^m0H`ue}RXuc5`dAGTiJVmBkKaZLuQ^zmlF>pPy08HJ%~opS{
Xm6s#u@p$7dao@Ch5w`LdSi;<eXHA*gi)~^P>CI4txma4*-dJ5Tc3t7)Q%dBh~&*=1MoFOB_4>;uHu$
W7hS}kum?Q>}j1=N??Nfob$D=_Tg2i(?1T@J(0hwG?PJ49B%L`IdGlk&M?adr4c;Qke4$+rA(<u-@n=
_6n|CPQ6fK6#H~RZyuZ6xrn7x|n#9<QUW{z1h;NabhvaxDbWcKGjk1F%+(+f5Nb*UvFIumu}b^KXh<w
`S;fUphvn~u6R5T*PV+3_@;kn`}eq#Bak{!sczK@FkXHY>{L6%&>beGACxb*i(><Nr@T!L(SOsUNlg-
^;zd}^xd^LbhE*S_=AnUCKu+8*)yiw_Lfb7G?uoEsU#ANoDKP<w5_c(YD|Wz8=aVJHg>|=jmn{qIxh7
2msqN&-Vt$P>)1Zn{vYZF#+0F@Mon0Ot7F|%r9Qo|9Xmx$L;i~YQ4dIo~I!F#+EI(l7q{9Idwqg-aZ~
ZREy?|qkfi)0N_pJFbnm)K52b~#%Vy%M<tRT9${Rk&Ip*|iO<UB;HKGA@B0)^T-ySC1ut;?tLb!)MK!
9X(<^L|`)jMYIgJh@!^;biTHh1w5i(E<bTpp~oh`D@8%xNYY=>Kt%t+L0A#;*rnD7bFT|^AFddP6Mf3
kgjQ;;7Y8|ALMQg_^w57i39Dp$iD)2-PacLw=To&WV+W_Z$8L#AUOQafmggB6XbbcS^Lp^n-aEu#le>
{mrV;=sT?m%%?F~rN**rW{I)aVUcD+N7c)TIWBP(<wPeaK0LXU$<NRcPNE64&TdXEA*RQ?prz=2G$(M
1sC)_$*^c85gCm7^vg8MsJ2q{^-+S?=PpR8JumOI*<KO=BTDa1`MoLkT0HnO%DcfpRAPr-#`sgNyb1g
BCiCuMvVeS&i!D9GVC4B_&rqLswe9|Q|&*5w@AA~`1s^mZsLwT7&EgV}UBr_a^pQ>7Bt7yeW~NSF9&2
Su}PW;&D7(5vPs^VLj0y$_QvUK98kK*pfd%eA!94h{2#^_I!=VV?EU8JNgS(=jv$OVO@NtLdQiIC`Mb
HYkWL!YxMkCg{5HY)PhD&4fWg<1kh4Ua(T>RID^GZ4P$b!)Ql6Zdt&M%(G8GXxEeYcm^MPEDJ^{_awL
f9T?AYuNB0=7xxU<EfNnh+SS=~@}4fcrG{VSimta|GTUs^%CHQ5YQb%zQpC0XEDjLr1<l9U7D3L|o5c
bW3!3XoqT+P;@$iFhX%QVX<E|+H!ep0^%YnB6QyoAQcj7~>(>AUoZ_@_sqVPJNWT?wXOs0Z(E$F!7rP
ZLx{rn7$2GiuOhfno|1Bla3e5m6OU_*D}L(M*bP2Gu)xThC+*Q+BAX0<aSH}{x8`{z)1?~yWt7P<r|s
NB=bta)7caz@aF>Krd-LyJV4e9kIOBDdV3)V!lCz60W=`Q(;0N=<is@tW-@FCb<%$)(VpV9Jx+lkj0-
!Sb3D%@at?3FuJbU#V1%;Wf_*^#h9Qi%LdnC<}}-rfD13)M|A-_38xZOwxP|mjFaQ$kBID&5N<L3(*=
wJSm(qh^Jdwyv7+}d*dTSu>XQl-}Tak!N^EZD~ni0DGvhMI>lW>8}sa8+l2<5#bCyO7l<$rF<M#iS4e
<Qq`ZbEX=R7fC6T@~z>^s4Tov1i{Euewc&}F0orcu9<y=hBb`~4yc`$6xp!uK63P@}KatAi?BI$iN2$
M+u!PMR_uz$R2<#OnAxsm5kXl%(>wyf*ib_hCmQRlXsfeIGIs{)QQporztmDr(-vo-{@f;~_`YB1)be
PgFC1W=lX&<~|*Ewb!R9<su>wqY&(5}2=k^zhLgfKCjm1w5emVsvi-F-9ky)1?8rtKiO@R)#GkN%|^g
?PlGzG>{Lh0pkAgVzw||9~uy^_vw&Y+2K+B17lGb1j8pe%$$4*_G8~HwQ5R+n&qR%{*I(O05v@qLBZR
(ifv|ZMP&=?!S%3zLl{hfZrp_3`11isWebRHNt9$&#ZU?G0bzhuv-ME39-5<v?$bl_^w6Dp$gPKJ^-!
fA^5~&zJ@j2Yw6X$+2_r7U2<Wai&l;mawghmu3!3nfE{KIz4M$7_se9&cqol51AEigm>Tzru-?A3+&h
XP-Ck&3O0*6b?Z`DeZ@V3i0a1s=9=jef(%Hb01PAr$c^OdF{IkVxr>kJz;__ot}{af>oCN|v2%%XG7q
i4$Mn2(g9yFtJU0DkS=KqbC+y@~_(ZeT789MS`&EWn2JUAY1wI8ugeu?yJ%WPJq!a$>GrahQGJqEYcq
<SbUiPUMET4Kp6T4ych)$1a_PkRf*&oFlYF+4el<@oMj)If)L&blOMI?lR0y${uE$_BxD#tWIqPvN~%
T$g(=<GeG1pl;0y2NRNT=TqIDI^*yb7SBk4EQ}o<@X_}r(FQn)97%fjiTAn?0F)gFZUnYHzxsa_|ZR}
Xp`gAt~f67Nd_YgpzgCXr*(&suYJcu5gWVqy9c(GMZTAQR=dbf*1AH&7gde^b_)%!WH&f&vMVwRXI)+
Bh*DRRT5hP&AK@FEAq&S$ZA7_s8jQO)cP&)IKGu&i>4Cl##w-a`jBt517x7emIwqpzaA9}6~{HCRLs7
hyRl1V{2SU|>jFuy8r3S(l*~FX}vxBSU7K2Fkqa1JI_7t(c*2*@~GCfH7M6K}yym>^=Y(JchoZ_0=fV
efxVpbaMyr;r~WYk=0B_?57At{|6{PsG$31eU;KRlpo<YK*-vxrcYL{O0WDGEBhu~OaUYo%(FyW=duO
;Q_iEtl74leu;U;(INIDhoK{S#=UEO3`xfNa`h<Ny%y1s{hbwv9-JV36?WEf7I@6Q|TEFFe*SV(bg>q
z;>)j^Gy8VLU^zwqkfe3V~ZcFY&?cOV&<VOt1Bp8rsYf)k96@KXp_g64g9Sx=10Iw_A#)O{YWhp$QTu
<D^Q95m~TkbKXR_I6BoVroQ7W$n>TXDN1!dgB`m2*bEAp_!$3B1ex=bqO<f@Qnq<oKq~S(jS>-20k)W
CaDq-)PrJ+==p0+*~I~=ka>wWh+$UIw!QP1wc@DZkoro$3Y3o)FaC0>0THhb~q>o5<Ul9T8FVKgtqGd
C@}djbYebOG_M>32KLikuJmFbo?{81KjVRH>jKVK+qi3N#sb58^2KvzwgxaQaPoCGSL>tqr1FXO)FQ-
`QyNTD--QG>U^Q>U6+U_e1j1I&4ir>}O5O}wj+_bfLIEZ3*LtZtwOS{=95?}y2M{fvpFUfjS`OT;?Zq
ZT+^^GdKM6RBOh5;a!A~d8)g9bc)#AUz{kWXbuNBN?`ikqc2xgEbE^tOV?2FsC+xTJhnw-2?<lPl$sy
ETva0n~#hC`U<ZErY7=YJPBCyfZ;_K5CFzj_s}<6LqK*Kwey-@0D!da(ck2d~$=eVWnj()a-OIGs6+-
un18iB0sNb_H-{7PYTeaX+mKy8V&pE;NWpG|hLRE|91_&ZEl*zi@f%>jfJ4e8l2uhzWnFvHQpuAa_hv
pac*1Y#iqc@}vE80F`Uy3Utlk#K}JT=~ue3a+G)+FkTsH<0+TaIH0nOxCtZD&TS`)YW>dRK`>P6!(b6
K^qhXWydfVfww`~c)pi*^QTJzy-pvkN?RT9MC%8^a1@wgxu$4NPdJl5}0paILZnS`zp-Gd&9$eCjdrs
mx6|f`}iFy^ON2}wRhhjdAUYRSldAe59yD5`+dfE%sF_6bwOJ|!<6ypqKBc6O!a7M}-dfQjd*M!F+GB
vYZbHmRnp96d@AHnDFNrq2Dtd=x57=MM1;~ui)D3|QgSZ5^hp8y6TDicH$=mrjY@?<JAb1R@HAPm^+t
8uP#8?GR87uEU#Pd@;{<Yi{D7vhr7V)`srHFvsHPoIJ>Wv=Qag?<BYhYr|TIbY)tdV<{S(4<S~RwK_$
Dq)^Nb#f?j|D?_g2IQc3FkH}!g<AB6Fj;BL8if~mB%RSKNx6#P5c%lC>_mhe_v@d05Ngb2MdDP1J~23
=S3~bU=@xV8mujju_3yRL<4>Bz@yaUelMbN`JAy3b<(^?BPpQJf&_Cdi8NLAmCi17y%Sf6{uk8gCB1N
t~(M~U8-)>i*l#5=Y)0XNylj)<c*TCmsl^s1q{6bp`Q(t*9KU{56^2pM{lH`rbQmgCSmMMO8d!z9sDF
+j^Mm|&owIYe#PipM)8BLrdpBWa%lc?M?jU0)dwMBa}ELP@LqT2Q^A8>O6ZflX4A2iq2E~AfBa@>rAK
yXM+GojXw8or%Z$AbajM_(DNZh5-8^5!8i%jhQ+JvC+`bFW^J@~*>m0`f&?l^r?odvtL>j3G3ndMz}g
Isk1Td9GZh&W<IybBBRZtJg`H^vV)6B1x6iWt)2*631if)9E~Y3MMS2$_lXq?saCcxvSTip%RmtO?W8
TZN<dSRSnFF`)?U|+GlA_IGE5G_@xUNcrq|>Ax$RIV81lLcCZ~U#;d@nz^ARi2HFi9vcN7!)>bpZ)*F
Do(~J$I=pD_=KH%kr$jjM`mo-mMik%ynPdg64H}JYUoyd6I!Fat<soXOBEzCY|1ow~V|HSOSzlhm2nr
3!_C7hz)$m}`)20Z+e5oW)Uc2b>j8|X`vG5c+d*%@G97|#^|Xrr=Z%kXG+f7r<N9lDJ&cApCDJ_XMp<
mn85A5Am-Sb7n|8{XLk^rke@^q-$<TH-9@AN!NC&~}PLUKT>1;@d3d=-k45rsPBD&7(6a*qn=R!u@6&
(3p~;Z79?>@IJaGley{KouSh|x(o_!*e}d5c@XzKtLzU-%Y5|uOv6vF)JLz<zlX(Q&|NNtKs0Idh3B!
|bUFsYz?k*Ol$rIb4UX(^TZ<o@_n?%C8{eR3w{BtXLQ(-X<3cYYm_13Jw$v&-Z(5+_srjfR%RLS`;>Z
Fq&}c<RnURTXGO1$&9~@q;cup#Hy&!!i(b>>TauFc&X<GIHg*SsrSBvK^HuJ8s7C^RX8a024!$RpNDL
_g-(fMJi4ISa3X?}De(_2R}qn~7SEGe}PL`_mY{qrX*^V8|fYM}Kj^2)}gN<+WvZJ{j#3K@u+h0u9uU
wMOFEbFK&EjCBGlkJ{i;XtH1Xss6~R7-i};9xh(U-@stN}Yo=*p-Gp^<VW^X#!oL*R<f1G$Hi<L(|mj
$iX92sd2cXO%}!DKmw1BLp!P-vI8qjrNSpE#e!bKK6#@v?zN)fm-2`HY(C@?l*+tW$j-Or%_f57&4C5
hY7!Iwwc|!x%b9GkiMds;)oL6q&BI)K4iUnOOvdI*XJwu(Tl5m4V@cjj1oklC8`^myxb++eYSuw#W=k
^}=w%2xk%8u?Kmp96gI$&#<ia&{88pjFGPOAwTEQWv`v`5DEVz9`LtR4q58%^P;}Cwd2IDeKHT~hr4C
?^bBDCRpBGhaa+R)4eJt(`yl`Yv?c&ln@DLO|Q`p^q6rZj*A>vtU!<Rcv073wg}n<%vX0Rr=KMSHtt(
E{k>#7~$t*I(^Aw7xLBz=R%xIdaqtNu8E#Rf7Ikf1r6BfU}1(M@;QPtfg#yVF|vVcPR7@$s7PwtHu15
W-VKMq0^E}GCOLt_9YoMb*8JKPs(5kkHa`=x^w8l3g&*sqOAbG2oNgwID`kQfb7%)lBu`djg2&`whj{
@PhusWJ{$mOq!8*xfe1Z_i)}Y|<g|5d%2<@x#<WGZ@O+mlfIYr-98}(vceC((j=SXrFW8QpNIS*}&%Y
)dP%s$kl5**De@A-4lhNwGE^r-^td?V{n+OAy*FckIE^5E+8k?LnZ_er%M}+p<@@6iQlNKozx@=L&F?
H<Vu}6cZTk$9(4KSAk2bjwx4Sh!_&dar$)Cc<X$hj%>298K`Ql9hmxF#jnoW#v5P@{2~YHK&HTX{}`b
P_^@ZG!bDWc^Jpadx?4pp9E1P>`}@e5u+AG?CLN|Mx_}cA=n;_wn)>AdB~rfzITLV;YqlIcAn4W*GUz
UPd|na&*`gT|X7iE6L^AV5LQ@kQ&TRJcQFK5K$ZE_BhN2m6*ex<hN4E3PvS$DJq%OC^sjw#Xkmfmp3X
Fq?9C53Vxh{kC`O1vohndZ1oDHoJ<`!#7JitJ2;b>a}GT|OD_cQPZ7{WB%lev(_)@=AOi^~&#Y!O5>5
w$K>?AL_$gY!48Ndlm8%nGxZi)AmYmOjj2pv=AWoaf9|$2lN-N)Wl1r={W~*<gMFky!9$Y(l4Pe<e#4
w2K=8tu8{VyMn7T3=sr5@kJyQVN%J(2nhFxN<xANBy&M@bCCbV@{@)_sdfrf{IL)C#7)*r|J`dmNJ@Z
kSC4qnQ4llrUBI)zZp3!^sl6yVPnD4L!S-{`5@Bxm3M`zS5JfJKn>}LC?<Af{)!;@VVw=T<U4yYw7m7
(e4z??{jmyUOKJE&|iq#F*51r!=#ViEqAixyW{B10Hq(!I`t9sTBlmgB<6U~ahk^X7@9m)ChB%_Jnb3
(9kxGeXRt2<?D{-v!jh)fD?Ir^{bO+a^3*0ixvkiad#ItK;`hOnt}N!;BGUNQv#6*y<;fMBa?#MVCAR
oLe<x?;v(~0-2H%%IwuttUBkh@T+$1MV(f~OW?cps^d^zCtn*29QG+`DqPCpF=XX|jEAske&ItEW`Y8
qeS3wxe3d{Be#V9_cct;j_i5Lh-U@kkB=i16^kIDhS8-rQ^kcO6`RogA^r)#tRvxLf10m1+xoOyjaU-
IqeZ*<O7$DPtbz5qH>ouC<dbEWX?HMy<cGyyg?3Est?Gbw!0X3w{<dmL0Oh4j?2RC;xD>nS5Bzh_Lyd
SDt_uVn`pe8_SN%WE-Xxh1*$<Ob`Iq7&ysySh$uurnSg-I5{0Zcot;?a#zE23n*FM1f*O?nvTkGt6s(
C->4aceL1zz@hwg0V!+mFSE9z{CpAMIS)hH0H3Lyz%7HHH*7txa$RH3ti32A9^;_oX%z&A}@bC<EaP3
uAwsjh=vZuX@gf=t|v?^ZqB&~}z&yeff=7*fe$!RQtbsPE)XrNX?-5D)Qtu5*gJFBd%pjz011IyLy@F
KQ|DM!BY8f!91S<}RYAx)g`PvhofR+KUyrUMB}ajRK47g*tw{~Au>Y`{m&MzDAWa@8XFoJH6kKx>4Jx
mIu(S5|a+f_B<KT3hzf{AIeH3Yt*<2cx8kTH}W}WDKn7ofM{cnh&KJE(YU5mzP>Uz)1x%Ok&EP;Uucd
lrWwgC^~O=cRK>y#~{hL4@OC{XHV#|<rgPLOR^moOS0_-*bmcSH2=i^Mv~RiUwOYxP7Mr?l2ezAlsxU
kx5_EyL`qKeded^M);J|V4z+x2aUO3uW0u@cq2(@?gYn=e^GlK;ZOd%G*Qalud1+yVeuN?}36QTXa=#
$=oX1lFnaq@aU0V$qQFT``R*~36<_(x8=rdBUUhSis^-Xt?9jcf%2xc~_9{E1{;#s`^qU%;%MmSbKDT
3pLV~`&x!ZFx<JiWPnB50zQ_vkx<7r6Gx+$h(+x#B9qG1ojFG$Zs5nxM|33zfQ|l=B^_whu&Q@#^wAU
K-=2Hz8)o3R5-c-wEZ-yp#`$y(oC;)kczJ$?}|lS}Cg7Rcf14BT~<ZTi`>il2~d8#v*Mr^ClPu(Ly{Y
==r~*SAvQD>_fI8X<~;OMxR*l(eExbj4<y`MwG)QDQlnwRSFZRqQhos@_@S%jEJC_+LxkwPm<JvdFow
pTqYdEWf-r1Kf#EmL6Xp$nvd4j7zWP;G+*BdRK@{6+x?WjZ}0}&I$<nOjop9#{ZTBi=Y5^FA9;T?3$$
I#0*V24ZyJn_dH;XM0*}^Q!~#J4e=)XRRDn(&srVa6{@>nDk^C1mUq2TkP6capBG|^XtW(ok8|{Po^$
1Fa0(Ntib(D`b;acZ1pRFt8O%97xOx*buMYf+!5DO|U#aCX%bbMu2aPCL(C`SAPED4uz0+W4i!*SjjN
jcidAM1O+Lff@C4J}<s>Ua|MmpepIBJJT9a2eJWZ#vZ)Wna<tR{d->?$;78A37>!IwOg%u+?X6l3l)o
M~yzw%OXtr*<ey*uO+MQP?p|7s;%-FUI?L%6)dhNTUN?z%6U$X+FQ?H`J4YqII?9;1*okNDJx#J2DwM
wQt@yqj2n3By%j%6g>ih<RTV!=h4J{Hy0jvk3gcRWI=|w_sW4g`>Qxm#O@%u!Jhfu4*$9U*oLBK2hBG
0I`m?rSO_0}))+<}qfMkINF2lg8J65n&lLlkstGwbE9$>N2!Kt`q`>L^lcOdzWo9oD!SF{my8}TY2=;
C?Pr7UMxNE3EM$r<7Kh?nlTML&FPs;W}o2GGo^jttO*zG6G{GAkHMerzfp3@XDTC{Q7u%S94L`*2=`X
j<%}Cjg*6EM}Nk_RoUW#eVt&b`?Q=y;9MK>wcQ}x?V!9>h#g4Aw$djiu&+!lQ=zSs--vJaiw|%H}`Jv
)q3gJTT;6ti$PVeoNk%VNryC60PTnYE6v1DPW}!Tw;cvFP0XUJU$J^sOe@0*=^6%wpKLztP3`I2_?Oh
7<z-;{);c3TC6jzf>g;heeDF}4n1#&k;jPLz(2QE<PnU3!&NKAvbYVxN3KwbTX_=tm@f{iMW{{!wj;X
@)F>e+1=qteDI4u)TqKnx;fE^i{$KGzLf(oFzw&UWp?4aLME$50vTg$mD>DN$_wR54yA%{aVg|-Bsfg
>kc=VeJ5RqE-b>fc#Hw=P3DK+vNj=+I2g<BQNIzG^|s{FUMv#P%{=t(nHom)gTsV7O10tfWuPMSneL1
~dZNa3le?;Mf~k<>r+Op+Q~J7uXgUL9veE$O8&D&&v`QhmMOC!hwhvfM?J<YV=0tc4R>F^u}qKBP~^P
X@vn|fdojZvsWd2Ad?__W~Z6M9>WZdL>@ac#IIU`upk^Y)2IWR&f`9R`4oe;CrwUm<nh_Kk=H)Oo`ag
vG4ugPl2^(&pa)k>%!IbhEtD*ZG(_r#(A=!84LA4GY<AC45@@OdmwDIUgx2dBZT&)$jDBhkTLo9N={h
fMGBL*h*J<%`BfDkT@52JR&Zi2f-qkyd9u9OE1)6Hn7cobn?$Zi-aiTfq9B_TeOq-33<xbH7wsT{7sg
yL{eST8WgN}<nUrEe&B<c3n`g~x7Yww{N-YL%Y(!Zmofagv-#VdSZ`Xs%Y)DKYFdw7WqdIK~^a3YX~Y
PEtBSSL_tmhqk5?>Ek|;6AK;SCSE0t^bv!pSWLq5%2qh$uc(-6SD@pcj4(L^)4T_TPx^i&Pzj1DXA6o
VR?PJF9g0%vNzt#p%qY8Z@<&i=j?M0N|^_4fs$26=(J=fow;Kca~#-5IeiLqVjg@~DZ^UWGPgW)Gg?~
4oZxp3pdB|eg1f`@Ax-*Dxy=E?ykQ!2XcC>%w^3aD(j&3kNgwJVujvYEx)7%IvQvP6$C6Nt{IAQ3T~w
A)(%){<g&7nyyWC?J|Cgmj)2ed-^@cwmfhqC0(tzg<q<3-L8is<F)k<@Zs{)m_=G(|1Q=rNx?-4zz!x
W%${if5<#w?(X$y)yASr?v}_(kd{1fG|;=fJ4*5{uQH7kg*49nlr9iGNA!Tk^>{z;6Q{M~jd2DGevu8
-|sJWZZLDcQ5T0vy_H+Iz5_0&5nECK{46hpoKjry!6v0`k9c>hZ%TnBpA>kk3$+e=y7oFOb#!|I3ZeF
YP1&OamYQElGqE7Ir1lXw1|tU#aY#25xut?7klMAjV|j>S^i(Wg_eKfL$-|6uTBEoKrUmk929#}cO`e
L7NxGAc=Ce|bn5&r{H}oC6!<x0>Xvqw*Yz`LcT$}i_ngFKR<!^=a9LKh!v{NSWKkMGzj6EtkGIS?_yV
rX`(MEc#TDJ^6lZ}<DFzO?qyiW4#oH?IqD<+^xQDV*Zi5fJNKw5RK3D|{D>xef&Z*#_M<DA#@p8KTty
Bx|dn?t#ajb=mL*pL(U~49PFn=+RBkt+L#fVT`98Yq4K+p^xnNd^N*0m|qIHmQZTO8Y3gLf}lTWk99e
34vp()tu`Cy17;=DsJ3#4J6XS96|ph?#o8LB~|$i7idZaK)rc>6dRZwN#l(|MDiPk$4FYeGNVdm$*Y0
&!l3A9TCx_zBrp_HHn5jhd~mZ1Yv{>0`jT{N?Qja6+JE@GY+{9NhL63CUIu#UH!Nk#j-;#$out--zC?
5oAEiETKru3Ci=paGR#0cCcwIaB70Icw^aE*mVwvijDM5evD0JN1Ow9V=m&3LyV1o(eOx!#YqYe%UZe
2{eI4BmY6Qt3-Ez;gkyHJ+=~LeU#NB0TUt+d?Egh1>mFD7>qL%iW^DTFsuWql=q^$$d7NPA)Gakxyn8
kHLb1jsAd7mMwT<4?-bS2=_Iu~_N(F=+6OHE5?Y<2M%hb!&JF!r;5F#8wUKCw}5J~mMrN8*p(iYXsg>
Go+%JjgaYuA{G=Vz3aiXTYOD{j;F{SCB<tK$A1n>;O~Nb7DqZvSrmcRIuzEK!h{muBcd9fy5<V4thPj
rdQxeHx@GMAuGppek&(U?eq+r)Iylq_v0}~Mg`drXI8E7<P7E&+MdA+#x%gg4Hm2rdQ4xgW`bcxv;z5
B_X(_EQsRfMs1Ul}Shb1^+wR39lS%W2JUMCIP$DO7LTCjZk38TRc52l^+f)ct3!%j(+}`cghC$&sC&r
>Tk=gHut~gc9)`fEpiiiCy;=^KN$J`YY+8%;l4qC#VUhK#AUZdB9whe5N*DMBsE`$(XpW52od+NnkIB
7YyI-y@9$Pj#k?I)UrZQn;vtfW==kzc<$5-a;*s&=6bO>7;5m3riigHTflHUC5=(^h(C;$;{W!|;$M0
$fiY^1$rZ4H2S9$;4`CSOqpxn&c0f5$2z1oDYJ=!n%JxtEE#<QU4Eg3t}F$tRS(HxHnu`!CJd;w!VIf
TcJOKtd^wfqpcr+r~tag!@R^EW}F2Sj&yA*?%=Pj8E*M_YbpP25V*JGh$bA7k272Twl({;mge(ZJ1<?
zr1>Pwg|O+2dM;}VUvz;a*}^2rrZn58WJ%D1q6A21CQ2A~e^3F6Dv&7YJ(HQQY1+5e1Crr7x&+9qKCu
&T#Ji5XIjR**f+*HJQ2G*eXElvEWYO#{Fdu^Xfp(nG`@4*F7`*DB(75PK8b_6`l$5`+i>+YSgX{+zqM
0|YLMv~cECR#j&)hn!yG6Ri*Oca=(cUgdgQSzLOd9v9^o(}uCLlNCpfkgavbT%5cSHT<&AsBR^5!1BX
Yu$o8wjI4BQ2&C>4gAx57g*$c=S?jw2uv_jm}7|A9qaJ@FX!9Mxo=<MEc~R^qT(7@X0nD*coExcOZTQ
s%n0?rjPFXfE~4xH|2BEf|8GfeO8y8T+oy&CvV@#gYF{i>r>67PuQ1<(K#5M!J;E_+^p3&#LC9dfOtc
rt51xnb5Y$C_F262-z)Jvbe|s1^wNha83W<=6w3zr#ca%J!<>hNeel1tB-#R2%_<R0kEDF(y7MD`78O
fCZR32>{b=SvOPRMWTdcc;9*Cz~dS~2dsro%Icffr5TgeyDqP&Y*)D11_7WSFG)}knD5#V(c@#+?146
lPFQFUC98}V|I*}A49z2}dYf9d|JXhQN>MgbI$mt*EOy37&}1<MD`>L(B>?8`2Rva3#Oef~NW{sDS7y
PKEJuI0Ffln>{{=f|#PN8750oQG(}9(I1rLA<kWCEns&X+GOm;lFl#3=hRs7CY*^!QnvP-4~yQ!+S-o
y6-AL&BC*AcnVGvua`F$&(_2YmsmV|!<FGV8;Jc`Wl6CekHKwz7N(I)^mA~P&+_y}&iGi(cC8R?!yDB
&2<MEfAuQZ_zZG$i9AufD+-fgh#!EKVv{>!37at!0t0u?zAXwMUyt2ru++(j>=3QRjP`~1!mD9Ro^pC
GIFLFLOo<0Yk^#e9g!8x-yCTI!(+qr`l`f-d&QTY0=KY}FC|3QEI(ccK<9ckuClpL{ix`sFKuB7nb<A
6o$8Md=DIkmGi&hL{y735C@*YK*<k}YxXLXI1Zv#Y@JqY1P8H;a6RZ@T>SZmsx{Jwd=Z{wGY76V@g>X
wjBKT5;&r@58tjha-^uFuW`A{SL%&@KFrE8Am!Y+A}+<Ozn$J9aUy1wtcZ#?zG5pR`}s`;o%!cU>TH2
?nFL9sNbfc9@b&xPK3dYEl6!2UB-XFYX|(c!><i~o8c$IZ!P@RU>hnQ>QyR#+zW3CZwl{|@IDFeK6v-
RyC2^D@J_-z3GX3z4~4C`HpW@{EXh=FXxQjO@OuY-6k|O6s?}YwhY`ck-+Jqf7{Kv@9)a#i!G^_ahQg
c6hm0{O9vOq&^QU(YLA^`XV!ea!Lr)Lg!`hn~lQa65l;D_n?_pztzz^R6-)-=F27Vn?mKjId7hB}dS?
`@<z4ymaMI&wo%*a@M4v=gV+DAb?JPHngM#k)Oi+l=E79Pa4mJ7?~;Kjqw0lz}{6~S*7{7T`sXe}F?$
<Wu6;av#tLU`xHJ0IQ-cst;2hqoQxJiK{$Tj6cJaBTEGS_#iJ@Dt(JzIN2uR9OJ)QDecv7mmZ|xC_Q^
WJ6gTD^tF8?gt;B|CE<*`2(<NLwX~p49`p9RbPJXUGgJTB5`TSi-G;41J8{PL`DMP)!w*=N4ePgKr#Z
nFJ=*oktRPdgiCshtf_F!q1Esb6z~qf+ptK89dTzvH1L`_RO1n~m)IGR|4V3r+{a7LM{Rg*!>v%~aX;
7u_f;$h3sVe`ZHO8~tST>*ZYSIJ>!C{^G|o%M{T}G*dCWzREo4VWwmo+Nz?Z*E11x0#+Vkva&tFI4-}
)Up5W6j+XRL&bZnEuF2wgdhh|=E!0NIAB#w#c?K|Q6vWKrElD9j4O{Pe-!v5Asw!-iHI!fu&V{tLtjv
AJzN7>Lhf60K*ohPR|UajV{mV@M_-kpoBoCCx#g^3_A)ShCnU5<LZ@<v8opxR2&x@PaW$eaEGf<{Td>
bq$KM{K{M!L^n@78RDa#;}sC|xq3-x9cD+qGJSMC?%$C3Dz>%6juk(N3gxa>K*9U?5N?g^WbU$6>%{5
umbIKXnZAb6>(;X4az*s+XV`H$`ur=nnq#LkUrikwEJJ@>xpS?L*0U>GM;*{%OBM$JdTI=FOTDoxp8z
2SRZy#ViA-}vd$nkBMq>N%&i>f`vFwRAhs5@ev9g6anDqPD1dUhkPxgE1o)2-K2UHmnRkm1_ExfYD9{
t#n6Af>1JpJ_3FW@0Lm@omj<jq$wV@JNJ-Qm7P8Vqlnf-AZli{l|~sWg~6tkZgOvh9MSBmQuR;-;v!!
KxK-Q8&kyXmCq^h%NoMx3OFJ-L803e@EzZ0PPH6L{VErEDb+)3L=E(4++m(T!%J}FNwOn;T^e{9xS?*
{__Jir*|wefd<(Yk=_M$Yy<vn0(5TNVD&=X2<m0GqJF*z*`^laAr?l~pHB8erdqmlA!;X;2Efp0fB?H
P4uLi^pknN|?H;TKT^#aSmSjwEbZoa_vFaGyZY{v5B8-B9+P7z5hpCzEzhWQQ)>qV9^=^!ZdZCzK<Ds
3d%h@-11fSuyJWRH9hi@;E&rR5v-LfQaiX*(NNX?bcPS|M2U{QEkPdixsogBBo^;T17>W+_dyV=<gd*
Be#X6DO4L7q-rr_gD0@j7veycKBk60$L1kY)E%I$2J88Obu2J`_!zpWGNwq+VAU^9R2U7-OPu)KSV|{
V1i6{vPx1L?C5xfG}vt=DYA9EL$vl2*?*IxGgej71L1*BZGFw4M#LhnNo-sp$`vBQ{y)LWNTLiJkZYE
h9S{om;vfMdHB3Eb~K0;K-A;%@Q^eX?}>0*M-tUnF>fYr1l+OiJn0-+UoX1grWiZh!lrBVlTHIlGw&L
f@<@#SiQOcg!26k?VPJ6Vcb~_*jBz&&7k4A26}V2<^l7U`&*K><5%otc!M+3R9;moiE3ij(e-<C!6y>
2ndyFYC>brO-3K=cDXtK{s9q21?bRl|5JYZGU+so^yunl>prTKFx@@@DEOQ$;W+PZ``AOKEyz6v;{EA
bR}K`~u_#nWTGP|Q7DrHa%O{x7dSHfjmX)WBqy3(wCNo{y-|Wj!4&^B|G0bWMTMOp9H~4WHp3k?1tzH
eNRjoaX6~J9)Xe#|kAhB}g1_i!VZ_3yyvtk5XqSi|pY=j<8Y*1>N3Au4z<C(awpOZ<4+sr`Z|I#B)Fm
ElVs@tZr9y!vGe)MdO4}DRg>x(bN}kMrq-B_l?pSm>%gE$O5G*wY+Lk*7JtU(nZw+D5})|C@;ft7DBf
TGe5QTA*nBa!x$kyK#>uKUx3t_9*xe8;pi&OCn#Q;Lskc1%;^vDCLa&)T4WX4{5TXv!1Q$Dr^pw_LdS
)+Du{dmub~2#Am>i+mS?cPdqAH%uS@G5TuvWiCg=%v2HfD1F{CO`q4SBCZu>26AFK-0l8Qa-xaUCCI<
pY^46+T_kULF62vj6IP@Z!j#e$2hyJkWA$Rd8%Z1%SAD#g3aA}~eBNn5j{kt|u{XjJT;$q?;UDNCt9B
52O-SW-B-y}k6D8xj(F0&+w%2&_VsFzxMghcN9Ejd5)n?Qx8o(}=&Z8xfy^akbie7fej0fNba`WM_3I
?w%C2p3`&H(w}24dhPzS2cuQKs|Qy>=<^Vl-l`rOJWqW%v&L=5(wo95Gn&W46sPv3&H111Gn^4GxVG9
6W!HR|X$DrAy3ZNy<tV$rxwyk5N0Hu_>Jic@b}>u%iQ-W&V)_%io4H%=)0_w8sP!p!H8Uj(h9Kv)ZM|
YKu$KmgAaa=|n$<VL3pA{yBpM4Z7*2nkPk#*=Uxu_P9+5Wq*GqtEh{x{p!>G_N59n^Fa>X26)=)fDY7
Xo<hC}izwkwH5=s**@f}IV2;usqW6dmlK1v`EXDq~;=ChWpOwD&OF!oqXY;WaEgFBRTZnZy3<iX*T@F
A?M15VsQ_q=xFpq+L;Qad|GniZ^)iurz*>Bwno!n$+yjad8$RBTfj{oLCmLgEU_jG<mhR@tog)Cux$h
T5BBm=c-iaPQ=CKq2lH2B)K?U>sCA`G4IZKMv9=P@VMuIiCP(J55_szl1ncxD`FyQVrhmq{aU}>D&>n
ba-^n!KC?HqxaZxgZ{dJ4h{q1mBc)NvP(L8=Hp<s?VupOse2df%t@^a&2(H*D)@+brxNu{+Mfx27N`r
I|GSJ)ij<~7*r*7)h;Z@uDKK*>pQOQwW$IkaK%@g<0b!5iTX=!9)&#{%p4<HA_!>o3X!pf|^Lk`O4G^
vn$iK|wKOrC+vcK{i6I{BjHOJScqqfy~;e;Q9w-XdCVmQ-|p#1lMd%!KY|r-HE{2dS|Ky^TucO~cC*I
L|>P^x@~yElC75<N8nb=Ms!UrLRgn{E=jJ!?$$qEzhOebNbnI=i(tx$%b9~5qY<y8~@q@-gc>DneNJW
uq%ZT1k{&Cj-PItDxWcLvCC&HQvOc7EVd!WUP`VWpzl4KmJ9#-tRWW$7TDb|i1+ir_1cZrO*v#tyIC{
gBxe^6M3#A}7&p#xNtUdPn3iE2OdMEbcl$^mL0<$hSAGB_4`>W_Q-(TU{to*i1zSp?Q#v@U#!g<RJJ8
kB!^`tEDNnxP3P~WZ@410)(b(PJ+}6L~1ravl8B#J+$MRZFwwN!vn$E8Ol?O0La3wb!erD9Qa=q+tm^
{gzee8LNJt=!0X3r<s6EB&gW-v5p=N~crD+q&TS3>vwG2K76!)MFO`ymDG&Ja#ps0*P>(49H#1eIG_<
)cYZ!Rr5nhoNxedJ=lnjwgrYkEfBo=&&vNafZddmz`lWlh+0o6mOM&iEtATE<d$i&rUjq4XA?y?&209
^h2b;0oR8@+uiWhF;3abZqwV#ZqwWQ5_>)l&-O=7!L#kC(Duh{j$5QWhBxPxGhku6g0}!K?3uTGqaYk
OC_LX%^giI(BQPNl#zO9iWC_o=@otC@@=<DCrGzlr)hV={LbD;W-W3&oR0QQ{#i3Vzgx(f%7&{btZTq
MmJv6G1`_g@!_%sW*tPaYwNUWBrMVwR8DHc~(i}?@`LS2xWwHLt?2jEi<<EJ(8$Mm-;@mu(AW#4EgCw
`tzGA9Upx17B~nk~nz`rwnTL(0pD39zuTcBI5XcDZ2Uc8DPi(|aP>!hzSqm3+63dEy2H-i__z5>BJs%
PuUJ8s+A*a#<H7cvd34s6-4W{>fu0H;Q#FX9Hqo%h|PJVawT#Lg+7iszK;hp6Em{*IH@(A|n!HzCMPD
r}<O^9Eo42zl#z-gYOQ@yz8W?Ef1LHNQGd`8F^dMdG7<5c}@m#tq!ppA@Ckp1EK~Y)(CALe1BhPtHAe
tLR%TWC86y~d~XukX5xFf&^84z*p0LSFC1Gg975*v3eO+((kly?e?&(JiLqXsPQu8NVMd1Zm!Oe$SPa
r^gZcLnR3k@2+>dJRi<vsDB-aQ(-iH=ITb&uV7;A+eqa%g5M5YTw2M`Yu5MNy_gq{SQq~%~yoKYfk*I
>+$sD*rkj0{TwYaxVx?s8P0|Ck${EM<=*5jL*!8BMaWzl;DBpaVMa2*3y};PsY5+c_)#fd(mO=N$BtV
s~B=_KY*)XP3-&S@G^#=)cLJMFHMhOQJ&Cv$%H)_@he&VWoaUMPjM2Z}E_BOdEf6DjY)Y_tH<xjN8h^
X>rDX%w!wav3RIGq+gGD%!t%8>bNED$LccER1MkZk!mZ<EoFM$*aN~VoDxQ8G5=Bg!%L%@G6$QY4}D@
5{;k8(bhEuQidPjRaPdS=t`mNIof*e(Ivc;cgzfl;59Q?D!b8upP2=y2o8;uZ;uUi8J|XmXNE=}Fx9E
ML%Q$hZF)UDqdWRgs6f0pbvTlfO7^AO>+=Pn?EO(J;ZzLfkC!9ff{Zq*p>7c}XTe`bh(Qdt;vQZmk5r
a`=A))O9TuB%vi<87Zl*lq)luKr!fD5xf;>GT_Rvu&borZn^&t`j^2>@JxQ-ji&ma}(D-_xVmDEZ6T_
m&J@PPDSZaQ|pa1=-7DIvY%QE7Du<1J^Kmu2({j>*M7xZdTokHIZX#wq7u1Cz-n5DaUyw)Pl*2hm=qo
@|e!2+Fs-mU@(nUqtgJy{(^yEj#{r)=KhM^Nz_eV#<t3@PHz1a1+O^8Xtk7Y6j!U2Eiqv0>sww%Jnxn
Y@n*RZfa(zd*Ok&3V?a%8n!<L}CSGN&Vfch`;#RMa>3X3}1OWjI(zXH(RGcXem{NlfXA?Xgf-;CkA4L
31svx`ozJmc+mvx5l%GuKP&|g?CoSM-5N{kt11MNV;aLF)Zy@6<vSg3c%KooQ#;g!WhsukJqQFR>jBS
u;tg-P@12+*X^(XE$kwuU0>#|$2mk8*>59ciAyP7edlXUQ?i?9`0jOA!a7go!ef$%FbInYe%|NGvBVW
n9XT4oj!?DMn+$DHPe7fyv^Pgf;xpTfP2TYR1107A;jC(+Pu|mCuxK$*{0KZO>b(z8v<PF6pc?5JQp;
>52qn_3trn^EX?{OU30H<9@=Pou*Q^>b|j2o(t9~=%Jw3ep$jO@JLdf#YA7}MWRp5ys-tKZEmIm>(t7
sl3zwXgg(dZN}b)X8_QrQ@C-_pK3rF-6LE>q2$iUITpb*vhl=z;WS(Pe)-GWMml#^dFIb6oX(makQ%2
7&dx~zMg<l~C7}7**NZb06wik1emr?U0k1=3Y3CLJBBTf7&C0F?Rdhsg#(+Y*ZjP<A!^rAt7Exm=l*n
eT+f0tioQc@ovQ3^%2{E+O`yW(Nw!F?H87(cwhjIgI4s%*!A+-at{rG{jet}AD;;#Jz-_KPuPc^I1OS
=Cq;S6?svR-GZUOP4iuqMiZxyN9)nL3`LAiO^ByHeYKrO1#`?)Yp3LZ>KNnHTh)}L}1TrO!uUpf=(~*
W^wg|P469+cBTWg;nlW`S)2nM-HA1<|C#mxmIC|86hh(tZ&a~$(VaF@S3ZnJYWPNO@m4oi+3e;v!0#y
hrfzX_SHN!_{C>05t>2-sY#FW)fRUhhl3-E!ePB1xzu+m#x3qd!TpB~){%z_Y35k>U)SH+O$Ivq7b<B
>Cu|GB|jY}Qa6|=nb&$teyzV+>A$Dp!0z?ZF_@qcr3Gy*x${}BIZS`WMXe^{DKgTK{}$J{c4LyWwg*v
a<5Ht{Z-ag1i60r#CW9DQv!4ABwh@DiTKj0MtX9HRl{e#tdf`D2sV>7}<$yyzIs<O~0Rk?wY(cupvFJ
?aGd=iTWVaLo#xBpJ#V9<Vt<>U!w4fDHSiD-TUfd)Dmlg>M?Wa<rLd41nJW^gibwIMvK$&r*1nH#^vg
mfvUKxff{~UA`Ny-JtV#rwy-<pU`h=AQ`EHOT)F{$@;+|i~dI)I+n~WHg|QOQ64LXGTXy9z_aCyS+up
BF-hMcHIBg}csO7RJ^O^-j~_jeF8)FIOiY2Y2P)@Ui$nqcU=Ut|cYw`z4j-MLy8r!AocS#Sm6_HSp=~
=ZZ(j9#piB2!XIFVOOmjt0tFR;LB^GT?Ciy}uD2(FOP<ZC_4uE!jA=>9M)Py!K?uZoRLpphkbqUMtj3
}Ym*eM=|ux*A7rLy}UID=s(P?SS=<DO9t*;~wjTh3&on{R0HKhW9B5|=lDq%G+1&S|gfZ?E}EzGE(jC
(rx6>dnG|sF!wU>E{!!Ct<9!<aJAp!x?eA4hh?KGe^O2sPZ2;?bF+`MttIa3Od{(jUl2=3YuzlATKQ)
1%tOt;6an1EnL&TENBXc5oQ@k8*G-5TPx^^==YI=b%EDXfHsP)_4*J;62e9i4!TaistbEO8#PpxnS_y
AEKwzdv{SwpGYZ=WP>*~W+YggHIv}RYM0e4VLOVVExfc}tUo0a+nuP6pAfSb?e2tZ!z^&_fCeb?2EL|
$>b2_`^Vd&{7`dKk#%*tMDpAyEJ4ZvG97DqQ-0iE3FVx1&}Zp3<6p=JY5@$z8qa<9VD>CG1aPiA<`Wq
2SqAg;<;eZqrh&ZBjSH(%s+jMHJ-ZxiN_Jf%{Yn>c00zrTc}ITuNDCj?twMw$WLT`&4c<XT2)<uyQC=
aG_McMg;=LI{Vd;pwVztiP;d+@b}_V>oCnXS1ao9gj{f*Im`_a96bsYvVYs=`W;D&r;Hd{XI(`Ll*PR
!?*~mV{j&hx~o&z?!vfO2@?n|yqRDv8qhP-sGEh*8y6y7jn>0%><_?Q#~eu(t6hc2FB0~RvwUdz|Jr*
KfGDf4fBdp3u3%ZBSx$;e;WEH5Gt96I0xAfKqN2GV%AhElFyqo!1p`VNHT||}X_`yfZsk&`3GSM?q?M
_an${qelp7^^|L1d`=NSeBv%bCW`+NUy51hI8x$8OSp1Yp=+<Q>MzmV{6=duC#PiiqTt;EMBoZWW2Y(
NsyZ(51B+wM7AVZ8~;KKQegrMuipS&B;?%KCz`{vxDQ*SjkuS;g1~uQFjyWc@0WWwbpjgniRpE<)<v4
uZ6n5>XA3vz8jP+|s~n!-h>9+JfeN^D8T;Le8I$Wc|v-R4&0*mM}~{c0<(6<5*pKUam!gb|PbU!u+Bj
M6Qnkmga675YYHd{wEdk)#Q?BlglWZAk<GLTCcF98O9^wgbQNg)EB-1A-G2GNcJ9yr-f^xgb<6kwbL&
YeF(E=6mAt^EIlT9j0qN1(AwJ0mODBz&*eC+q9R<bp3Rq|<Mvl*L1S*Bk%_>uK;KS$wd89reF^c~BmU
l(q|d7N5&|}Xh@YqwBPDI|82hJB2ql^K#BS*3zk12(8`*g;$=`p!blcCw&2q3<M=<-3%kJzOS?gU5eI
}k&<@A|&<uXUgRm&RuOnlr+$~UuH@2a`BP~5vBPCK;6VRN7@-m@eE+df(p#x(cb6CsXrs%S+o?(-vBl
NUK*Vr7f)EKG4{B`(hQ9o@8g*~dGO!R}6{Va{Flel>VjEF}(nbL$RfqTYq5H;u0SftTZ;&E{B$P4X(%
ib?Y%=+!nWtFb+Y*+*;<pA_A+bR1@nC%f~RR-yD>bEZ{=t8K@VCSTwD5Ld4vJ40&ix5(ckQ9|BM3Axu
v=*s5$6LRq?S}qbgy16EyJ)3J1+Pt}TLT}uX&^42Lfn~JVCw*m-2M$V2u-iK+%Ri09HIfyh18H1UIa|
#KxKF>!Mx&$9D|0<<E#;%OS`rIGuMA7Dzx9rCB-`G;##xm!52xY0TvcHo_nXsO*jhq=QQ}hA$hD#c?x
3UyZG6T4CuJahv<Q+feP6fNg$6+${h&sErp#7Wvoirjg2T8h_XLmjws`9wz~%x^;|`0YTnQ}2mq7Bi>
4J4)+jQ{o*4784K#jaMwxm$bn-6dp@h4&n^u|UBcI=@N$8*fWmW8?aLZR?im)V`Ed7Y^W{4991r`NOF
2NS;r4V%=2=eSEJ3>BABXsB|$jUq~}N<YTMa-XdLFO->AQJOe4R_v50$5oy7w_Z?=L2^b0_1P$NLn5b
AoN+`+Pjac9n^&;`jowG{HN-We@6V;tca1QUJ2)}*9qikQ_O!)U+DdSS6Yl=(jMXS?=63Am-nYY%qNg
}s7FYh&oVPm++nbw}TD#fe#4R4p13$a|v+X!`G?Q6r+i^XW-1pjc!*n}R(U<I_$OXs5P?#g-M@}BOaO
8Nieby`2FWV|9RBH+m<?DU@d$%LGEsYdznrE(;k-|=GGQf{K?i=FUI`AafJjvGl`ibku3r{fHe%n#oS
IB3~c5i7`cFiPoOw&D?rJXnzs+Tx)`a^LGs<F)KQP>h1>PDmgP_-1PsFs3AV!Sp%w?y5R{W++SqCH&;
!}tiR7t~AMlfub;wm8KB`lZA5>6fOv*U>Mvmi0?e{LN}UfBt&xrr2-{zst_yxA;x*TP1#vi{C5a_muc
uCw>p(28oq#(NEf9p<lWo>z9%iJLVz3J&(z6=?!`EyX8iWe(A@ixW(3Z({jjbQ=5_vc7el1@w-#}uEp
=Or|CD%_=Q)|>ZTaYk8u07Wb29>7%d})*SzVH_9v~d3i_W-b@e|YElK~QcGmyE8Ty}r;=7*4UQe`;v_
EgWENOp0F4kL|=soVlfhq?F%1=Z4v#E~u$FEG*{%jQ59|SMoBy=jUx|hG<u)CBm7up}#h4yD5Vu;uBV
zQ<c{`RodkLH9s+?B!sB2@iK(rOaCz6_4#Lxig4_zg)_vq@If2(MtF`~g|4yoZu*=UVArk<)D{(iI#i
cNHmKsgok!%YX2c2(OB<3@WUeXfYL5WmtR)tEPDsAMjL261s@3p2#me!`jO2SJ|1m*Ya0975u%+UvSt
}<qJf@jSH)^*0yPd`K}u4U4?tx<%q<i@=OG-3Y2^UB;Pggh3cn#pzuxgD(WLFvf2mB@I@M7v3eEx3Cn
b^qK?8c+^eXqQ2jtGh+b5M!SjWL?GdFcHZ!$BbuO=LER&t;^_0KR0Bln<IJnvm*ZD<Qyh#8ak?tk&Dn
3J#-a=?_7RxC~Qf(6~mWVdZ-&%b`S!mx{DT)Jip?IHH$pTmG2t-&cx0in-^gf6r>3#OG8qRHH&VJU$v
b$}o$caXg9@~V*XNUVW5lST$y=`Q5$ueZ>RrD*=JtrM&o^UK&b5U?*173=`*Me3aIMV<+uEri1g`@fK
+6Wzbv){zk?BWm#E(i$Tir<-s%TFmfqHhU*=!c#K-uA{`MOSWO^zK#skvkX*fegIXN5OByVW(DU^$nc
QG`D!~4b1P5Esft{>@MC16#2S0g*piS3G<7=(FA*6F=oWAw_YV1P?IYfr<DjlDTG9%)bx~VF*mQN6Jl
LKXpaIVwmP&&h-0~nrW`f$QT{XL#cK|WD)xh$Lw8gu&?r6$;W_Lk>yFL~-QTA!vhL_(MR)WA7HF!{Em
_bV`3l|9N})Rv?L)~12##f(To<4<8s<QjO3@xAu1@eOnl3a(f`vk31W8USaf8N4G_-DeM589qzV5CFk
ZDgb(r@aJB1u!U1e&66Y>`#A#Om_TaU|<q)Ot*?CP`8$*7^Gz_s;f|8V1|mIll^Bk8b|El9s1@8+NcF
=@BKxYi}r8o*KT}s-WdTWTEA8leIiMD8+^Fj;t;zex|0-`3BS^q2;;a5D#*_D1snHlCzd)8AySa=Q~B
qBbq@daYS-S&RU+d!mU6QYMztMA)M4a;X=(L_(SCNmFjC!dE1*H=Za`E(0?`tUwnnC=U>%A#EX_Hs-A
;lmoGv|N*+<V689w~&rIw~P!A_bJpcxXpoOJ_=>6agaqA$YH3?dtVx>LxD#m+F-L|xsEGCIR(D+0OjZ
b9tl8QF6AF)=^`iM}nbG@1$g<?6&TAClhQD}Y~649<uG|7tQ2ky}P2nmrjKOkcMh8se!BD$OTQWsRC`
~gEG<&VcT-0rF_SvK!RE#(gwBPoB1k&w{;D3wEMLrX-%Wf>#%Kf4R`YD*#)_17jOP->@kGj&CXX!taa
N-O!-RPc%>1BI5Tky}|Yw_f%W-bbpWTne|MLQx^C6>B0uVXevH_nJ`rxKHX)(Q>T|nSK?G*1B3+Pg0F
YE17>lB!5ay-nJDTwV!A({kDp6h7iTI&8@x_4@jNTB$d=F4YWTglnt=+5khbA4c~w`wyhY4*_Is>b>V
>25+a!WiK|NSLfg|zvbtNl*hDTB?Ix+Ev~4>E+Pl|H{cPb@(Xd%3+m?xr>E!Gbn-Kh34YAS!uNHN%zk
UBN(n5UkJW;T-effsfg0liWk)6Ht3g>QH5nx2|$^3N{JqzcHj4L`zHCm#Gi&9kR5)n7bnjXBcnSnAvm
WO46Zedx{mAWh|+=|vnsCr<rS3ipGPPmP*iD9Nq)CwAn1YRpCmd2vHNsJDcPq~UQD8>uW^}uZGRqS%L
-r=s)=sKpDIa6g_Pwyor*86!Avk)92xNotEbtT9oNL?c9dT?xeQgP|@5z>M}-XQ7o>`HO6v!o*ND*L`
sVMt4E4U(^Tz#cN|1BG^G@y0F^>)nZyu2gs?PP$s*mN@Aezo$Lc=o^=`ZxmQMvf^I*EAt#H6mQQ{R)!
o$r`X~>#Q{FXPiBrZwh%ZZ+Hg0s?dLkDOG~RY+QJYux2TodChqt9#Nr)e@r-Ezi^ArOXr@_lk6l%RMY
nn4j1A`l#pRV2AA55NL;KG*r}d{=OD^r~cAFIDQ%4wk4p}QczxC7hYf+wr^QSg<Px0kWKdg6^Q&@cai
32Ic(Udi(Qpy*-1)dBZ<7o|=)YLv>p>*~O-rL@CAf(l;Wb`@S$5UCAQZpQ-ea>>fNL#tQyIA_BTi;y1
2^Z^DuiNk`_(?*8GBG~oeA{2WU%)qa+;u(4XW~Rq(Fsh5KPNtFKQ*bDy~R`Vt$<>8A9N$l?3<sGP8%$
lb-a+9yyhFxcxkpGS!gtHjzfv{w9Q?(c!={yE4>PzL!Z^h-Nibxa5ha^^@L$A5(+#SNt_UF_ua}0kCM
@+D%@~jr@5Mn7zH=$6tlLOKc;!2L^sm3+?Oa3Qn=exQD~cW+-5yZ=?5<W2SkMLcT+H$O8ZH8mfdVb%s
lPkR#{>_SBT3yX7nxZj#C<N(&_t~92@a1Df63)7$q+9si(G9bG8ebw&%6kZE|OYo_x2-qbZJOD=alpq
>8W0e()%nbxx9mLxpELl$}w^Yc~WZ$qpSoxa#h__^2GubG`&$&NQ?CYd)|~^SV?zC=qu*cu|CW+xEh<
`DOOT7M;A)Jk2ZLg&@KkKPvpF@ngbI0)EEgCue>MhB5uDhl@Y6=xp0*K5Ox+aHHk~@#n{Q_p@FrJnLm
?Z`&Stvh0GZ#j~XC{22FGYgOTCH%p_rZ6o?we;YY`hwb?FlZ89H{f-8f4z?XFJPSXUh*;}yWfh1+DY^
HzRy|Ta6s&B@?@>{0U4>7c152?myin+W=Q<XK@3xPf>%1WRa_t4-yX+ATZ~M6?s4kvpa3Q#nSO`9tXw
Oit&y$XkcCq*;+ApD>AffUVU&vUS$?NCQ=kOW9IVSEhY-|7F3GszXiKl)46Sq52F>0=|I=sBv`P(C`M
aEa!cP<qxR?ThkSDqZ&x@d^Y{nV=BOyaw0tzmVF_LdJ}bqg#t)w`JGE|#+<G5ZVLd2!4(6pg#n9`O5~
Q1(o3dtB@R50rLHyU%s4IBWaGukuOHxy>7yio{;&%M_*6ZdYbM|9H(#>D|)#mNg$rG{aF4OD*EtS}a@
^U&9?Io^~&bxP!7HKB+=2uIm|A>*I-TW%3PlV}d<!S&zju%x+vDopE}9;my-iKN)8C!@GUL<24rmA#3
|EpkApQ+tKK8v@wk;&f3Fjx&Krw+--X*_B-xK9)_DiToUmOO^G<Q+ur<Je1c;ahq{yuy@-X~5x5-%6j
XkL*+!@RI4<H>Zi&EG`?I|LD)0NvYc4*2%J(#0_7dO5ZpHvPagry$M_ndvvmPsirW%*9+Fvbp+%vGW7
zz||kkdp=evr#OF5)=DXyV1prupv1%en5h9Tl#&-MGOG0gitwv=Tr~y9BvUZ<K$OIC{utt>o4!1UVvB
bSXS8SCUZ}g=5!Fiu3F3x?<e5;bCoNZ&$1wVN`gKmsqb<Y&G7<pE8rO&6}K9v&MS$YtEIcVZ4fPQ8rv
ZtCA{5cgjJ!psnAMlIY4#+e?OC!Or%F?3;^}<n23(YD$BO!CKkLdZq9trG~?J6UD(!b|m^_t*pKh=b@
LwkUl_`x2uay4D(w{wYjO>XC8bq!q>Gl$!p^bcdw62rCoMMs^;9lIYpKPGReWxn@pTa)CHz1vpfLPom
oQ*V%!UCP3On?`##yK;Ov}&{VsD`RdlWG`dGn!*9v<<ihF)ViyEJT2MdZZcCa=U$C!=Y0cLb&rHuM86
LY$lR2*vlYN2DjGPV%a50{X)7~70`3QuuXhu8yxRoudht<!>|J*7K_5{HR(?Thx87UOcui?#u+15X-1
vED=J&hNJ^t?<{j)7;af^Fk{6e}IX=Bo{=_djM?x$|C9#v=AdK-E9l-owV0Rcb5v){Gru@C%McY>Nz-
Jko}^#McYRTXrb9#bhUnT72208XkQ?yNw(dhOYtf$L$h|I@JxQ$g~k?hMWgvIO8rW9BZ2|cuVfFSekF
Sh`jy561JTtap{q$Ir|dN9YO=GatI3{9T}}4v9P*fe?k5}F&op#D`8o49q7>(gPr75RtBUtoVr)msF5
vw2HqQCwH=aM$dw#xmto2gi883@34H?T_EiG*Kmb95a)qQ@xdyMrmz9De4G{I30efq{&uMZ!SJbK4Rm
;w78_S-+mwp|Hu@7y*bK$*Q(68)@~N0dYL>U1C9p!spWo_-Y1%dPCbea*^7ls9e4n8UTP;(7%un>A-S
dlikxPKBxN_Ul>rQrOdeNtn&;KM2#?{;e=u+rJd1kNpr#t$nX}RoP30>1+Q$nBDB_gxTG`R+wu03Sny
Oi-p<VzEGHY`&?m$*bB1IikSFRliezuqU@Q%>}NL%GtNF*m<jfw!W?3c7v^w#v@l26Lxnlk9wf|Edk<
kww09O}hW&nF=GgBMrp4YunA7bZ!klUUJySwKl(79$Cce%u5*@a%;yXwCSHg<>i0uc3b)jfWgcV9)`v
=0h7}mFhbt$YXg>?n2&kO5nSmy~V_Ho$fWI7HOn40N07GSclLLX)yE3D{p?L&q2fT*wv$~aTN9wIz&)
Pdb!SaFn>y^FA(g7rROJq@e3u;PqiyN9sag~9?mHa1=q^b4yvbl{w@Rtoxs^@^ZhSgQp6!YZ!S`#@Mx
+wE@&D~>v~uM}2%6l;GzLq-|58`(>Q2R`Am&lc9!u;vM?53Cb~6-&$Z(ZZ^Nb+EAd!rE6@yTKYFthj;
B?k}urSi1<T2G;w8RS&DTu!g|uA*?1?f13<z6s(towI8hKCd(+t;q43IkpSx_!ip=l?WMvx9M%oOItt
d;g>@{f%S9qSV`?3tZW&=~Wb_b6Ry0nq&zvl-?sYeMjFMd@NiH<C8!NjEmt53FkGZl-AK@}pV+@*iQ~
L5;1DDzvc@^P%T3esyMvqiEUP~z@Z==UV*`<1taA|Gy$dFwwNG?7`j~v<Mxa88_=wXpvc1tcQqsMgFW
xeF$YxI~YyR4L4^hS?`vdcorCB*3QjO;R7axob_7RxRfl1r4)W2x-&h~(1G=&?d}=_g#K#u<ZF%hYQp
IZ<D0FM(~Sk2IA(I=h1{y0vY8jNZrMX`)W+TH!u!+wND^&$xY-3r&4|N=8=&kM^}T6Q_ma7Pn|$Taa3
uL>oN18^&KgUeA_7$L+ogGh!MH`SLID1$CwIhS>c$n4D)vN>@c*FRXIS)y<Cz_YB3EoYU^M;}kaAPU8
+s`#tQy0c^HNuwPFn#L2129)>ev3QIjpqOagg&nv;BuUOtp5+_aKd@~$%<||z|jJj+K($Ih>F;NO2hD
cvvf9nqEf?{zDXmPx^<sn<N3XWK#3XZPwdTNz~czfrF;<_8#tSaM;*}a{R*8+KC*|dA@FaAoHR~v6wC
hlnr%nSE;R<uj78*V{fI-H&YhSMmJvZ!>*1z)%(CI*jIS=|#8D;jaDO5EgDm6Qm|#MULEAjy8{198aZ
6+141u|-#nm~TFZgTLad13$HQO?7<PS~F+yUWl<^xB1bPNJ&n&=1{l<`+2bk)VIEA%Ai3`dSVEQkb?H
kQqaCe3RIAS)<O!rYowq(q<};Kn~w5lhs@!XxKvEzT=pZXZY}#86K-MO@#2$~kLJ6FCro0A_Iq9sgKY
2zlt2R73pTbQ>Jk#gfq|(K*AneZHYv=y=wQ}w<LY77cMHHQU%{+8Y^o5u7~0pzrkX7vNi^RuUbeO}-k
91#+T7t<;zNZ0OL}oD^yK0y!u+Xs+f6f+solBhVroa@M;{<DW`VLp#H$#+X&P0{4{_^Anz3xE)_B?CM
aefyN*reQULu%azdBvnw_(44wB+p@@>zHo6H=@$#v9XA_Wjc_HAJpiWJ9=Od7Fp0k9KY&c~6RT9IV(T
62hg^u@Od`zYyPiP-4<B8j{Ah9+X%zy1Cc{a$20uXlWfhy17@e_&zw^)A)&HYl%z6hti~?u<B8-Vq9T
Nv#_E(E-nXt9Q^@EiC!#7DIdw@iA0_IL7x`vZ>{W=C=4y7*6pU%!`>a5HN0R#Bkc{^w*!~0Rb!8Cyyq
a?<{}mcEN8LzXJ4(`nx*lfyWd`#93Aeo*S51WBl$G$&24Hc8}W>dmAL!v=z+;%F{>zdzMAyvbC`!JSC
h82=T39JnpB`s9_k`rPC9g&<8sn7Yh5gDaDND{CdCO`b*?7GrGPlYdy;G6=}RM<?QmRs*xml`?3(*YA
J49JKWY9~(y9}+_I|L|+)rA_9QTvD%J-A{eNr;Oy_hQ(ly*5TZ=$QN7$9G{7%GbIPh3!XPa^h{53*lA
R5LfU^gzC&J=02jD(=S~?P_FayCIxLSKHtIQpp!Ll{Ry*t)j7Qhd3P7`Kr>^#ig^GCEzNYTo-BTjOv-
-kPm*3MjY-S&g&Z{-v>aCZD@0xN9NkJ)Y7DIyNlNw?!Fa2(*S_FH*zm5b9u6n@Y?O-waVQ$?<XR3r)r
F|jM#?wy4z^7aDBTt5+cOrYH+dkq)1&1DK6H|P0v~GFSC0aB3!L)$+49o#m(wnSms{1-M#5K>t{Ba9P
e0oU+Iz4g{3Y#u5TA7GWtB}O1MxmKM(>G>D2Y@*i2|yoo2&nkK}QXTz4b=U6lUT!ZO#2xe7jaMxTuf!
kR0D{XD-9mnaik*xl%VB4ufss5*heBXG3pDpaB!N>!q$RX1roAsx%A+zcKZ-F)g@RI$?vgPEm?i4ZeJ
H_!dqc|VpoFEP;;@7-*lB_5c}YQ8Dr{YN&cfM=Jc=bmhA=}MS&BFqZ+xEOxOZDjavnyc&ghCO84LAKq
7)7ECVgX>7(KEr8C6Kwh7xvtm0vXza*d2zL??*VaiWt^{fv%NU|(b@!8aa}*N-J2y|KO=7gOZ9E-CfU
xo9UVztyz?_e)c=h~O;egMf&_v|1k(wgBzTEnJ;7muiv+Ic8S^2~5X2IUA;=<_O|Xz)1;Gad`w4Cm-1
R+U9SM387zpAB#t>Kt9w&H#U?agX0y_cwfzl^15hM_dBCrq?5iBHliQr9wjRXe?z9G0m(46LBJ_KC|0
tliA1{0(bJWB8k!RrJ&3BDotiNL*_u?Gmc5NHTY1hE9e2qqF(2yhk0a|EvtY$y1F;2gmff<`nqxc7p@
zwgiA%G0#2CibJz#7d`{*pOFDY|Jo|!>`vzCf25#>DEY2&-3538VVD&ehfj*Hv|V6i_FfAo}O+=$ju&
a&dXygljX7TESu#rGyU~ssVsy37*lZ*n@%vE{wNq5%7(B$tOwIO+5MT8#j$9S-%vJy#jr>=kVOfX{`5
PT+@dK&APb<BqsSH~!uH9?>yv9X!%Q?=hNWa!g}twnJt89`dpyGCGAqks7M4z!nwg3qm;QjSN~G0-H5
KL%N_!wnq(A2{l5ZkmHh}f5$A`+AV#Tuv5u!eSJcEf&HBk{LTzgQs2*Suhp)*+ynJR*8`n3|LfMdMKF
^+8DY^rce6X|A(uoH=zJhG+GZ=OhH9PxYxxujAWx#XM0CeT|Jg#hJKMG7@(!9QL2q)@zc_NW{#o7|fc
CzSLNE|q@A3xBhmr;2j3iuB>HqI|POuJFsDzYIqVDaD@T6C<dUQq3gSJn@c@lPO&ZchCjwaz##7az&V
IqFg1?%Mjru%2Gtm3ZHri+Q7?n3S%amRjeE9MXni?+CzeSkb?0JoSgZYQZJ{n1dfoN@uGBc1unU@Vnz
v^;wf&rpi?PxrMv?i<()+_EJ8lA1h*y-tt!ePhvJTx%U4Q0gG`B9rKBXEOec=k&By-_<m%S)Haqb<lF
}I>mrJh0N8)g{;2P@ne}!Dsr9<tYL%~VmTYVIy)`=fLZHp4$DoS*m%*ESr0XzVHx7ODHru&QKH%(A@`
+8Pie%il~AEY$(FXk8I$S+5f6w;ka;d3dLRisg0%~9%NO^Ql-n!kX5vPjj;rVGq_$r2^Kq2!cOycK_c
7JS?C&ZgYVGR9JU&X)br3QiT$Sbw^;<p|gyrSSr@R419aeS7ckBtP}1lPR}y>7vHvid0h_ZNTI|O#iR
QOYNLe1;10|)RlB=>LGZVE##q_Xh$cCJ_j}3?BJ~=4Y$@uwNv@rIerKs$so!sQ@mSh;iq;gpF2-Cg?=
Yc2qne5TjW>m)Ly5FGLUMI)Z^sPd%B3J61`K7aLE<#3KmkF)LOhy#!v<OP2w{6Ze(H#et4frgqTYvv`
1<(Tfu#=iQ%%!xn$lAcQSD+PU#*KYm0FhneC7$nfH;gaJNZ(AZH@;0l1UdfeigFlNjL~-f3bFl6iVNj
mOB`LgoxISCIKAnMGtm2{4mPEZ~eHGhWn<T+vUX{{?NsMBA^l3X#l@{#3-d+M}yDvW=sd;PwnbdsCSY
J;fhmA;dSNJVAuYl>1&OHqx3bxH*k}!{oB5okO&vMm#9ePN<cdLD2kv{ZZZW*Uj;FtKY4E{YWBj_g7T
UU+oZcoc>(y@XtB^V@`jrclf8oRsB!1|NnvK)-s*=-z@<yHGg;d)RF*~nm^Y&{Hu|G|Mc&V=*M4c`g4
AB_Pb+}Wx8v>-zmK{bk}tecZsrsIgb?<6+iyO+>$44^X4yjYT=@PKmE+J&pp3*$qO$oUG~!Q6)&$`wR
+7fudaRV^*7#p>+N^ez5Cw#>o;uN^udQ8ZQio=<87s7+js2TwR_LrefvK-@ae%rhmU-A^w{TLe0lt<6
DLo7{mr+h&z$}4-1+Z+u$Nz`xcK8wmnwh$<?@xQ*REIn`rD1_-*0l};_Bw^(WtR!lcvp@w`l3*-RiEp
Ti<hU8=toA?rVSl107TkcI@Qaxl7k>4?XPHy+_YpYX5*hO^{Zn4>lM>Lc_vMDdWbcn$spsOrJD4BQq;
IXG(6K#X5D`^cjzi95s4O^4Ny`|21>g?EL>}`v0f%|Bv|}(K|9Kx=-JJF|qyQ;s*>&7&JI>$k1U)!$&
+K@xNjJ|0nqGLBpnIa*KFB+1+LPb53?#nd~Xs7dY9Ua<VUUvM+M7|J%v_w38jzC@c02PIj!$H<8j4d-
w44qdx<UTrhUY6DwtmMvu~8cZM|%=}+ZwnIZo%;oeKQ_mW*0jfdie86lfdV#Xn@5n(ogX8?_urq*#AD
6exUE{SC3$ZH9TTZ9;4Tg99cPpp`~%y8H-$C2{R5vx!c0!NGm$1^PD_aXmrVojxHd>AWM8fsi5d=(rO
ycB#C9F)A3e5HJ5IPzBVRq|BwK{_d7cAG2aJ`xUn1hzHrSm{8BJSVp#F{;lJs~w8#5DMk|9xvuBHE|L
JZqDy1f)*)1B_AbiB|Rk_B|griG-PHP@`P}t($ifPPmc<g8T7FD_+F{0y=I6^5~$cC2%^m6&6(rOqHq
UfPj%P_j<;mPnrP0kD2@@<3D!Id_Qqw1G-9n;q97x3a??c_rsR$n<!2t3YfZ_O!lYygE9HaqkuK6iT1
W?JP`nvP1Mv|TaadxC#hRO%BGTxSn=WiaCR%gzWVa-9YL;1k8Df=e@!46zA<-(EDHg;<JcLI$gn>WnY
gX2#lhU(Nv!^9mQY`7&!hL9-Id|Z=N#^mEn5?wy+)Uw-MEQ_kTuPoLV!S1NsyQJ$$C@MDq<1M97EdXr
OfdJ(o}R>pQpsR-y6(DkHzCQG4L>BkXIV2c$l3`1)FXQ{w??dytG9b}bhHPaAT`xj1XSr0hBx+PI<-0
}p)n2LRHDi796NC=J&aAynNE)<g<y@DrzaVn^w(HvR~i)*JYF!TfHH7<yx{T23R-)3P!7e##nb?*)dd
L!b18JUuKI+e0*X(WBqU&CoT^*F+yaWlD4U5BCwh7|o}QC4Ehp!e^#7~7kw56hg;rny0rUp=?7&I|85
qzrHG_n+rd)=kXPUFEmI#uo6iZ5mDmpheJ6DySrHV_jW{sa{#=LQyRNqt5Gt8+fOSURI$DE}yPdAUZT
2jVkK<I~N!2-WDDtJ{&mMSHO0;N)T)B+NSo=#zM%_*s>wA}1W3N50uP7g{vi_IQKc{{{RHN|Sqosph3
L6s&lzr{b#Y_T|bvph>Gp`L2Z$w(hBg;0Ei9}!x=C;6FkbL;o3!FxO*ZZWHJq?)3#<{|5@o%6an@n(Y
ALaa%*sK#ffnpN3pN@&dGv6dyZ_0iLFs6t6GB#u$|%*+(B5!a9`k<qm$@wh8&c@xd!QphnQJ<Hrv7B8
nX%(<EASt)`ML?R*EV~RDK5G6i26;neA4RMMt#haFHnFv<pSyFPHobMpH8a@cBWdC~TRdAMM%{iS~VN
=b5jn4iu+lLP6(?fr2x?MYURi((7gZs5ot_P2<4|XNGGBUEKiL&f;3%l!y(=ZR}Dc9Ty)=YDjB~R7OJ
e6uqdYa0dnPZvp(CzaXXI3dfmjay}#7+?q!Guh6W;XRB9a(4UNjuW`rn6XKto<%M{n%fBuu1IjHzqL#
8=M%G_-c<$v8Lz~aZhVjJ=$i?nX{NMMH)t-kH{M}j0$wdDC$ShS>%n%OV7;7Fehio?Z~LX<_vR6o_SQ
?p)rZVOKD+x=A@#9S=fuQb^eT1PN*Lje9r^(m~1NVU-_77`Ipx5-*%trw(-ZPZtuUZ<L&(qb-KO(JHE
C3=Q{b{)y2fRbgAusxK8}5-EW`%cY(G2k30E?YfLOsb9?@D*ESp<=2@M|VgK35UN_w8;2OVmPWHO^4h
d;EzZ;<@)-vq&{D>ZKd;cE?*Y-b9$A88U$zP;3#MEFqr-$A?pI=7bKA$r4?aS?_?A!Zq$i02~PfWeNe
^kls@o&B8_W2)JRoj1W9sfmZYWVo+>W29k@T!T~&pLv#<JfmmO2fBvHEzF<o2iV|`~0)d<?q?&($>X!
3(6BNG**w4x|BHTQIgmc_e8Vv7@x*k(zu_EbHT=uxb$(kn7gcHkzyRAOc<yzMOxO}T<YkQ^nZ0vN=di
$$<9rrjy1z9r!;{=W|?y-c4T%|UUr5#(vq7IO&uf6qwZx9d3os*vg8zoWY-|TzC{i|Kaz$6j$JgZUCA
{*JJp(D?nC2_0V$b823zAc2&2Y&DVg9FZ_Tiz_nu)f56MnSPc=tQq*>OpGDVJXG#XAt+KHCbe#9S)QC
(f-`HmPMQ_JBh&zT}pQ*#A2A#QQmDXB7-D1{#2rxTe{O1aF=qU2$wSx$T~i_FN*Q{MVV4;~O5r;OC2T
@o$1^dCc%CH9L;ib#kN9zHd+OYz8mKjxKSP<DD24Y1fD*M8=d9I@$#eIo4A2A_0^wp=QiAv1Ci^YJ>;
5W$X$@U<m^vGGz&8eCa(;E}{i-IeiUO}QL(ADT5$Ae9<DeLPK>DJ~TdP-1Jqm4?0DV)CNQ<E#@Vm~#_
|tq_c#STv}K%uTlt(=rmNd;~7RZgJ+6spebUzjKYrBBzv$^hfJ@Mr5TX=A>suW?L!U3zV)iw|v|OTQY
`b(LgYj9U)F;m@T&?9`0Pm#J64ULma!N_Q3AgO|=(qj(t|U@g@r55@AQVQH;sv)R-)qQe+D0&jVka<Z
G8xof<L`Go~1tj8r(srovWYclJmkOhqkVpNf)`B%11`+hB?-JXkjJkfcRo0lSP`;0ZZkY4FFJ!V-4(t
u>4!J4Lhy(OFZ|bF;I6fFw)Q6twbCD%Fr|M@?fVMD497ID1v9s|n^@A!J$OCB!J}r;+oJ^zoBrOv`R<
V~8O$ggnm3vzRk6k&Va`w2+Ox=bo5hHs`RX<hl)yB$g{uNr33GiLggRCNQQ$Dg&eAVQ)$jNM)9uDq0$
vBeP>tO(1EaK0&G{Qk|yIZ#umbn<&H+;Gt8y;ZEtv_-5z!F=HLatVni}OP>sD-bA3*+nSa}V`#=c6S)
mGOG1^1)S|Oe2c}6S80%WIQiE{R%DBZv#uIvirNmKRNfKn7lIrhL|9Sp@@L+$$fbUJ4-)*}s3h$*YBb
Z`Jnk@P8u0O8Jt<JUlUH>jb|9SpTJdh`RTd&BDn`}a7guOVpaueqf;BZ6eb8u`L^f{ig*+e#*%6`q9{
O*<G!t|2U^_JbR|K~0l;QpZO9wfg<$nTNzdx9Kiu<V{Fn@Mu|Bjmg@WcN(Q#O?^_QLtwySH`uG9KJxt
d5&y8Ci@r4{zY;+xGWee+%L)RFU$C>mh*d6cHbo9cTo2KQug<0Eb&6&nZk2tll@8ehW!6*_=f!dCm$|
9t)`jSoxuP0=a2SFxYl{x<VT60@TrLnK4cPnD`<MVobK#Vc|6_L`Mqv`5-FSgj+<B%fr%i5Ku@3{P!n
_`P!aeLG$&vLRbQIeMFKm)IfBy!rwEP{93wbPaDZSh!A^owf-MB=3Dy#<AXqGiUq~>Qpn$+akU=n(U<
g41K^%dJpgVzzpox2pjQh~LH-RSsBdGeq#3~8w1jh;X5_~|gnqVP80YL^qD#0j%Ap~&*Q3N3b8iMWwz
69+FS`#!UsQ#SNBsfKI_;V@zPBK3rSWEB>K@mX?!6<?u1aSm<0&jxqV<t&H{_`TO_bI(*`di;!*sZwY
+yLc)oE|@7V#ALTk14LY%EbQbAMXYq$zRpr^WT8nf5X$Two&qLSX=o&i}&C8{9l&=`T1Wi3b>x$#ns(
&HT8UBADi)*ta@gzd@GqRuaV3-%THsAH#5yH5awD6U$*MRDpdpN&bcX>CfVF@hv6e+b0dX6wDR1_cI^
C0`^u3Gr$75;VH-pP>Om*QoKUgk6O&E^+#3Gq@o!H5%9#IbDdutNJNF*1S*IUDeZBM3Q-%a;YZID9{2
}Da&kzbfgx(thrR{c+(^uMd1rNv5-=k3jtorA<%_Hr}a})EeZZsWf$;4cx0CTRn()7eBTw}ri737Zb*
au`H-eEG~ZzmJ;GzwIJ!tfyzb1}6`-E>^UPKJK<xFh|s^|<4i?$oh6yU%UFeQ^WsYa4L?paJ*24Y(g~
z};StJH~!h<nGzgh1rRD=j6?hmA)<vhcYSeK3!bcTF;vI(w;7CqDRepHx2oBu6aK^g5JGr-ltEZ@a{G
5r?XtdK0xKYU$zT-#3?@<u&N?32`rTzn)N?Dd-h~~`}So?Nl7d{J)K#tR;i#03h2LpEnd8sz542_?86
T~WTmC0?8`5|WH)c#WO7w45P|6hCuGq?^r-^{&6(GpY10mg*F*eLbwTs$Y13xTM1V{DK=mPh;5vElp?
6PuxkPd4ecCj<+YcQ$a6r6c%E3J8=Mt|@6aLd?R(f8f$b7f_KJAca72>C*RZH*r2!G&ETH2vK@_V)9k
29{S@lNSilRq8`lP{$&y=Pn(;SU@*v|DnxF4F%N`AhGVKj*eXP^!WW_*EbJ^;>$o27iJ7W7SU{s6KEF
Y2f|l;88IYpgM!nr+1Gn`&vJ=^uQq^Ar1WTJpR_4yDv#|Qk*5``Fn9dtGEM)D8xLl%d`5m7yR{70P$Y
+>7msf-#j3~0?7ShL<p~<=wc0k@ISa}$bqWrLj|QG{2|VNAG)ooT6iNo@wa?w6&K!u|470vc_X|yXW_
WyEz%db$(w9F=gN=d&8j<;=AU*e2qzKf-~?_2E(J_#Xc_<)Ih=F6@CG2CfEO?q0yl!j1YQIkION=0mi
0f9bB#vB;^X64VqzkD^wCFa$@s#B3)$<hzs}aLUoT|*i!Z)l=g*&a$axNyTh>t<x^7crl*GSs{>3+@Z
DaY{E^SMjoXzs7h|;!kp1-XknIvIy{!dqvH<Bg)rSl^>zmYa;-}#|Khi*%Y)4V}u^5obl13BN2%x9N$
-8OP)GRx<ywrv=S^gdjG^z%9Y@%r_3Oi1y+7@OUp1NUy+fipK5*lj=w(^v*CiBI5>N$|<DVJ6YjxpQa
c=jX@NYBdWD4P_A#5iBMqM(}RXph0ZduwiV(h!Je`=+SI;Y9BUX!UQ&H(j=CdnaOf<b4B|xYt}6GvNf
E&@n|S}f3}eoPKajnCP%VovLo1wxhA%Gj)A>Z5W`-WGmdRqoWpiM)t?<+HJNq$n6vKNIrHDmS@=%Qg7
$M3a*(r8pK=y?jI;hHI2-gWXL$re&vG{M2hPTy=4{+W&gRUS!%9j@*rG*?*z?an&z3A%!j>*w%2upc!
Pcx<Bg%K(x^-;Bh7F=E+p=W~JGx^Xd+cY<HdJ!9Yu7HeZ{I%l>8GEvBS(&~W5<rM6DLlvufP79T{?f9
9sPx~GiS~SxhO9$XICy=VBh`9S!HD<yMFz;kQF?xy{LakV5|`djpstfnv&c!qsrcrDzJ**#X`A18_5T
;8GH&`%oni@{9Sg8A5q#<)|%pXr1)xzA4>7#DE<hFKY`*;=dIY26n`njf1Bc$QvA;-{yC@kT`0bZ;y*
(1EfjwN#ea?BZ>RW2DE@JZ{|&|ej^dY7{7V%7np6B<U1+=)L9$N6&4m`m)-9kh=xfxc?Vw8dSu4hm`!
oLaAjZ#4Vf?}(#w*`t{F+nz))c=Z#aC1OFp3{f@hPp!bc#QN;y+38mr?w8D1I5m|BT|FcZyGgj|8g9I
W*Y7eMsw?QhaKEDrpeIRd+ESM)5~c{6{JN^Avw0#Xsg0pS5HOtPR!K2iZdAN7Yu#4w2+nvKYo&J;Jzu
4&#F!XMD<1#uvTE_`7=<Kk}_pd=<slQv5iIKaS#0r}zsf{%VT<KE?l-;_spOl;@&T6#qQMuXM!kPAT-
K6w)b$Cn$wAl)_F*;S8lv*^0AY{5iWah_h=`IJ>@xvtQrk?8Xu9h<_i&??LgyDgI!JKc3=GrTB9x{t}
A+3dLVf@wZd_LlplM#jkLR?<sTO9*Tb-#eb0EccJ**DSjBmA5QV7Q2com{}qbAjpCnhieLLlmL6xP$j
IIiy(5HviN!tKt+Q{(j$QgXd?R|t#>7NL#YTpQM?@v}=+?DsXWzbkJ1Hqd#gI4s$B-o|D%tNL1nApWC
Hu$5M@GknQ}WS~5#hZflDi{7=gu7;l>KAkO%bsXkx`KpA9(fb?&lYlT!Un6e5~^HxzDFfa?hSp3cej5
RCVf$_>_KZY)p7;^8I(W^&x)>&`l1|C7I%fM<8-!Z1R0~-`!U77dZNMR1uOfj`Wl7X?^$I{X<0nKM~+
T72-!m!8Zc_t?$0Szl>Vk!^nZ+Cx=JG4~UJ8j!kZd1lszvX>)J$=FQv3AqV)!i-*#0S1Uj=*Z}{?==h
k}*!bx94z&W1f7gda`n}_$Vx!}u;`=<%?jAV+{2%JpBaTVwM~W;It|f;cfXqLUzP~Y^SR5Z68!w0uIV
k)m{F9^nO+X=*(rDMG&)s+5O#vMK$=XKAre4vM!2t4qpiduxLVJgQq?d=6zNI=kHY%RD+^2&e;{HCec
!V1wA_CmJJk;UI@yYQq(K43tigd+9YI;ZZa(8JuK=uHyVxl4({>j0;yqh#~acR|$Fa(P6vEd|0HU1I0
Aa!69H_y9b$TPAx$+AWh8Cm0>oZLHNps{6R4=q_ElaYE%R89WLkq9!-*uu533I37cB(AZn#vlA40W&p
g)pB5RWPG@hWQ{TB^rfetcdOv|2;yUmlQ+_j65iyl3yd_z)b^I-htiKCL5ztGGSu;QN}pI06Je<1&0=
dm@pZg8FU_y=DhNMK1BueVXFQi*57axBD`4Su#&fqHrzqpO!Gi~j@yKj*U&q+v)#+huZhACZoEyp3KN
ii_y)c{U_R^Sw+PQvTayIO&G-jAi=5x<I$6kE#MYe3&GWPPzFSFIFSBtU2`|rOm#)BVy^pO}Vd|vu0d
y&Q)>u9X7bLUQW@Zdo)HaK_oTXy#BS$6K+IaX0o!7g6B$bR|xk{BCYy?T}X{`>E2(RI$=rS~H@oZ8u5
4^l^`qmGX1<-+mQ(aoTa?kVc%USX~HdgjkRW`p=%HiaK$i})$_E<aEGccoK&>JSrXMxR5S?ZWO9UrX^
#6hD^YkEHlhDE<=^e;LJpkK*s6_%;39KjV~t#wq_>$0_aPHlSU*c4Dcvt<WmA^Xc5HS1+85+D_H3olm
<5AMW7YvgHFLXKg!n>)g3(=U%P6y&h^o@9iG!)U_*xZROpemtQYG*1qGz-Fn^Mv{x$%(6U8~2iiZ_xm
&MhO}jlHJE&CM9`5Do*}NOYdFZZ|E!z3CdAL_IPtT@JJUp5|<mJ`Qy-~Y|?{DVW6b`+-JKWRQrE$kzc
<yiFf%Nb7alM<~nssX0q=_HZuLnEd=hmKlDa!ryPWk(_Z{4+%U$0(%xD<}^f7s8@*U#@kKS5u6dZ06S
@Ih&1I^T=25G=yE$<UA@&&4SW!egUE2Wfo>*Aa~sK~%SGXYb%qwsbUd0uMRY|BmOcs4;;rwou&Dp+g5
S6@X9Tx-@ChgjyDHfGcrI91TM)h1iCnaQyFj+~jnd|4~5s0bkKQLi|<BmoHDEerNNgOP9X?>8GE5puX
qqk3ar+p3HBrT)A?I=B4LOojUdIo;`bPE-o&9At52XWSV^Bbg(4_eE2i`Ls_F^zN<@@E}h5(uUg(=T%
VC6M}}+ZA^Uw_e);87G>_)nwr%4-{O|*({*-_5#TQth;@^JzEvNZ6hd<H4sh|DYZnu{ct!F;_?6a53%
F6P4_wF6Yq;kR*oHk6_A_H7du1#ftUD*<ZtvB~0Y-VO=U{zJsZw$@go#Wq@_<e}#payB^bh<9UkMI)s
@87?lfB4~tobclxeDHz5`~3Oy{QK{}=Z6m;=0}bk5#bPr#t3jfM{$<F`|i85Hf`E8i-v5`g@uI!b8>Q
`7A#nhK;vrQhV4OqZQ8U6EGa2@Bp@IFyz_~Qit2`R|1AEOFJI;~mRZ!PQ>P%};erbnF7VRQQU{+89Xi
Cn`syozCzX%D9rn|wPxF%}Pl|WYqyUY1gh?`Y<>#M&t|Ga+L2255`|UUW%P+rN{`~XLKm6{y@4ltHen
mK<^J%JYL4?Bs#Qn4Q(|8JbIRN-802&lPnJ57K6*?5V0(EIofN*vImAM0)-2s0E{~bGa%%gJbNHS3b8
n$oWF7StZoH%hpl);%ZXT&>jM4g~IEX<=vj|xEDKzYDKxuNbL&L^LIBJf8UQvK&BhnqKVa_5KMZ;*R6
{HYEH{2BbOUAxAq8xr!b*Xz4Ljsd{`(@#I;n>TOfROXz<%%Tp1|0s`r`}PR{?tAy{6?NtK@#De{8qfw
n-cV0aM!;?3Pn?@ia2|e;bIm@^d+owKs+{*M<$Umd&R;*z`PFOJj#6D||7Y<3_~VZk`TF_>(HMRKwU;
OlK?Cpw&%syFgR%hbu%qn1`Q{q|u!HB|H}HiVfEM5l{-canUgSLL3(ifSac(@sx$XexfqRLDot!^RG<
4a@dB=}9UvP@^>gwvHe+GYQ>m3066;R4Tfxl8uP!Aw4N#AhZ_c-T~pA-K<1C@dH6V3yOhO93+zgEq8+
7ZsxA3IbNcZC1->(?R6^8y0{JCZCEfd(pvTWA3;kR#w&A06O3c#blH+(7=(?$Vr1AT*Hh?|)LFq4zP)
!w6Rc(GWy(lXG0cKm91@zFVX^ai{oGpTU*(AM#KA5eL*Q6GhI!SCj?h3bLWlfjSO3gWRKDC?@I!p2Rb
p4<H(1N&fqMDbWymnDgLIB^uOJ7rJlfyxX=vk3Y4=i#m7i97N@?0QC%QOMP@e)*F&9@E`u@7Z4BajPo
<>9Mw_K@HOW#L_;*uu<l2GC(q9WFEoVzufP7vsh_C@pg{qJj{3@^K00pPxWSKnxQwrv8OvXo63(B?HV
Gsi`JVHk-*G<ZH0SZ4;VZd5lgxxD^?9FEpV20D`B<vYJ+?@7np)fg4dGAaJWr$1bfosY2>3%z>e2zZh
g{dCL!kw-4mtYvz<U1bv=F|^8p>bF3llWp8C}l#2$_b2Z#j=6ocev`RG&eET%UWQO`<lnGqp(%5)B<b
klI#y=G2FO$BrEx@=tv{`uSVR1N9gEfl?Nz4|rE-0RGhO@zUp0`5QAr_$$*w`AVW;8PR|zh1$<iM8j~
xW5`*F2BkiO2BkiuP4eGEeBZ(OL!g29ulkVc|6Y;I!TRv0_Fl+8)wKl}524N}bSSid2J{CF$rkWOJGo
&_1b_QqM*cd{u!d-O*&^YecZu_{6-0xb^Q7}qeMXxUd$OiJg9fEOg9fEOqfP3zStN74F8-)z=wE1@<p
9v2KwUcOt0M|6csAt+^Y>;N_}h;f`D@dOhN+?aYUKs~<!=%V$wb4*ABYC0`W!3Q=ZK?Ho236#>YtT1s
VmXYX>+~plE9zF_w#~+f;!R|r3m<=U4#jl0Sy@QD73&0eXTMsgCF`^j2ZBJR1nNJ&JO195)E$=4Qq*p
ElaZbl}qJ!)Yz00otac7dZj+gV~nmJ*N;Ei3q}47216H=g#xIrz#F&$cZC+T{b=touR*(sz6yOCo{t~
X^ACxJ4YLh=-Ap5YlW3@0pP!{RX;EebpEtQTpPL@Z3nxVK{M0CJvp&MV`SP%!!Fi0)Qyyb9gg>?SLjD
P#1;874!30jg8}$KrD`kQ<-g$hC{ueYt{&&m`<6DV_4~T~Kvxo+&3#iYaVWmvN5}AgDpkY#P{=`J0Au
Wo}PK_2c;6a;Ya2jI-?W$k?(Pp3z!#D!4cI{gJ#v5;NjEfX-E|c5Uliz>;ogaQFg_jlT_?9_D1J#B1i
H3LN`iwT|WosB;mK(+w=Y;cTvP}G`j0kQc8XhMa9wQoN5e<0ijxoj@t-t*N{v-=R{z<NjK+EHgKhEEL
^G!j|ozS7sg1Gi0@AK_NI$laNY$h5+eI^>vCMorK1+_^_bHn-bIVS!z(XfDMc#>!+COMj87Pp6rHYvh
[truncated: 1,012,748 more chars]
