# Supplementary material for: Examining Social Capital, Social Support, and Language Use in an Online Depression Forum: Social Network and Content Analysis
Source: J Med Internet Res. 2020 Jun 24;22(6):e17365. doi: 10.2196/17365 (PMC7381041; doi:10.2196/17365)
Supplement: Multimedia Appendix 1 [file jmir_v22i6e17365_app1.zip › web_crawler/scrapy.cfg]

# Automatically created by: scrapy startproject
#
# For more information about the [deploy] section see:
# http://doc.scrapy.org/en/latest/topics/scrapyd.html

[settings]
default = zhua.settings

[deploy]
#url = http://localhost:6800/
project = zhua
