# Supplementary material for: Examining Social Capital, Social Support, and Language Use in an Online Depression Forum: Social Network and Content Analysis
Source: J Med Internet Res. 2020 Jun 24;22(6):e17365. doi: 10.2196/17365 (PMC7381041; doi:10.2196/17365)
Supplement: Multimedia Appendix 1 [file jmir_v22i6e17365_app1.zip › web_crawler/zhua/items.py]

# Define here the models for your scraped items
#
# See documentation in:
# http://doc.scrapy.org/en/latest/topics/items.html

from scrapy.item import Item, Field

class PostItem(Item):
	post_id = Field()
	title = Field()
	author = Field()
	time = Field()
	comments = Field()

class CommentItem(Item):
	comment_id = Field()
	author = Field()
	time = Field()
	text = Field()
