# Supplementary material for: Examining Social Capital, Social Support, and Language Use in an Online Depression Forum: Social Network and Content Analysis
Source: J Med Internet Res. 2020 Jun 24;22(6):e17365. doi: 10.2196/17365 (PMC7381041; doi:10.2196/17365)
Supplement: Multimedia Appendix 1 [file jmir_v22i6e17365_app1.zip › web_crawler/zhua/spiders/__init__.py]

# This package will contain the spiders of your Scrapy project
#
# Please refer to the documentation for information on how to create and manage
# your spiders.
