# Supplementary material for: Examining Social Capital, Social Support, and Language Use in an Online Depression Forum: Social Network and Content Analysis
Source: J Med Internet Res. 2020 Jun 24;22(6):e17365. doi: 10.2196/17365 (PMC7381041; doi:10.2196/17365)
Supplement: Multimedia Appendix 2 [file jmir_v22i6e17365_app2.zip]

Archive with 24 entries (23 files):
- network_data_processing/
- __MACOSX/._network_data_processing
- network_data_processing/top-k-matrix-post.py
- __MACOSX/network_data_processing/._top-k-matrix-post.py
- network_data_processing/add_table_head.py
- __MACOSX/network_data_processing/._add_table_head.py
- network_data_processing/graph_gen.py
- __MACOSX/network_data_processing/._graph_gen.py
- network_data_processing/top-k-matrix.py
- __MACOSX/network_data_processing/._top-k-matrix.py
- network_data_processing/parse_post.py
- __MACOSX/network_data_processing/._parse_post.py
- network_data_processing/gen_post.py
- __MACOSX/network_data_processing/._gen_post.py
- network_data_processing/parse_post_origin.py
- __MACOSX/network_data_processing/._parse_post_origin.py
- network_data_processing/gen_matrix.py
- __MACOSX/network_data_processing/._gen_matrix.py
- network_data_processing/structural_holes.py
- __MACOSX/network_data_processing/._structural_holes.py
- network_data_processing/get_stats.py
- __MACOSX/network_data_processing/._get_stats.py
- network_data_processing/gen_subforum.py
- __MACOSX/network_data_processing/._gen_subforum.py
