# Supplementary material for: Examining Social Capital, Social Support, and Language Use in an Online Depression Forum: Social Network and Content Analysis
Source: J Med Internet Res. 2020 Jun 24;22(6):e17365. doi: 10.2196/17365 (PMC7381041; doi:10.2196/17365)
Supplement: Multimedia Appendix 2 [file jmir_v22i6e17365_app2.zip › network_data_processing/top-k-matrix-post.py]

import json
from pprint import pprint
import fileinput
import sys
import codecs

filelist = ['ADHD.json', 'anxiety-panic-post-traumatic-stress-disorders.json', 'bereavement.json', 'bipolar-disorder.json', 'bipolar-mom-dad.json', 'bully.json', 'contribution-to-forum.json', 'depressed_and_bipolar_children.json', 'depression-and-relationship.json', 'depression-and-religion.json', 'depression_center.json', 'FAQ.json', 'forum-announcement.json', 'LGBT.json', 'mental-health-families-and-caregivers.json', 'mental-illness-and-stigma.json', 'mnesn.json', 'one-step-at-a-time.json', 'other-depression-diseases.json', 'parent-and-children-depression.json', 'psych-101.json', 'road-to-recovery.json', 'suicide-help.json', 'welcom_our_new_members.json']
mdict = {'January':'01', 'February':'02', 'March':'03', 'April':'04', 'May':'05', 'June':'06', 'July':'07', 'August':'08', 'September':'09', 'October':'10', 'November':'11', 'December':'12'}
#filelist = ['FAQ.json']

if (len(sys.argv)) != 1:
    print 'Usage: python top-k-matrix-post.py'
    sys.exit()

content_list = []

for fname in filelist:
    with open(fname) as f:
        for line in f:
            while True:
                try:
                    jfile = json.loads(line)
                    comment_list = []
                    for comments in jfile['comments']:
                        content = comments['text'] + '\n'
                        comment_list.append(content)
                    content_list.append(comment_list)
                    break
                except ValueError:
                    line += next(f)

post_hf_list = []
comment_hf_list = []
f_post_hf = codecs.open('post-hf.txt', 'r', 'utf-8')
f_comment_hf = codecs.open('comment-hf.txt', 'r', 'utf-8')
for line in f_post_hf:
	words = line.split()
	post_hf_list.extend(words)
for line in f_comment_hf:
	words = line.split()
	comment_hf_list.extend(words)

k = 200
coappearance_mat_post = [0 for x in range(k*k)]
coappearance_mat_comment = [0 for x in range(k*k)]
post_vec = [0 for x in range(k)]
comment_vec = [0 for x in range(k)]
for x in xrange(0, k):
	for y in xrange(0, k):
		coappearance_mat_post[x*k+y] = 0
		coappearance_mat_comment[x*k+y] = 0

for comments in content_list:
	post_flag = True
	for elem in comments:
		if post_flag == True:
			post_flag = False
			i = 0
			for p_hf in post_hf_list:
				if p_hf in elem:
					post_vec[i] = 1
				i += 1
		else:
			i = 0
			for c_hf in comment_hf_list:
				if comment_vec[i] == 1:
					continue
				if c_hf in elem:
					comment_vec[i] = 1
				i += 1
	for x in xrange(0, k):
		for y in xrange(0, k):
			coappearance_mat_post[x*k+y] += post_vec[x] * post_vec[y]
			coappearance_mat_comment[x*k+y] += comment_vec[x] * comment_vec[y]
	for x in xrange(0, k):
		post_vec[x] = 0
		comment_vec[x] = 0

f_post = codecs.open('coapp_mat_post.csv', 'w', 'utf-8')
f_comment = codecs.open('coapp_mat_comment.csv', 'w', 'utf-8')
post_header = ","
comment_header = ","
for p_hf in post_hf_list:
	post_header += (p_hf + ',')
for c_hf in comment_hf_list:
	comment_header += (c_hf + ',')
post_header += '\n'
comment_header += '\n'
f_post.write(post_header)
f_comment.write(comment_header)

for x in xrange(0, k):
	temp_post = (post_hf_list[x]+',')
	temp_comment = (comment_hf_list[x]+',')
	for y in xrange(0, k):
		temp_post += (str(coappearance_mat_post[x*k+y]) + ',')
		temp_comment += (str(coappearance_mat_comment[x*k+y]) + ',')
	temp_post += '\n'
	temp_comment += '\n'
	f_post.write(temp_post)
	f_comment.write(temp_comment)
f_post.close()
f_comment.close()
