# Supplementary material for: Examining Social Capital, Social Support, and Language Use in an Online Depression Forum: Social Network and Content Analysis
Source: J Med Internet Res. 2020 Jun 24;22(6):e17365. doi: 10.2196/17365 (PMC7381041; doi:10.2196/17365)
Supplement: Multimedia Appendix 2 [file jmir_v22i6e17365_app2.zip › network_data_processing/add_table_head.py]

import fileinput
import sys
import codecs

hf_list = []
hf_list1 = []
mat_list = []
for line in fileinput.input('150_post.txt'):
	start = line.split()
	for each in start:
		hf_list.append(each)
for line in fileinput.input('150_comment.txt'):
	start = line.split()
	for each in start:
		hf_list1.append(each)

for line in fileinput.input('coapp_mat_new.txt'):
	mat_list.append(line)

k1 = len(hf_list)
f_post = codecs.open('coapp_mat_new.csv', 'w', 'utf-8')


post_header = ","
for c_hf in hf_list1:
	post_header += (c_hf + ',')
post_header += '\n'
f_post.write(post_header)

for x in xrange(0, k1):
	temp_post = (hf_list[x]+',')
	mat_content = mat_list[x].split()
	for each in mat_content:
		temp_post += each + ','
	temp_post += '\n'
	f_post.write(temp_post)
f_post.close()
