# Supplementary material for: Examining Social Capital, Social Support, and Language Use in an Online Depression Forum: Social Network and Content Analysis
Source: J Med Internet Res. 2020 Jun 24;22(6):e17365. doi: 10.2196/17365 (PMC7381041; doi:10.2196/17365)
Supplement: Multimedia Appendix 2 [file jmir_v22i6e17365_app2.zip › network_data_processing/graph_gen.py]

from os import listdir
from os.path import isfile, join
import networkx as nx
import json
from pprint import pprint
import fileinput
import sys
import codecs
import unicodedata
import numpy as np
import csv
import powerlaw

mypath = "./json/"
flist = [ f for f in listdir(mypath) if isfile(join(mypath, f))]
#flist = ['medication.json']

#initialize a new directed graph
g = nx.DiGraph()

for fname in flist:
    abf = mypath+fname

    with open(abf) as f:
        print abf
        for line in f:
            jfile = json.loads(line)
            post_flag = True
            u_node = unicodedata.normalize('NFKD', jfile['author']).encode('ascii','ignore')
            for comments in jfile['comments']:
                if post_flag:
                    post_flag = False
                else:
                    v_node = unicodedata.normalize('NFKD', comments['author']).encode('ascii','ignore')
                    if g.has_edge(v_node, u_node):
                        #add reply number
                        comment_len = len(comments['text'].split())

                        g[v_node][u_node]['numreply']+=1
                        g[v_node][u_node]['commentlen']+=comment_len
                    else:
                        comment_len = len(comments['text'].split())
                        #create edge with numreply=1
                        g.add_edge(v_node, u_node, numreply=1, commentlen=comment_len)


outdeg = g.out_degree()
indeg = g.in_degree()
to_remove = [n for n in outdeg if outdeg[n] < 5]
to_remove += [n for n in indeg if indeg[n] < 5]

g.remove_nodes_from(to_remove)

'''print nx.average_shortest_path_length(g)

closeness_dict = nx.closeness_centrality(g)

f_result = codecs.open('emotion_degree_5_closeness.csv', 'w', 'utf-8')
temp = 'node_id,closeness_value\n'
for k,v in closeness_dict.iteritems():
    temp += k
    temp += ','
    temp += str(v)
    temp += '\n'
f_result.write(temp)'''


'''lala = 0
for node in g.nodes_iter():
    print node
    print g.neighbors(node)
    lala += 1
    if lala == 10:
        break'''

'''lala = 0
for node in g.nodes_iter():
    print node
    for dest in g.neighbors(node):
        print g[node][dest]['numreply']
    lala += 1
    if lala == 10:
        break'''

'''degree_seq = nx.degree(g).values()
data=np.array(degree_seq)
res=powerlaw.Fit(data)
print res.power_law.alpha
print res.power_law.xmin
R,p=res.distribution_compare('power_law','exponential')
print R
print p'''


'''orr = {}
ir = {}
or_len = {}
ir_len = {}


for node in g.nodes_iter():
    orr[node] = ir[node] = or_len[node] = ir_len[node] = 0

for node in g.nodes_iter():
    neighbors = g.neighbors(node)
    for dest in neighbors:
        orr[node] += g[node][dest]['numreply']
        or_len[node] += g[node][dest]['commentlen']
        ir[dest] += g[node][dest]['numreply']
        ir_len[dest] += g[node][dest]['commentlen']

temp = ''
f_result = codecs.open('medication_in_reply_out_reply_1.csv', 'w', 'utf-8')
temp +='node_id,inreply_numer,outreply_number\n'
for node in g.nodes_iter():
    irstr = 0
    orstr = 0
    if (ir[node] != 0):
        irstr = ir_len[node]/ir[node]
    if (orr[node] != 0):
        orstr = or_len[node]/orr[node]

    temp += node
    temp += ','
    temp += str(irstr)
    temp += ','
    temp += str(orstr)
    temp += '\n'
f_result.write(temp)
f_result.close()'''

#Compute Betweenness Centrality
'''outdeg = g.out_degree()
indeg = g.in_degree()
to_remove = [n for n in outdeg if outdeg[n] < 1]
to_remove += [n for n in indeg if indeg[n] < 1]

g.remove_nodes_from(to_remove)

nnode = g.number_of_nodes()
nedge = g.number_of_edges()
print nnode
print nedge

bc_scores = nx.betweenness_centrality(g)
outputfile = csv.writer(open("bc_scores_1.csv", "w"))
for key, val in bc_scores.items():
	outputfile.writerow([key, val])'''


'''nnode = g.number_of_nodes()
nedge = g.number_of_edges()
print nnode
print nedge

user_name = {}
i = 0
mat = [0 for x in range(nnode)]

f_result = codecs.open('medication_forum_graph_with_degree_leq_5.csv', 'w', 'utf-8')
temp = ','
for node in g.nodes_iter():
    user_name[node] = i
    temp += node
    temp += ','
    i+=1
temp = temp[:-1] + '\n'
f_result.write(temp)

for node in g.nodes_iter():
    mat = [0 for x in range(nnode)]
    temp = node + ','
    neighbors = g.neighbors(node)
    for dest in neighbors:
        mat[user_name[dest]] = g[node][dest]['numreply']
    for i in range(nnode):
        temp += str(mat[i])+','
    temp = temp[:-1] + '\n'
    f_result.write(temp)

f_result.close()'''

'''nnode = g.number_of_nodes()
nedge = g.number_of_edges()
print nnode
print nedge

in_degree = {}
out_degree = {}
in_reply = {}
out_reply = {}
id_sum = 0
od_sum = 0
ir_sum = 0
or_sum = 0
max_id = 0
iduid = ''
max_od = 0
oduid = ''
max_ir = 0
iruid = ''
max_or = 0
oruid = ''

for node in g.nodes_iter():
    in_reply[node] = 0
    out_reply[node] = 0

for node in g.nodes_iter():
    in_degree[node] = g.in_degree(node)
    out_degree[node] = g.out_degree(node)
    neighbors = g.neighbors(node)
    for dest in neighbors:
        out_reply[node] += g[node][dest]['numreply']
        in_reply[dest] += g[node][dest]['numreply']


idarray = np.empty([nnode])
odarray = np.empty([nnode])
irarray = np.empty([nnode])
orarray = np.empty([nnode])
idx = 0
for node in g.nodes_iter():
    if (in_degree[node] > max_id):
        max_id = in_degree[node]
        iduid = node
    if (out_degree[node] > max_od):
        max_od = out_degree[node]
        oduid = node
    if (in_reply[node] > max_ir):
        max_ir = in_reply[node]
        iruid = node
    if (out_reply[node] > max_or):
        max_or = out_reply[node]
        oruid = node
    id_sum += in_degree[node]
    idarray[idx] = in_degree[node]
    od_sum += out_degree[node]
    odarray[idx] = out_degree[node]
    ir_sum += in_reply[node]
    irarray[idx] = in_reply[node]
    or_sum += out_reply[node]
    orarray[idx] = out_reply[node]
    idx += 1

print max_id
print max_od
print max_ir
print max_or

odhist,bin_edges = np.histogram(odarray, bins=[0,1,2,4,8,16,32,64,128,256,512,1024,2048,4096,8192, 8192*2, 8192*4, 8192*8])

od_norm = odhist / np.linalg.norm(odhist)
print odhist
fig, ax = plt.subplots()
ax.set_xscale('log', basex=2)
ax.scatter([1,2,4,8,16,32,64,128,256,512,1024,2048,4096,8192,8192*2,8192*4,8192*8], od_norm, c='b', marker='x')
plt.ylim(-0.1, 1)
plt.xlim(0, 81920)

plt.xlabel('Out Degree number')
plt.ylabel('Percentage')
plt.grid(True, which='both')
plt.savefig('outdegree.pdf')'''

'''print id_sum
print od_sum
print ir_sum
print or_sum
print iduid + ' ' + oduid + ' ' + iruid + ' ' + oruid'''
