# Supplementary material for: Examining Social Capital, Social Support, and Language Use in an Online Depression Forum: Social Network and Content Analysis
Source: J Med Internet Res. 2020 Jun 24;22(6):e17365. doi: 10.2196/17365 (PMC7381041; doi:10.2196/17365)
Supplement: Multimedia Appendix 2 [file jmir_v22i6e17365_app2.zip › network_data_processing/gen_post.py]

import json
from pprint import pprint
import fileinput
import sys
import codecs

filelist = ['ADHD.json',
            'anxiety-panic-post-traumatic-stress-disorders.json',
            'bereavement.json',
            'bipolar-disorder.json',
            'bipolar-mom-dad.json',
            'bully.json',
            'contribution-to-forum.json',
            'depressed_and_bipolar_children.json',
            'depression-and-relationship.json',
            'depression-and-religion.json',
            'depression_center.json',
            'FAQ.json',
            'forum-announcement.json',
            'LGBT.json',
            'mental-health-families-and-caregivers.json',
            'mental-illness-and-stigma.json', 'mnesn.json',
            'one-step-at-a-time.json',
            'other-depression-diseases.json',
            'parent-and-children-depression.json',
            'psych-101.json',
            'road-to-recovery.json',
            'suicide-help.json',
            'welcom_our_new_members.json']
mdict = {'January':'01', 'February':'02', 'March':'03', 'April':'04', 'May':'05', 'June':'06', 'July':'07', 'August':'08', 'September':'09', 'October':'10', 'November':'11', 'December':'12'}
#filelist = ['FAQ.json']

if (len(sys.argv)) != 1:
    print 'Usage: python parse_post.py'
    sys.exit()

#So basically this code extract stuff from a JSON file and put
#them separately into post_content and comment_content list,
#then write those to files.
post_content = {}
comment_content = {}


for fname in filelist:
    with open(fname) as f:
        for line in f:
            while True:
                try:
                    jfile = json.loads(line)
                    post_flag = True
                    for comments in jfile['comments']:
                        content = comments['text'] + '\n'
                        time = comments['time'].split()
                        #added Today and Yesterday since that was the
                        #day I crawled the data, so need to convert those
                        #into real date format
                        if time[0] == 'Today,':
                        	time_str = '07202014'
                        else:
                        	if time[0] == 'Yesterday,':
                        		time_str = '07192014'
                        	else:
                        		time_str = mdict[time[1]]+time[0]+time[2]
                        if post_flag:
                            post_flag = False
                            if (post_content.get(time_str, '') is ''):
                            	post_content[time_str] = content
                            else:
                            	post_content[time_str] += content
                        else:
                            if (comment_content.get(time_str, '') is ''):
                            	comment_content[time_str] = content
                            else:
                            	comment_content[time_str] += content
                    break
                except ValueError:
                    line += next(f)

for key in post_content:
	f_posts = codecs.open('post_'+key+'.txt', 'w', 'utf-8')
	f_posts.write(post_content[key])
	f_posts.close()
for key in comment_content:
	f_comments = codecs.open('comment_'+key+'.txt', 'w', 'utf-8')
	f_comments.write(comment_content[key])
	f_comments.close()
