# Supplementary material for: Examining Social Capital, Social Support, and Language Use in an Online Depression Forum: Social Network and Content Analysis
Source: J Med Internet Res. 2020 Jun 24;22(6):e17365. doi: 10.2196/17365 (PMC7381041; doi:10.2196/17365)
Supplement: Multimedia Appendix 2 [file jmir_v22i6e17365_app2.zip › network_data_processing/parse_post_origin.py]

import json
from pprint import pprint
import fileinput
import sys
import codecs

filelist = ['ADHD.json', 'anxiety-panic-post-traumatic-stress-disorders.json', 'bereavement.json', 'bipolar-disorder.json', 'bipolar-mom-dad.json', 'bully.json', 'contribution-to-forum.json', 'depressed_and_bipolar_children.json', 'depression-and-relationship.json', 'depression-and-religion.json', 'depression_center.json', 'FAQ.json', 'forum-announcement.json', 'LGBT.json', 'mental-health-families-and-caregivers.json', 'mental-illness-and-stigma.json', 'mnesn.json', 'one-step-at-a-time.json', 'other-depression-diseases.json', 'parent-and-children-depression.json', 'psych-101.json', 'road-to-recovery.json', 'suicide-help.json', 'welcom_our_new_members.json']

if (len(sys.argv)) != 3:
    print 'Usage: python parse_post.py all_posts.txt all_comments.txt'
    sys.exit()

file_posts = codecs.open(sys.argv[1], 'w', 'utf-8')
file_comments = codecs.open(sys.argv[2], 'w', 'utf-8')


for fname in filelist:
    post_content = ""
    comment_content = ""
    with open(fname) as f:
        for line in f:
            while True:
                try:
                    jfile = json.loads(line)
                    post_flag = True
                    for comments in jfile['comments']:
                        content = comments['text'] + '\n'
                        if post_flag:
                            post_flag = False
                            post_content += content
                        else:
                            comment_content += content
                    break
                except ValueError:
                    line += next(f)
    file_posts.write(post_content)
    file_comments.write(comment_content)
