# Supplementary material for: Examining Social Capital, Social Support, and Language Use in an Online Depression Forum: Social Network and Content Analysis
Source: J Med Internet Res. 2020 Jun 24;22(6):e17365. doi: 10.2196/17365 (PMC7381041; doi:10.2196/17365)
Supplement: Multimedia Appendix 2 [file jmir_v22i6e17365_app2.zip › network_data_processing/gen_matrix.py]

import fileinput
import sys
import codecs
import re

hf_list = []
word_list = []
for line in fileinput.input('150_post.txt'):
	start = line.split()
	for each in start:
		hf_list.append(each)

with open('all_post.txt', 'r') as my_file1:
	word_list_file=my_file1.read()

re.sub(r'\W+', '', word_list_file)
word_list_split = word_list_file.split()
for each in word_list_split:
	if each in hf_list:
		word_list.append(hf_list.index(each))
	else:
		word_list.append(-1)

hf_len = len(hf_list)
mat = [0 for x in range(hf_len*hf_len)]

k = len(word_list)

for i in range(k):
	if (word_list[i] >= 0):
		start = max(i-7, 0)
		end = min(i+7, k)
		for j in range(start, i):
			if word_list[j] >= 0:
				mat[word_list[i]*hf_len+word_list[j]] += 1
		for j in range(i+1, end):
			if word_list[j] >= 0:
				mat[word_list[i]*hf_len+word_list[j]] += 1

'''
with open('comment_2.txt', 'r') as my_file2:
	word_list_file=my_file2.read()


word_list = []
re.sub(r'\W+', '', word_list_file)
word_list_split = word_list_file.split()
for each in word_list_split:
	if each in hf_list:
		word_list.append(hf_list.index(each))
	else:
		word_list.append(-1)

k = len(word_list)

for i in range(k):
	if (word_list[i] >= 0):
		start = max(i-7, 0)
		end = min(i+7, k)
		for j in range(start, i):
			if word_list[j] >= 0:
				mat[word_list[i]*hf_len+word_list[j]] += 1
		for j in range(i+1, end):
			if word_list[j] >= 0:
				mat[word_list[i]*hf_len+word_list[j]] += 1


with open('comment_3.txt', 'r') as my_file3:
	word_list_file=my_file3.read()

word_list = []
re.sub(r'\W+', '', word_list_file)
word_list_split = word_list_file.split()
for each in word_list_split:
	if each in hf_list:
		word_list.append(hf_list.index(each))
	else:
		word_list.append(-1)

k = len(word_list)

for i in range(k):
	if (word_list[i] >= 0):
		start = max(i-7, 0)
		end = min(i+7, k)
		for j in range(start, i):
			if word_list[j] >= 0:
				mat[word_list[i]*hf_len+word_list[j]] += 1
		for j in range(i+1, end):
			if word_list[j] >= 0:
				mat[word_list[i]*hf_len+word_list[j]] += 1
'''
for i in range(hf_len):
	mat[i*hf_len + i] /= 2

f_result = codecs.open('post_mat_new.txt', 'w', 'utf-8')
for x in xrange(0, hf_len):
	temp = ""
	for y in xrange(0, hf_len):
		temp += (str(mat[x*hf_len+y]) + ' ')
	temp += '\n'
	f_result.write(temp)
f_result.close()
