# Supplementary material for: Examining Social Capital, Social Support, and Language Use in an Online Depression Forum: Social Network and Content Analysis
Source: J Med Internet Res. 2020 Jun 24;22(6):e17365. doi: 10.2196/17365 (PMC7381041; doi:10.2196/17365)
Supplement: Multimedia Appendix 2 [file jmir_v22i6e17365_app2.zip › network_data_processing/structural_holes.py]

"""
Original code written by Diederik van Liere and Jasper Voskuilen
from RSM Erasmus University, the Netherlands and contributen to Jung 1.x
This code was ported from JUNG 2.0 (jung.sourceforge.net) and extended by Diederik van Liere from RSM
Erasmus University, the Netherlands and the Rotman School of Management, University of Toronto.
This module contains the structural hole measures as suggested by Burt, 1992:
- Effective size
- Efficiency
- Network constraint
- Hierarchy
In addition it also calculates ego-density.
Reference: Burt, Ronald S. (1992) Structural Holes - The Social Structure of Competition, Cambridge, MA: Harvard University Press
http://books.google.ca/books?hl=en&lr=&id=E6v0cVy8hVIC&oi=fnd&pg=PR7&dq=%22Burt%22+%22Structural+Holes%22+&ots=omMOXb-aPF&sig=fZL_7Ly4N9h805E59QbAXJatkx8#PPR9,M1
"""
import math
import networkx as nx
try:
    import psycho
    psyco.full()
except:
    pass

def ego_graph(G,n,radius=1):
    """Returns induced subgraph centered at node n with given radius"""
    # FIXME: implement arbitrary radius ego graph
    # this works for radius 1
    nodes=[n]  # add center node
    nodes.extend(G.neighbors(n)) # extend with neighbors
    return G.subgraph(nodes)
def ego_density(G,v):
    """
    Returns the density of the ego network of v. Calculated as the sum of ties between the alters of v
    excluding the ties of v divided by the number of potential ties calculated as n*(n-1) (excluding ego).
    Value ranges between 0 and 100.
    """
    if G.degree(v) <= 1:
        return "."
    result = 0.0
    egosize=ego_size(G)
    result = len(egosize.get(v))
    result = float(result)
    alters_i = egosize.get(v)
    edges =0
    for i in alters_i:
        alters_j = egosize.get(i)
        for j in alters_j:
            if (j!=v): #and G.get_edge(i,j)
                try:
                    G[v][j]             #make sure that the alter of the alter is connected to node
                    edges += G[i][j]
                except:
                    pass
    if edges == 0:
        # Technically, the result is undefined (NaN), however 0.0 eases interpretation instead of a missing value.
        return result
    else:
        result = (edges/(result*(result-1)))*100
    return result
def ego_size(G):
    """
    Creates a dictionary with as key the node and as values a list of alters (both successors and predecessors but all values are unique)
    this can be used to retrieve the size of ego's network.
    Basically, it makes a unique dictionary of the alters using the predecessors_iter and successors_iter methods
    and can be seen as the neighborhood implementation for directed graphs.
    """
    ego = {}
    for n in G:
        alters = []
        if nx.is_directed(G) == True:
            for i in G.predecessors_iter(n):
                if (i!= n):
                    if alters.count(i) == 0:
                            alters.append(i)
                    ego[n] = alters

            for i in G.successors_iter(n):
                if (i!= n):
                    if alters.count(i) == 0:
                            alters.append(i)
                    ego[n] = alters
        else:
            for i in G.neighbors_iter(n):
                if (i!=n):
                    alters.append(i)
                ego[n] = alters

    return ego

def effective_size_aric(G,v):
    """
    Diederik to Aric: I have not fixed your code but left it here.
    FIXME: The starting point for a nodes' effective size is not degree
    but the size of the ego network.

    E=ego_graph(G,v)
    vdeg=E.degree(v)
    deg=[k-1.0 for k in E.degree(E[v])]
    return vdeg-sum(deg)/vdeg
    """
def effective_size(G,v):
    """
    Burts's effective size measure for directed and weighted graphs.Essentially, the
     * number of neighbors minus the average degree of those in v's neighbor set,
     * not counting ties to v.
    This is my version of effective size and I have validated it against UCINET and it seems to work.
    that is: so far :), my results match the results of UCINET.
    """
    result = 0.0
    if G.degree(v)==0:
        return result
    egosize=ego_size(G)
    result = len(egosize.get(v))
    alters_i = egosize.get(v)
    for u in alters_i:
        alters_j = egosize.get(u)
        for w in alters_j:
            if ((w != v) and ( w!= u)):
                print G[v][w]['weight']
                result -= normalized_mutual_edge_weight(G,v,w) * max_scaled_mutual_edge_weight(G,u,w)

    return result
def efficiency(G,v):
    return effective_size(G,v)/G.degree(v)
def borgatti_effective_size(G,v):
    """
    Aric: is this the same as effective size?
    Diederik: Yes, but this is an 'easier' implementation as it does not consider edge weights nor the direction of the edges.
    This can be used to benchmark Burt's effective size for undirected / unweighted graphs.
    Reference: Borgatti, Stephen P. (1997) "Unpacking Burt's Redundancy Measures", Connections 20(1):35-38
    http://www.analytictech.com/connections/v20(1)/holes.htm
    """
    borgatti = 0.0
    egosize=ego_size(G)
    if G.degree(v)==0:
        return borgatti

    g = G.to_undirected()
    t = []
    alters_v = egosize.get(v)
    for u in alters_v:
        alters_w = egosize.get(u)
        for w in alters_w:
            if ((w != v) and ( w!= u)):
                if t.count(g[u][w]) == 0:
                    t.append(g[u][w])
    borgatti =  len(egosize.get(v)) - (2*len(t)/len(egosize.get(v)))
    return borgatti

def constraint(G,v):
    """
    Burt's constraint measure (equation 2.4, page 55 of Burt, 1992). Essentially a
    measure of the extent to which v is invested in people who are invested in
    other of v's alters (neighbors).  The "constraint" is characterized
    by a lack of primary holes around each neighbor.  Formally:
    constraint(v) = sum_{w in MP(v), w != v} localConstraint(v,w)
    where MP(v) is the subset of v's neighbors that are both predecessors and successors of v.
    """
    result = 0.0
    if G.degree(v)==0:
        return result
    ego = ego_size(G)
    alters_v = ego.get(v)
    for w in alters_v:
        result += local_constraint(G,v,w)
    return result

def local_constraint(G, v1, v2):
    """
    Returns the local constraint on v from a lack of primary holes
    around its neighbor v2.  Based on Burt's equation 2.4.  Formally:
    localConstraint(v1, v2) = ( p(v1,v2) + ( sum_{w in N(v)} p(v1,w) *
    p(w, v2) ) )^2 where
    N(v) = v.getNeighbors()
    p(v,w) = normalized mutual edge weight of v and w
    """
    nmew_vw = normalized_mutual_edge_weight(G,v1,v2)

    inner_result = 0
    if nx.is_directed(G)==False:
        for w in G.neighbors_iter(v1):
            inner_result += \
                normalized_mutual_edge_weight(G,v1,w) * \
                normalized_mutual_edge_weight(G,w,v2)
    if nx.is_directed(G) == True:
        ego = ego_size(G)
        alters_v1 = ego.get(v1)
        for w in alters_v1:
            #if (w!= v2):
            inner_result += \
                normalized_mutual_edge_weight(G,v1,w) * \
                normalized_mutual_edge_weight(G,w,v2)
    return (nmew_vw + inner_result) * (nmew_vw + inner_result)

def hierarchy(G,v):
    """
    Calculates the hierarchy value for a given vertex.  Returns NaN when
    v's degree is 0, and 1 when v's degree is 1.
    Formally:
    hierarchy(v) = (sum_{v in N(v), w != v} s(v,w) * log(s(v,w))}) / (v.degree() * Math.log(v.degree())
    where
    N(v) = v.getNeighbors()
    s(v,w) = localConstraint(v,w) / (aggregateConstraint(v) / v.degree())
    """

    if (G.degree(v)== 0):
        return "."
    if (G.degree(v)== 1):
        return 1
    ego = ego_size(G)
    alters_v = ego.get(v)
    v_degree = len(alters_v)


    v_constraint = aggregate_constraint(G,v)
    sl_constraint =0
    numerator = 0

    for w in alters_v:
        sl_constraint = local_constraint(G,v, w) /(v_constraint / v_degree)
        numerator += sl_constraint * math.log(sl_constraint)

    return numerator / (v_degree * math.log(v_degree))

def aggregate_constraint(G,v):
    """
    The aggregate constraint on v.  Based on Burt's equation 2.7.
    Formally: aggregateConstraint(v) = sum_{w in N(v)} localConstraint(v,w) * O(w)
    """
    result = 0
    egosize = ego_size(G)
    alters_u = egosize.get(v)
    for w in alters_u:
        result += local_constraint(G,v,w)*organizational_measure(G, w)
    return result
def organizational_measure(G, v):
    """
    A measure of the organization of individuals within the subgraph
    centered on v.  Burt's text suggests that this is
    in some sense a measure of how "replaceable" v is by
    some other element of this subgraph.  Should be a number in the
    closed interval [0,1].

    This implementation returns 1.  Users may wish to override this
    method in order to define their own behavior.
    """
    return 1.0

def mutual_weight(G,u,v,normalized=False,maximum=False):
    w=G[u][v]['weight']+G[v][u]['weight']
    if normalized:
        denominator = 0.0
        if nx.is_directed(G)==False:
            for n in G.neighbors_iter(u):
                denominator += mutual_weight(G,u,n)
        if nx.is_directed(G) == True:
            egosize = ego_size(G)
            alters_u = egosize.get(u)
            for n in alters_u:
                denominator += mutual_weight(G,u,n)
        w/=denominator
    if maximum:
        denominator = 0.0
        if nx.is_directed(G)==False:
            for n in G.neighbors_iter(u):
                denominator = max(denominator,mutual_weight(G,u,n))
        if nx.is_directed(G) == True:
            for n in G.predecessors_iter(u):
                denominator = max(denominator,mutual_weight(G,u,n))
        w/=denominator
    return w
def normalized_mutual_edge_weight(G,u,v):
    return mutual_weight(G,u,v,normalized=True)

def max_scaled_mutual_edge_weight(G,u,v):
    return mutual_weight(G,u,v,maximum=True)

#For debugging purposes
G=nx.DiGraph()
# nodes are automatically added with edges
G.add_edge('node1','node2', weight = 4)
G.add_edge('node3','node2', weight = 2)
G.add_edge('node2','node1', weight = 3)
G.add_edge('node1','node3', weight = 1)
G.add_node('node4')

print "Node" + '\t'+ "Borgatti" +'\t'+ "Diederik" + '\t' + "Constraint" + '\t' + "Hierarchy" + '\t' + "Ego_Density"
for n,d in G.nodes_iter(data=True):
    b = borgatti_effective_size(G,n)
    e = effective_size(G,n)
    '''c = constraint(G,n)
    h = hierarchy(G,n)
    d = ego_density(G,n)'''

    print n +'\t'+ str(b) + '\t' + str(e) + '\t'
