# Supplementary material for: Examining Social Capital, Social Support, and Language Use in an Online Depression Forum: Social Network and Content Analysis
Source: J Med Internet Res. 2020 Jun 24;22(6):e17365. doi: 10.2196/17365 (PMC7381041; doi:10.2196/17365)
Supplement: Multimedia Appendix 2 [file jmir_v22i6e17365_app2.zip › network_data_processing/get_stats.py]

from os import listdir
from os.path import isfile, join
import networkx as nx
import json
from pprint import pprint
import fileinput
import sys
import codecs
import unicodedata
import numpy as np
import matplotlib.pyplot as plt

mypath = "./json/"
flist = [ f for f in listdir(mypath) if isfile(join(mypath, f))]
#flist = ['FAQ.json']

#initialize a new directed graph
g = nx.DiGraph()
num_post = 0
num_reply = 0
reply_len = 0
post_len = 0

for fname in flist:
    abf = mypath+fname

    with open(abf) as f:
        print abf
        for line in f:
            num_post += 1
            jfile = json.loads(line)
            post_flag = True
            u_node = unicodedata.normalize('NFKD', jfile['author']).encode('ascii','ignore')
            
            for comments in jfile['comments']:
                if post_flag:
                    post_flag = False
                else:
                    v_node = unicodedata.normalize('NFKD', comments['author']).encode('ascii','ignore')
                    if g.has_edge(v_node, u_node):
                        #add reply number
                        comment_len = len(comments['text'].split())
                        num_reply += 1
                        reply_len += comment_len

                        g[v_node][u_node]['numreply']+=1
                        g[v_node][u_node]['commentlen']+=comment_len
                    else:
                        comment_len = len(comments['text'].split())
                        #create edge with numreply=1
                        g.add_edge(v_node, u_node, numreply=1, commentlen=comment_len)
                        num_reply += 1
                        reply_len += comment_len

print "number of user: " + str(g.number_of_nodes())
print "number of post: " + str(num_post)
print "number of reply: " + str(num_reply)
print "total length of reply: " + str(reply_len)
